# Supplementary material for: Continuous and prolonged breastfeeding in wild Bornean orangutans verified with fecal proteomics
Source: Commun Biol. 2026 May 25;9:973. doi: 10.1038/s42003-026-09968-2 (PMC13376732; doi:10.1038/s42003-026-09968-2)
Supplement: Supplementary file 3 — Supplementary data 1 [file 42003_2026_9968_MOESM3_ESM.xlsx]

## Sheet: d1_feces
PID	PN	OS	GN	class	feature	Razor + unique peptides	Unique + razor sequence coverage [%]	Score	Razor + unique peptides Blank_3	Razor + unique peptides Blank_1	Razor + unique peptides Blank_2	Razor + unique peptides Blank_4	Razor + unique peptides DD2015_04	Razor + unique peptides DD2015_06	Razor + unique peptides DD2016_01	Razor + unique peptides DD2016_09	Razor + unique peptides DD2016_10	Razor + unique peptides DD2016_15	Razor + unique peptides DD2016_21	Razor + unique peptides DD2016_23	Razor + unique peptides DD2016_25	Razor + unique peptides DD2016_28	Razor + unique peptides DD2016_37	Razor + unique peptides DD2016_38	Razor + unique peptides DD2016_39	Razor + unique peptides DD2016_45	Razor + unique peptides DD2016_46	Razor + unique peptides DD2016_60	Razor + unique peptides DD2016_62	Razor + unique peptides DD2016_69	Razor + unique peptides DD2016_70	Razor + unique peptides DD2017_05	Razor + unique peptides DD2017_17	Razor + unique peptides DD2017_24	Razor + unique peptides DD2017_25	Razor + unique peptides DD2017_27	Razor + unique peptides DD2017_30	Razor + unique peptides DD2018_12	Razor + unique peptides DD2018_13	Intensity	Intensity Blank_3	Intensity Blank_1	Intensity Blank_2	Intensity Blank_4	Intensity DD2015_04	Intensity DD2015_06	Intensity DD2016_01	Intensity DD2016_09	Intensity DD2016_10
A0A2J8R8Y0	IGHM isoform 2 (Fragment)	Pongo abelii	CR201_G0052849	pongo	defense	17	55.6	323.31	0	0	0	0	10	13	13	8	13	13	10	13	14	14	12	12	13	15	13	14	14	5	7	14	5	8	14	15	15	8	6	7.0334e+09	0	0	0	0	241750000	293660000	222910000	46815000	543920000
A0A2J8R8Y5	IGHG1 isoform 3 (Fragment)	Pongo abelii	CR201_G0052853	pongo	defense	5	28.9	121.57	0	0	0	0	0	0	1	0	2	2	1	2	1	2	0	2	3	0	1	0	1	0	0	0	0	1	3	2	4	0	3	284290000	0	0	0	0	0	0	3970400	0	19573000
A0A2J8RA53	ELANE isoform 1	Pongo abelii	ELANE	pongo	defense	6	34.1	14.612	0	0	0	0	0	1	0	0	0	0	0	0	0	0	1	0	0	0	0	0	4	0	0	0	0	0	0	1	1	0	0	28857000	0	0	0	0	0	4719400	0	0	0
A0A2J8RZ55	IGLV2-23 isoform 1 (Fragment)	Pongo abelii	CR201_G0047474	pongo	defense	2	30.1	5.9887	0	0	0	0	1	0	1	0	1	2	0	0	1	0	2	2	1	2	1	1	2	0	1	1	0	0	1	0	0	0	1	167930000	0	0	0	0	24364000	0	5608500	0	13530000
A0A2J8RZ80	IGLV1-51 isoform 1 (Fragment)	Pongo abelii	CR201_G0047509	pongo	defense	5	38.1	15.175	0	0	0	0	0	5	0	0	0	1	0	0	0	0	0	0	0	0	0	0	0	0	0	0	0	2	0	0	0	0	0	40606000	0	0	0	0	0	25572000	0	0	0
A0A2J8RZ87	IGLV1-50 isoform 1 (Fragment)	Pongo abelii	CR201_G0047507	pongo	defense	4	48.5	29.792	0	0	0	0	0	2	1	0	3	3	2	3	1	1	2	0	1	0	1	1	2	0	1	1	0	0	0	2	0	0	0	230290000	0	0	0	0	0	24799000	15156000	0	27047000
A0A2J8SMN7	Ferritin	Pongo abelii	CR201_G0041585	pongo	defense	3	31.9	3.7632	0	0	0	0	0	0	0	0	2	0	0	2	0	0	0	0	0	0	0	2	0	0	0	2	0	0	0	0	0	0	0	49648000	0	0	0	0	0	0	0	0	15885000
A0A2J8TFX5	Lactotransferrin	Pongo abelii	CR201_G0034903	pongo	defense	40	63.1	323.31	0	0	0	0	11	22	14	0	14	0	26	24	0	7	2	4	0	0	26	8	34	2	6	5	0	4	2	3	10	0	8	2199800000	0	0	0	0	55027000	375020000	70655000	0	110660000
A0A2J8TLQ5	SERPINA1 isoform 1	Pongo abelii	CR201_G0033988	pongo	defense	9	23.2	76.724	0	0	0	0	4	3	4	1	3	1	5	4	4	5	2	1	5	5	4	5	5	0	1	4	0	4	4	5	8	0	3	3.5952e+09	0	0	0	0	120700000	105990000	407290000	34100000	118490000
A0A2J8W7V1	Lactoperoxidase	Pongo abelii	LPO	pongo	defense	7	10.9	1.269	0	0	0	0	0	0	1	0	2	1	0	0	0	1	0	1	0	1	1	0	1	0	0	0	0	0	0	0	0	0	0	37698000	0	0	0	0	0	0	4554600	0	6378200
A0A2J8Y7S1	CST1 isoform 1	Pongo abelii	LOC100440716	pongo	defense	10	66.4	323.31	0	0	0	0	4	5	6	3	5	6	6	6	6	8	6	4	7	8	8	7	5	1	2	7	3	4	9	7	7	4	5	5725900000	0	0	0	0	22662000	270760000	44918000	27222000	12014000
A0A5E3XSY4	MHC class II protein	Pongo pygmaeus	Popy-DRB5	pongo	defense	5	23.7	6.7269	0	0	0	0	0	0	0	0	0	0	0	1	4	0	1	0	2	2	0	0	1	0	1	0	0	1	0	3	5	0	0	73121000	0	0	0	0	0	0	0	0	0
A0A5E3XTB4	MHC class II protein	Pongo pygmaeus	Popy-DRB1	pongo	defense	2	6.4	1.8433	0	0	0	0	1	1	1	0	1	0	1	1	0	1	0	0	0	1	1	1	0	0	0	0	0	0	0	1	1	0	0	242390000	0	0	0	0	197690000	3040700	4123000	0	5813000
A0A5E3XTI3	MHC class II protein	Pongo abelii	Poab-DRB5	pongo	defense	2	8.6	1.864	0	0	0	0	0	0	0	0	1	0	0	0	0	0	0	0	0	1	0	0	1	0	0	0	0	0	0	0	0	0	0	8060700	0	0	0	0	0	0	0	0	2262700
A0A663DAW3	IGKC isoform 1 (Fragment)	Pongo abelii	CR201_G0053602	pongo	defense	7	88.7	323.31	0	0	0	0	5	5	5	4	5	5	5	5	6	5	4	4	6	5	5	5	6	2	3	5	3	5	5	5	5	3	6	69932000	0	0	0	0	0	0	0	0	0
A0A6D2XP84	REG3A isoform 1	Pongo abelii	REG3A	pongo	defense	7	41.7	141.96	0	0	0	0	1	0	1	0	2	5	2	4	4	2	5	3	5	5	5	1	6	1	0	0	0	2	3	5	3	0	1	487480000	0	0	0	0	13077000	0	0	0	5017900
A0A8I5TLQ5	Mammalian defensins domain-containing protein	Pongo abelii	LOC112134667	pongo	defense	3	20.2	39.546	0	0	0	0	0	2	2	0	2	1	2	1	2	0	2	1	2	3	3	0	3	0	0	0	0	2	2	2	3	0	0	2302100000	0	0	0	0	0	521130000	44178000	0	2575900
A4K2V7	SLPI isoform 1	Pongo abelii	SLPI	pongo	defense	2	20.5	40.782	0	0	0	0	1	0	1	0	1	0	0	1	0	1	0	0	0	0	1	0	0	0	0	0	0	0	0	0	0	0	0	39995000	0	0	0	0	0	0	5434600	0	10663000
D8KYF7	MHC class II antigen (Fragment)	Pongo pygmaeus	Popy-DRA	pongo	defense	2	9.4	3.3883	0	0	0	0	0	0	0	0	0	0	1	0	0	1	1	0	0	1	0	0	1	0	0	0	0	0	0	0	1	0	0	39559000	0	0	0	0	0	0	0	0	0
H2N5H8	Mucin-1	Pongo abelii	MUC1	pongo	defense	2	10.1	40.509	0	0	0	0	1	2	1	1	0	1	0	1	1	1	0	0	0	1	1	1	1	0	1	1	0	0	1	0	1	0	0	115580000	0	0	0	0	9139900	43761000	4610800	3725900	0
H2N5P8	Protein S100	Pongo abelii	S100A9	pongo	defense	8	82.5	323.31	0	0	0	0	6	5	6	1	6	4	7	8	3	6	2	2	3	6	5	4	2	1	3	5	1	5	5	4	7	3	4	2.9795e+09	0	0	0	0	166540000	5154800	92689000	0	206440000
H2NTI3	MPO isoform 1	Pongo abelii	MPO	pongo	defense	10	19.7	9.8781	0	0	0	0	0	2	0	0	1	0	0	2	1	0	0	0	0	1	0	1	7	0	0	0	0	0	0	0	3	0	0	58511000	0	0	0	0	0	9069800	0	0	1791000
H2NTI5	EPX isoform 1	Pongo abelii	EPX	pongo	defense	13	19.2	104.45	0	0	0	0	2	9	0	0	1	0	1	2	0	1	1	0	2	0	4	0	4	0	0	0	0	2	2	4	6	0	0	298420000	0	0	0	0	7997700	173910000	0	0	1771700
H2NWR5	PRTN3 isoform 2	Pongo abelii	PRTN3	pongo	defense	4	26.2	5.8947	0	0	0	0	0	0	0	0	0	0	0	0	0	0	0	0	0	0	0	0	3	0	0	0	0	0	0	0	3	0	0	25457000	0	0	0	0	0	0	0	0	0
H2NX88	Complement C3	Pongo abelii	C3	pongo	defense	14	11.4	11.877	0	0	0	0	0	1	1	0	1	0	0	1	1	2	0	0	3	0	0	0	4	0	0	0	0	1	0	0	11	0	0	160260000	0	0	0	0	0	0	2361600	0	2929800
H2P386	Trefoil factor 3	Pongo abelii	TFF3	pongo	defense	6	45.7	178.51	0	0	0	0	4	5	4	3	4	4	4	6	6	6	3	2	2	5	3	5	3	0	2	2	0	5	4	4	6	0	3	2372900000	0	0	0	0	13438000	153350000	21839000	51842000	12959000
H2P387	Trefoil factor 2	Pongo abelii	TFF2	pongo	defense	4	50.4	10.917	0	0	0	0	1	1	0	0	2	4	1	1	1	2	2	1	1	3	3	2	1	0	1	0	0	1	1	2	2	0	0	118130000	0	0	0	0	0	0	0	0	0
H2P388	TFF1 isoform 1	Pongo abelii	TFF1	pongo	defense	5	57.1	27.782	0	0	0	0	3	3	4	2	3	4	3	3	2	3	2	2	3	4	4	3	3	1	2	2	1	3	3	3	3	1	4	638830000	0	0	0	0	16127000	6584400	59488000	10095000	87921000
H2P3T5	Macrophage migration inhibitory factor	Pongo abelii	MIF	pongo	defense	2	17.4	1.8333	0	0	0	0	0	0	1	0	0	1	0	1	2	2	1	0	0	1	1	0	0	0	1	0	0	0	0	0	1	0	0	24718000	0	0	0	0	0	0	2157400	0	0
H2PC99	Histidine-rich glycoprotein	Pongo abelii	HRG	pongo	defense	6	16	114.16	0	0	0	0	0	0	0	0	0	0	0	0	0	0	0	1	1	0	0	0	1	0	0	0	0	0	0	0	4	0	0	51126000	0	0	0	0	0	0	0	0	0
H2PI73	BTN1A1 isoform 2	Pongo abelii	BTN1A1	pongo	defense	10	21.7	44.206	0	0	0	0	7	2	2	0	2	0	3	1	0	1	1	1	0	0	2	1	2	0	1	0	0	1	1	2	0	0	1	894230000	0	0	0	0	114420000	336640000	53221000	0	137160000
H2PL15	MHC class II protein	Pongo abelii	LOC100456477	pongo	defense	2	6.8	2.1324	0	0	0	0	0	0	0	0	1	0	0	1	0	0	0	0	0	0	1	0	1	0	0	1	0	0	0	0	0	0	1	34989000	0	0	0	0	0	0	0	0	11674000
H2PPG3	DEFA6 isoform 1	Pongo abelii	DEFA6	pongo	defense	2	27	17.066	0	0	0	0	2	0	1	2	1	1	2	2	1	2	1	1	1	2	2	1	1	0	0	2	0	1	1	1	2	0	1	453720000	0	0	0	0	28545000	0	11160000	6228800	28969000
H2PRL6	Mammalian defensins domain-containing protein	Pongo abelii	LOC112131868	pongo	defense	4	20.2	113.1	0	0	0	0	3	2	3	1	3	3	1	1	3	3	3	3	3	2	3	2	4	0	1	2	1	2	2	3	3	0	4	15182000000	0	0	0	0	902220000	2755600000	576200000	14019000	432200000
H2PTI2	Lipocalin/cytosolic fatty-acid binding domain-containing protein	Pongo abelii	LCN2	pongo	defense	8	44.6	323.31	0	0	0	0	5	5	3	2	5	4	6	6	6	6	3	3	2	4	7	3	5	0	2	5	1	5	5	5	6	1	4	709950000	0	0	0	0	29737000	20575000	12110000	0	72380000
P79239	Lysozyme C	Pongo pygmaeus	LYZ	pongo	defense	10	68.2	323.31	0	0	0	0	6	6	4	0	6	6	3	4	6	7	6	5	6	7	7	5	9	1	2	5	1	5	5	7	6	0	4	1099900000	0	0	0	0	31951000	12855000	13067000	0	40532000
Q5R9L7	Serotransferrin	Pongo abelii	DKFZp459H0229	pongo	defense	31	49.8	77.33	0	0	0	0	3	0	1	0	3	8	1	4	4	3	2	4	6	5	3	1	0	0	0	0	0	2	2	6	31	0	1	769980000	0	0	0	0	9688000	0	1986300	0	16298000
Q8HZE2	Beta-2-microglobulin (Fragment)	Pongo pygmaeus	NA	pongo	defense	2	33.3	4.7218	0	0	0	0	0	0	2	0	1	0	1	2	2	0	0	1	1	2	0	2	0	0	1	0	0	0	2	0	1	0	0	109070000	0	0	0	0	0	0	6476800	0	5536300
Q95426	MHC class I (Fragment)	Pongo pygmaeus	NA	pongo	defense	3	10.1	9.7843	0	0	0	0	0	0	1	0	1	0	0	3	1	0	0	0	0	1	0	1	0	0	0	2	0	0	0	0	1	0	0	29098000	0	0	0	0	0	0	1927000	0	2386500
H2P7G2	LCT isoform 1	Pongo abelii	LCT	pongo	lactase	22	12	155.62	0	0	0	0	8	12	5	0	9	3	4	9	0	9	4	3	0	0	9	1	4	0	1	1	0	3	1	3	0	0	0	521760000	0	0	0	0	53250000	77652000	21047000	0	77632000
H2NH48	Alpha-lactalbumin	Pongo abelii	LALBA	pongo	milk	8	44.4	115.96	0	0	0	0	6	4	4	0	6	0	4	6	0	5	1	2	0	0	7	4	4	1	1	6	0	5	4	5	0	0	6	3.1654e+09	0	0	0	0	561670000	87818000	152830000	0	918520000
H2PDG9	Alpha-S1-casein	Pongo abelii	CSN1S1	pongo	milk	2	14.6	4.4654	0	0	0	0	1	1	1	0	2	0	0	0	0	1	1	1	0	0	2	1	2	0	0	0	0	0	0	2	0	0	1	410410000	0	0	0	0	71099000	49263000	3023700	0	77279000
H2PDH0	Beta-casein	Pongo abelii	CSN2	pongo	milk	6	36.7	269.67	0	0	0	0	2	4	5	0	5	0	6	5	0	5	2	2	0	0	5	4	5	3	2	3	3	5	4	4	0	0	5	0	0	0	0	0	0	0	0	0	0
H2PDH8	Kappa-casein	Pongo abelii	CSN3	pongo	milk	3	32.4	156.35	0	0	0	0	2	2	2	0	3	0	2	2	0	3	1	2	0	0	2	1	1	0	2	0	0	0	0	2	0	0	2	16926000	0	0	0	0	0	0	0	0	15696000
P13713	Flagellin	Serratia marcescens	fliC	bacteria	pathogenesis	2	5.1	5.6435	0	0	0	0	0	0	0	0	0	1	1	1	1	1	0	1	1	1	2	1	0	0	0	0	0	0	0	1	1	0	0	298360000	0	0	0	0	0	0	0	0	0
P38507	Immunoglobulin G-binding protein A	Staphylococcus aureus	spa	bacteria	pathogenesis	2	7.9	108.25	0	0	0	0	0	0	0	0	0	0	0	0	0	2	2	2	0	2	0	2	2	0	1	2	0	0	0	0	1	0	2	147740000	0	0	0	0	0	0	0	0	0
P80583	Flagellin (Fragment)	Clostridium tyrobutyricum	fla	bacteria	pathogenesis	3	10.9	323.31	0	0	0	0	0	0	2	0	1	1	1	1	0	0	1	1	1	1	1	1	1	0	0	3	1	1	1	1	1	1	1	2612800000	0	0	0	0	0	0	204360000	0	89753000
Q06983	Flagellin	Salmonella senftenberg	fliC	bacteria	pathogenesis	3	7.5	4.4249	0	0	0	0	0	0	0	0	0	0	1	0	0	1	0	0	1	0	2	0	0	0	0	0	0	1	0	1	0	0	0	81662000	0	0	0	0	0	0	0	0	0
A1A007	Small ribosomal subunit protein uS15	Bifidobacterium adolescentis (strain ATCC 15703 / DSM 20083 / NCTC 11814 / E194a)	rpsO	bacteria	probiotic	2	33.7	3.9434	0	0	0	0	2	0	0	0	0	0	0	0	0	0	0	0	0	0	0	0	0	0	0	0	0	0	0	0	0	0	0	18698000	0	0	0	0	18698000	0	0	0	0
A1A0S9	Small ribosomal subunit protein uS7	Bifidobacterium adolescentis (strain ATCC 15703 / DSM 20083 / NCTC 11814 / E194a)	rpsG	bacteria	probiotic	3	33.3	3.4008	0	0	0	0	3	0	0	0	0	0	0	0	0	0	0	0	0	0	0	0	0	0	0	0	0	0	0	0	0	0	0	4278000	0	0	0	0	4278000	0	0	0	0
A1A0T0	Elongation factor G	Bifidobacterium adolescentis (strain ATCC 15703 / DSM 20083 / NCTC 11814 / E194a)	fusA	bacteria	probiotic	9	16.4	19.439	0	0	0	0	6	4	0	0	0	0	0	0	0	0	0	0	0	0	0	0	0	0	0	0	0	0	0	0	0	0	0	69829000	0	0	0	0	33351000	36478000	0	0	0
A1A0T1	Elongation factor Tu	Bifidobacterium adolescentis (strain ATCC 15703 / DSM 20083 / NCTC 11814 / E194a)	tuf	bacteria	probiotic	9	27.3	55.048	0	0	0	0	9	4	2	0	2	1	2	2	2	2	2	2	2	2	1	2	2	0	1	2	0	0	1	1	1	0	1	2.021e+09	0	0	0	0	454000000	150070000	112720000	0	174820000
A1A143	Enolase	Bifidobacterium adolescentis (strain ATCC 15703 / DSM 20083 / NCTC 11814 / E194a)	eno	bacteria	probiotic	6	18.1	10.243	0	0	0	0	5	4	0	0	0	1	0	0	1	1	0	0	1	0	0	1	0	0	1	1	0	0	0	0	0	0	5	187320000	0	0	0	0	93275000	53428000	0	0	0
A1A1N3	Phosphoglycerate kinase	Bifidobacterium adolescentis (strain ATCC 15703 / DSM 20083 / NCTC 11814 / E194a)	pgk	bacteria	probiotic	4	15.7	3.3205	0	0	0	0	1	2	0	0	1	0	0	0	0	0	0	0	0	0	0	0	0	0	0	0	0	0	0	1	0	0	0	18275000	0	0	0	0	6951300	9289800	0	0	2034000
A1A321	UPF0210 protein BAD_1323	Bifidobacterium adolescentis (strain ATCC 15703 / DSM 20083 / NCTC 11814 / E194a)	BAD_1323	bacteria	probiotic	2	4.4	1.8232	0	0	0	0	1	1	1	0	2	0	1	1	1	1	0	0	0	0	0	1	0	0	0	1	0	0	1	0	0	0	0	208100000	0	0	0	0	18883000	48799000	35569000	0	54544000
A1A3F7	Aspartyl/glutamyl-tRNA(Asn/Gln) amidotransferase subunit C	Bifidobacterium adolescentis (strain ATCC 15703 / DSM 20083 / NCTC 11814 / E194a)	gatC	bacteria	probiotic	4	40.8	6.05	0	0	0	0	3	3	0	0	3	0	0	0	0	0	0	0	0	0	0	2	1	0	0	0	0	0	0	0	0	0	0	108790000	0	0	0	0	31098000	48769000	0	0	23524000
B8DUT6	Probable phosphoketolase	Bifidobacterium animalis subsp. lactis (strain AD011)	BLA_1483	bacteria	probiotic	4	6.2	20.558	0	0	0	0	2	3	0	0	2	0	0	0	0	0	0	0	0	0	0	0	1	0	0	0	0	0	0	0	1	0	1	113600000	0	0	0	0	67641000	17189000	0	0	25677000
B8DVY5	Large ribosomal subunit protein bL12	Bifidobacterium animalis subsp. lactis (strain AD011)	rplL	bacteria	probiotic	2	19	4.0037	0	0	0	0	1	1	2	0	1	0	0	1	0	0	0	1	1	1	0	1	0	0	0	0	0	0	0	0	0	0	0	231120000	0	0	0	0	51628000	106600000	4166900	0	36203000
B8DW17	Small ribosomal subunit protein uS19	Bifidobacterium animalis subsp. lactis (strain AD011)	rpsS	bacteria	probiotic	2	34.8	3.0011	0	0	0	0	2	0	0	0	0	0	0	0	0	0	0	0	0	0	0	0	0	0	0	0	0	0	0	0	0	0	0	17111000	0	0	0	0	17111000	0	0	0	0
O32755	Glyceraldehyde-3-phosphate dehydrogenase	Lactobacillus delbrueckii subsp. bulgaricus	gap	bacteria	probiotic	2	6.5	3.6515	0	0	0	0	0	0	0	0	1	1	1	2	0	2	0	1	0	2	1	0	0	0	0	0	0	0	1	0	0	0	0	84701000	0	0	0	0	0	0	0	0	6209800
P17615	DNA-binding protein HB1	Bifidobacterium longum (strain NCC 2705)	hup	bacteria	probiotic	2	18.3	28.947	0	0	0	0	2	2	0	0	2	0	0	0	0	0	0	0	0	0	0	0	0	0	0	0	0	0	0	0	0	0	0	107040000	0	0	0	0	30634000	65877000	0	0	10530000
P59159	2,3-bisphosphoglycerate-dependent phosphoglycerate mutase	Bifidobacterium longum (strain NCC 2705)	gpmA	bacteria	probiotic	3	17.1	4.6084	0	0	0	0	3	1	0	0	1	0	0	0	0	0	0	0	0	0	0	0	0	0	0	0	0	0	0	0	0	0	0	35284000	0	0	0	0	22182000	7934700	0	0	5167200
Q38YF8	S-adenosylmethionine synthase	Latilactobacillus sakei subsp. sakei (strain 23K)	metK	bacteria	probiotic	4	9.3	5.2139	0	0	0	0	2	0	2	0	2	0	2	3	0	0	0	0	1	3	1	0	0	0	0	0	0	0	0	1	1	0	0	69912000	0	0	0	0	10370000	0	3080100	0	8257300
Q74L85	Small ribosomal subunit protein uS19	Lactobacillus johnsonii (strain CNCM I-12250 / La1 / NCC 533)	rpsS	bacteria	probiotic	4	34.7	1.6812	0	0	0	0	1	0	0	0	1	1	0	0	0	2	0	0	0	1	1	0	0	0	0	0	0	0	0	0	0	0	0	29599000	0	0	0	0	2205300	0	0	0	2481100
Q8G444	Large ribosomal subunit protein uL10	Bifidobacterium longum (strain NCC 2705)	rplJ	bacteria	probiotic	2	14.5	3.5333	0	0	0	0	2	2	0	0	2	0	0	0	0	0	0	0	0	0	0	0	0	0	0	0	0	0	0	0	0	1	1	208110000	0	0	0	0	183140000	6445000	0	0	15265000
Q8G574	Pyridoxal 5-phosphate synthase subunit PdxS	Bifidobacterium longum (strain NCC 2705)	pdxS	bacteria	probiotic	3	12.7	16.51	0	0	0	0	2	0	0	0	1	0	1	2	0	2	1	0	0	2	1	2	1	0	0	1	0	0	1	0	0	0	0	103840000	0	0	0	0	34749000	0	0	0	12773000
Q8G6V2	Ketol-acid reductoisomerase (NADP(+)) 1	Bifidobacterium longum (strain NCC 2705)	ilvC1	bacteria	probiotic	3	13.1	4.2729	0	0	0	0	3	0	0	0	0	0	0	0	0	0	0	0	0	0	0	0	0	0	0	0	0	0	0	0	0	0	0	20755000	0	0	0	0	20755000	0	0	0	0
Q8G756	Small ribosomal subunit protein bS6	Bifidobacterium longum (strain NCC 2705)	rpsF	bacteria	probiotic	2	22.7	2.1006	0	0	0	0	0	1	0	0	2	1	0	1	1	0	0	1	1	0	0	1	1	0	0	0	0	0	1	0	1	0	0	108670000	0	0	0	0	0	0	0	0	26287000
Q8G7I6	Glucose-6-phosphate isomerase	Bifidobacterium longum (strain NCC 2705)	pgi	bacteria	probiotic	4	9.9	9.8288	0	0	0	0	1	4	0	0	2	0	0	0	0	0	0	0	0	0	0	0	1	0	0	0	0	0	0	0	0	0	2	139460000	0	0	0	0	19729000	112250000	0	0	5585700
Q8KML6	Chaperone protein DnaK	Fructilactobacillus sanfranciscensis	dnaK	bacteria	probiotic	3	4.9	1.5208	0	0	0	0	0	0	0	0	0	0	0	0	0	0	0	0	0	0	0	0	0	0	0	0	0	2	2	0	2	0	0	37757000	0	0	0	0	0	0	0	0	0
Q9CDX0	Large ribosomal subunit protein uL29	Lactococcus lactis subsp. lactis (strain IL1403)	rpmC	bacteria	probiotic	2	26.1	1.4548	0	0	0	0	0	0	0	0	0	0	0	0	0	0	0	0	0	1	0	0	0	0	0	0	1	0	0	1	0	0	2	26836000	0	0	0	0	0	0	0	0	0
Q9CHE9	UPF0337 protein YhjA	Lactococcus lactis subsp. lactis (strain IL1403)	yhjA	bacteria	probiotic	4	50.6	6.3466	0	0	0	0	0	0	0	0	0	0	0	0	0	0	0	0	0	0	0	0	0	0	0	0	0	0	0	4	2	0	1	113010000	0	0	0	0	0	0	0	0	0
Q9CI64	DNA-binding protein HU	Lactococcus lactis subsp. lactis (strain IL1403)	hup	bacteria	probiotic	4	50.5	9.435	0	0	0	0	0	0	1	0	0	0	0	0	0	0	0	1	1	0	0	0	0	0	0	0	3	0	0	3	1	1	2	138510000	0	0	0	0	0	0	7163500	0	0
O61367	Arginine kinase	Apis mellifera	ARGK	animal		6	20.6	4.755	0	0	0	0	0	0	0	0	1	1	1	1	4	0	0	0	0	0	0	1	0	0	0	0	0	0	1	0	0	0	0	56976000	0	0	0	0	0	0	0	0	2092200
P05661-9	Isoform 9c of Myosin heavy chain, muscle	Drosophila melanogaster	NA	animal		17	9.4	25.009	0	0	0	0	0	1	0	0	10	7	0	0	5	1	1	0	2	3	0	0	0	0	1	0	0	1	0	1	1	0	0	118290000	0	0	0	0	0	2686600	0	0	31857000
P07764-3	Isoform Beta of Fructose-bisphosphate aldolase	Drosophila melanogaster	NA	animal		2	8.3	4.4378	0	0	0	0	1	0	0	0	0	1	1	1	0	1	0	0	0	0	0	1	0	0	0	0	0	0	1	1	0	0	1	2546800	0	0	0	0	0	0	0	0	0
P10986	Actin-4	Caenorhabditis elegans	act-4	animal		17	56.6	323.31	0	0	0	0	10	5	7	5	9	11	11	10	11	9	6	8	8	9	8	9	4	2	3	9	2	3	9	7	8	1	5	12192000000	0	0	0	0	1.6655e+09	489120000	233570000	100320000	862530000
P14318	Muscle-specific protein 20	Drosophila melanogaster	Mp20	animal		3	17.4	2.5614	0	0	0	0	0	0	0	0	0	1	1	0	0	0	0	0	0	0	0	0	0	0	0	0	0	0	0	1	0	0	0	2044800	0	0	0	0	0	0	0	0	0
P18600	Actin, clone 205	Artemia sp.	NA	animal		5	21	94.69	0	0	0	0	2	1	2	1	3	5	2	2	4	4	2	2	3	4	2	3	2	1	2	3	1	2	2	2	2	0	1	824810000	0	0	0	0	200800000	11934000	18060000	6440000	53741000
P19039	Elongation factor 1-alpha	Apis mellifera	NA	animal		3	6.1	1.3316	0	0	0	0	2	1	0	0	0	2	0	0	0	0	0	0	0	1	0	0	0	0	0	0	0	0	0	0	0	0	0	4470800	0	0	0	0	4470800	0	0	0	0
P35432	Actin-1	Echinococcus granulosus	ACTI	animal		2	2.9	182.37	0	0	0	0	2	2	2	1	2	2	2	1	2	2	2	2	1	2	2	2	2	1	2	2	2	2	2	2	2	2	2	6.8176e+09	0	0	0	0	1.0729e+09	625740000	352970000	33230000	419820000
P49455-2	Isoform 34 of Tropomyosin-1, isoforms 33/34	Drosophila melanogaster	NA	animal		5	10.8	6.8028	0	0	0	0	0	1	0	0	3	1	0	0	2	3	0	0	0	0	0	0	0	0	2	0	0	0	0	0	0	0	0	39159000	0	0	0	0	0	5779300	0	0	11550000
P52273	Tubulin alpha chain	Bombyx mori	NA	animal		2	5.3	13.097	0	0	0	0	0	0	0	0	0	2	0	0	1	1	1	0	0	1	1	0	1	0	0	0	0	0	1	0	1	0	0	48551000	0	0	0	0	0	0	0	0	0
P84239	Histone H3	Urechis caupo	NA	animal		4	22.1	31.97	0	0	0	0	1	1	2	0	1	1	2	3	1	1	1	1	2	1	2	2	1	0	0	1	1	1	1	1	2	0	2	1.5224e+09	0	0	0	0	27794000	34403000	92706000	0	154060000
P90689	Actin	Brugia malayi	NA	animal		2	15.4	1.5981	0	0	0	0	1	1	0	0	0	0	0	0	1	0	0	0	0	0	0	0	0	0	0	0	0	0	0	0	0	0	0	30797000	0	0	0	0	19402000	9500800	0	0	0
P91902	Heat shock protein 70	Ceratitis capitata	NA	animal		2	3.6	2.5932	0	0	0	0	0	1	0	0	0	0	1	0	0	0	0	0	0	0	0	0	0	0	0	0	0	0	0	0	0	0	0	0	0	0	0	0	0	0	0	0	0
Q05825	ATP synthase subunit beta, mitochondrial	Drosophila melanogaster	ATPsynbeta	animal		6	17.6	13.736	0	0	0	0	0	0	1	0	2	5	1	1	4	2	0	0	2	1	0	2	0	0	2	2	0	1	1	1	1	0	0	119110000	0	0	0	0	0	0	0	0	17471000
Q24208-2	Isoform C of Eukaryotic translation initiation factor 2 subunit 3	Drosophila melanogaster	NA	animal		2	5.4	2.0079	0	0	0	0	0	0	0	0	0	0	1	1	0	0	0	0	0	0	1	0	0	0	0	0	0	0	0	1	1	0	0	12757000	0	0	0	0	0	0	0	0	0
Q24789	Heat shock cognate 70 kDa protein	Echinococcus granulosus	HSP70	animal		2	3	1.1333	0	0	0	0	1	0	0	0	0	0	0	0	0	0	0	1	0	0	0	0	0	0	0	0	0	0	0	0	0	0	0	4736800	0	0	0	0	4451400	0	0	0	0
Q564Q1-2	Isoform a of UDP-glucose 4-epimerase	Caenorhabditis elegans	NA	animal		2	6.1	2.4502	0	0	0	0	1	1	0	0	2	0	1	2	0	2	0	1	0	1	1	0	0	0	0	0	0	1	1	0	0	0	0	41282000	0	0	0	0	6416500	3182500	0	0	7526600
Q7PPA5-3	Isoform B of Calcium-transporting ATPase sarcoplasmic/endoplasmic reticulum type	Anopheles gambiae	NA	animal		7	7.6	11.652	0	0	0	0	0	0	0	0	0	1	0	0	1	3	0	0	0	5	0	1	0	0	0	0	0	0	0	0	0	0	0	95761000	0	0	0	0	0	0	0	0	0
Q8I0T3	Histone H2A	Mytilus edulis	NA	animal		3	29.6	24.085	0	0	0	0	0	2	0	0	1	1	1	1	1	1	0	0	1	1	2	1	0	0	0	1	0	0	1	1	1	0	0	251600000	0	0	0	0	0	29499000	0	0	7798400
Q9NFZ6	Tubulin beta-2 chain	Echinococcus multilocularis	TUB-2	animal		5	15.5	11.978	0	0	0	0	0	1	1	0	1	2	1	0	2	0	0	0	1	1	0	1	1	0	1	2	0	0	0	0	1	0	0	8396100	0	0	0	0	0	0	0	0	0
Q9U639	Heat shock 70 kDa protein cognate 4	Manduca sexta	NA	animal		2	3.5	9.8098	0	0	0	0	0	0	0	0	0	1	1	1	2	0	0	0	0	1	1	1	0	0	0	0	0	1	1	1	0	0	0	345710000	0	0	0	0	0	0	0	0	0
Q9ZSW1	Tubulin beta-1 chain	Cyanophora paradoxa	TUBB1	archaea		3	8.5	3.6253	0	0	0	0	0	1	0	0	1	1	0	0	0	0	0	0	1	2	0	1	1	0	0	1	0	0	1	0	1	0	0	74880000	0	0	0	0	0	27104000	0	0	3727800
A0A087WNH6	Adenosylhomocysteinase	Bradyrhizobium elkanii	ahcY	bacteria		2	4.9	2.7876	0	0	0	0	0	0	1	0	0	0	0	0	0	0	0	0	0	0	0	0	0	0	0	0	0	0	0	0	1	0	0	6171400	0	0	0	0	0	0	4511100	0	0
A0A160PAH3	Outer membrane protein Omp38	Acinetobacter sp. (strain Tol 5)	omp38	bacteria		5	16.3	27.863	0	0	0	0	0	0	0	0	0	0	0	0	0	0	0	0	0	3	0	0	0	0	0	0	0	0	0	3	0	0	0	71963000	0	0	0	0	0	0	0	0	0
A0L5V8	Elongation factor Tu	Magnetococcus marinus (strain ATCC BAA-1437 / JCM 17883 / MC-1)	tuf1	bacteria		4	13.1	227	0	0	0	0	2	2	1	0	2	1	1	3	1	1	1	0	0	2	0	1	0	0	1	1	0	2	1	2	2	0	0	40567000	0	0	0	0	4210400	9680600	0	0	2386100
A0M3Z2	Large ribosomal subunit protein uL1	Christiangramia forsetii (strain DSM 17595 / CGMCC 1.15422 / KT0803)	rplA	bacteria		2	11.6	1.3194	0	0	0	0	0	0	1	0	1	1	0	0	0	0	0	0	0	1	0	0	0	0	0	0	0	0	0	0	1	0	0	8592500	0	0	0	0	0	0	0	0	2987400
A0PXT1	Elongation factor Tu	Clostridium novyi (strain NT)	tuf1	bacteria		2	8.7	2.4995	0	0	0	0	0	0	0	0	0	0	0	0	0	0	0	0	0	1	0	0	0	0	0	0	0	0	0	0	1	0	0	6592400	0	0	0	0	0	0	0	0	0
A1KB29	Elongation factor Tu	Azoarcus sp. (strain BH72)	tuf1	bacteria		2	7.3	7.9457	0	0	0	0	1	0	1	0	0	0	0	0	1	0	0	0	0	2	2	2	0	0	2	2	0	0	2	1	0	0	0	57821000	0	0	0	0	8735800	0	5336000	0	0
A1KRF9	Elongation factor Tu	Neisseria meningitidis serogroup C / serotype 2a (strain ATCC 700532 / DSM 15464 / FAM18)	tuf1	bacteria		2	6.3	47.961	0	0	0	0	1	0	1	0	1	1	1	2	1	0	0	1	0	1	1	1	0	0	1	1	0	0	1	1	1	0	0	482070000	0	0	0	0	135180000	0	38364000	0	21617000
A1S204	Elongation factor Tu	Shewanella amazonensis (strain ATCC BAA-1098 / SB2B)	tuf1	bacteria		2	8.6	5.7258	0	0	0	0	1	1	0	0	1	1	1	1	1	1	1	1	0	1	1	1	0	0	1	0	0	1	2	0	0	0	0	0	0	0	0	0	0	0	0	0	0
A1TYI9	Large ribosomal subunit protein bL12	Marinobacter nauticus (strain ATCC 700491 / DSM 11845 / VT8)	rplL	bacteria		2	11.3	7.6108	0	0	0	0	1	1	0	0	1	1	1	1	0	2	0	0	0	2	0	2	0	0	0	2	0	0	0	0	0	0	0	224780000	0	0	0	0	14811000	27838000	0	0	23028000
A1WCN6	Elongation factor Tu 2	Acidovorax sp. (strain JS42)	tuf2	bacteria		2	8.1	27.043	0	0	0	0	0	0	0	0	1	0	0	0	0	1	0	0	1	1	1	1	0	0	0	1	0	1	1	1	1	0	0	34750000	0	0	0	0	0	0	0	0	1915200
A3DIP8	Putative septation protein SpoVG	Acetivibrio thermocellus (strain ATCC 27405 / DSM 1237 / JCM 9322 / NBRC 103400 / NCIMB 10682 / NRRL B-4536 / VPI 7372)	spoVG	bacteria		2	27.7	10.106	0	0	0	0	0	1	1	0	2	1	2	2	2	2	0	0	1	2	2	2	1	0	1	1	0	0	1	0	1	0	0	215390000	0	0	0	0	0	0	3030000	0	3064700
A3DIZ5	DNA-directed RNA polymerase subunit beta	Acetivibrio thermocellus (strain ATCC 27405 / DSM 1237 / JCM 9322 / NBRC 103400 / NCIMB 10682 / NRRL B-4536 / VPI 7372)	rpoC	bacteria		9	8.2	8.3198	0	0	0	0	2	0	1	0	3	3	3	1	3	3	0	1	1	3	4	1	2	0	0	2	0	1	1	1	2	0	0	368820000	0	0	0	0	46651000	0	8740000	0	67761000
A4J0Z5	Elongation factor Tu	Desulforamulus reducens (strain ATCC BAA-1160 / DSM 100696 / MI-1)	tuf	bacteria		2	8.8	24.421	0	0	0	0	0	0	1	0	0	0	1	1	1	0	0	0	0	1	1	0	0	0	0	0	0	0	1	0	1	0	0	7207400	0	0	0	0	0	0	7207400	0	0
A4J123	Large ribosomal subunit protein uL5	Desulforamulus reducens (strain ATCC BAA-1160 / DSM 100696 / MI-1)	rplE	bacteria		3	16.6	3.3292	0	0	0	0	1	1	1	0	1	1	1	1	1	1	0	1	1	2	2	1	1	0	1	0	0	1	1	1	1	0	0	104240000	0	0	0	0	6850200	7924400	3245400	0	6813200
A4T8K0	ATP synthase subunit alpha	Mycolicibacterium gilvum (strain PYR-GCK)	atpA	bacteria		2	4.4	3.2728	0	0	0	0	0	1	0	0	0	0	0	0	0	0	0	0	0	0	0	0	0	0	0	0	0	1	0	0	0	0	0	10619000	0	0	0	0	0	3708200	0	0	0
A4VHM2	Large ribosomal subunit protein bL12	Stutzerimonas stutzeri (strain A1501)	rplL	bacteria		2	18	6.5012	0	0	0	0	0	1	1	0	0	0	0	0	0	0	0	1	1	2	1	1	1	0	0	1	0	0	0	1	0	0	0	169550000	0	0	0	0	0	23924000	0	0	0
A5IXT5	Chaperone protein DnaK	Mycoplasmopsis agalactiae (strain NCTC 10123 / CIP 59.7 / PG2)	dnaK	bacteria		2	4.7	5.4527	0	0	0	0	1	0	1	0	0	1	1	1	1	1	0	1	0	1	1	1	0	0	0	0	0	2	1	0	1	0	0	77753000	0	0	0	0	0	0	2107600	0	0
A5UMI1	F420-dependent methylenetetrahydromethanopterin dehydrogenase	Methanobrevibacter smithii (strain ATCC 35061 / DSM 861 / OCM 144 / PS)	mtd	bacteria		3	14.2	2.1594	0	0	0	0	0	0	0	0	0	0	2	0	1	0	0	0	0	0	0	0	0	0	0	0	0	0	0	0	0	0	0	22867000	0	0	0	0	0	0	0	0	0
A6KXL2	Triosephosphate isomerase	Phocaeicola vulgatus (strain ATCC 8482 / DSM 1447 / JCM 5826 / CCUG 4940 / NBRC 14291 / NCTC 11154)	tpiA	bacteria		2	9.2	2.6448	0	0	0	0	0	0	0	0	0	1	0	0	0	0	0	0	0	1	0	0	0	0	0	0	0	0	0	2	0	0	0	18930000	0	0	0	0	0	0	0	0	0
A6KYH1	Small ribosomal subunit protein uS4	Phocaeicola vulgatus (strain ATCC 8482 / DSM 1447 / JCM 5826 / CCUG 4940 / NBRC 14291 / NCTC 11154)	rpsD	bacteria		2	7	8.9553	0	0	0	0	1	0	0	0	2	1	0	0	0	1	1	1	0	0	1	1	0	0	0	0	0	1	0	1	1	0	0	91130000	0	0	0	0	10258000	0	0	0	18615000
A6KYJ9	Small ribosomal subunit protein uS12	Phocaeicola vulgatus (strain ATCC 8482 / DSM 1447 / JCM 5826 / CCUG 4940 / NBRC 14291 / NCTC 11154)	rpsL	bacteria		4	34.3	6.5595	0	0	0	0	2	0	2	0	2	0	2	2	2	3	2	3	1	2	2	1	2	0	1	1	0	0	1	2	2	0	0	315090000	0	0	0	0	27157000	0	14213000	0	23123000
A6KYK4	Large ribosomal subunit protein bL12	Phocaeicola vulgatus (strain ATCC 8482 / DSM 1447 / JCM 5826 / CCUG 4940 / NBRC 14291 / NCTC 11154)	rplL	bacteria		4	33.9	89.461	0	0	0	0	2	3	3	1	2	4	1	2	2	2	1	3	1	3	3	3	1	1	2	2	0	1	2	2	1	0	0	607710000	0	0	0	0	109690000	71713000	88441000	0	24808000
A6KYK9	Elongation factor Tu	Phocaeicola vulgatus (strain ATCC 8482 / DSM 1447 / JCM 5826 / CCUG 4940 / NBRC 14291 / NCTC 11154)	tuf	bacteria		6	18.5	210.18	0	0	0	0	4	5	6	1	4	5	4	5	2	4	2	4	1	5	4	5	3	0	2	3	1	3	4	3	3	0	0	2.1436e+09	0	0	0	0	281290000	186420000	130770000	8035500	235680000
A6L0V1	Small ribosomal subunit protein uS2	Phocaeicola vulgatus (strain ATCC 8482 / DSM 1447 / JCM 5826 / CCUG 4940 / NBRC 14291 / NCTC 11154)	rpsB	bacteria		4	16.1	4.9426	0	0	0	0	2	1	2	0	2	0	1	3	1	1	0	0	1	2	0	1	1	0	1	1	0	1	0	1	1	0	0	78692000	0	0	0	0	10435000	0	14297000	0	9640000
A6LE82	Large ribosomal subunit protein bL12	Parabacteroides distasonis (strain ATCC 8503 / DSM 20701 / CIP 104284 / JCM 5825 / NCTC 11152)	rplL	bacteria		2	16	1.8743	0	0	0	0	1	1	0	0	1	0	0	1	0	0	0	0	1	0	0	1	0	0	0	1	0	0	0	1	0	0	0	397570000	0	0	0	0	33863000	12030000	0	0	32909000
A6LEG6	Small ribosomal subunit protein uS4	Parabacteroides distasonis (strain ATCC 8503 / DSM 20701 / CIP 104284 / JCM 5825 / NCTC 11152)	rpsD	bacteria		3	12.4	3.2235	0	0	0	0	1	1	0	0	1	1	2	1	1	1	0	1	1	2	1	2	0	0	0	0	0	1	1	0	2	0	0	141820000	0	0	0	0	4193000	9483500	0	0	3301700
A6LEG8	Small ribosomal subunit protein uS13	Parabacteroides distasonis (strain ATCC 8503 / DSM 20701 / CIP 104284 / JCM 5825 / NCTC 11152)	rpsM	bacteria		4	25.4	27.026	0	0	0	0	1	1	2	2	3	3	2	1	2	1	0	1	2	3	1	0	0	0	0	0	0	2	1	2	3	0	0	242680000	0	0	0	0	19681000	16737000	8171500	4490300	15034000
A6LFQ4	Phosphoenolpyruvate carboxykinase (ATP)	Parabacteroides distasonis (strain ATCC 8503 / DSM 20701 / CIP 104284 / JCM 5825 / NCTC 11152)	pckA	bacteria		5	14.8	10.808	0	0	0	0	1	1	1	0	1	2	0	1	2	2	2	1	1	2	0	1	1	0	1	0	0	0	1	0	0	0	0	68404000	0	0	0	0	0	5267600	1432800	0	4189200
A6LIX8	Small ribosomal subunit protein bS18	Parabacteroides distasonis (strain ATCC 8503 / DSM 20701 / CIP 104284 / JCM 5825 / NCTC 11152)	rpsR	bacteria		2	20.2	2.6193	0	0	0	0	1	0	0	0	1	1	1	2	0	1	0	0	0	2	0	0	1	0	0	0	0	0	0	0	0	0	0	91579000	0	0	0	0	29656000	0	0	0	12331000
A6LPJ0	Putative septation protein SpoVG	Clostridium beijerinckii (strain ATCC 51743 / NCIMB 8052)	spoVG	bacteria		4	50.5	4.7591	0	0	0	0	0	1	3	0	1	2	0	1	1	1	0	0	1	1	1	1	1	0	0	0	0	0	1	0	0	0	0	214870000	0	0	0	0	0	12947000	17691000	0	4571800
A6LPP6	Elongation factor Tu	Clostridium beijerinckii (strain ATCC 51743 / NCIMB 8052)	tuf1	bacteria		9	26.7	68.746	0	0	0	0	1	0	4	0	6	1	0	3	1	5	1	2	1	2	1	0	0	0	0	1	0	0	1	2	1	0	0	314870000	0	0	0	0	19945000	0	43181000	0	103510000
A6TEX7	Elongation factor Tu	Klebsiella pneumoniae subsp. pneumoniae (strain ATCC 700721 / MGH 78578)	tufA	bacteria		2	7.6	1.1587	0	0	0	0	0	0	1	0	0	0	0	0	0	0	0	0	0	0	0	0	0	0	0	0	0	0	0	0	1	0	0	5213500	0	0	0	0	0	0	5213500	0	0
A6TRM2	Elongation factor Ts	Alkaliphilus metalliredigens (strain QYMF)	tsf	bacteria		4	14.4	2.4707	0	0	0	0	0	0	1	0	1	0	0	0	1	0	0	1	0	2	0	1	0	0	0	0	0	0	0	0	0	0	0	11233000	0	0	0	0	0	0	1802900	0	4150000
A6TWI7	Small ribosomal subunit protein uS12	Alkaliphilus metalliredigens (strain QYMF)	rpsL	bacteria		3	19.4	16.756	0	0	0	0	0	1	2	0	1	1	2	0	1	3	0	1	2	3	1	1	3	0	0	0	0	2	1	1	3	0	0	304800000	0	0	0	0	0	11936000	14608000	0	26300000
A6TWI9	DNA-directed RNA polymerase subunit beta	Alkaliphilus metalliredigens (strain QYMF)	rpoC	bacteria		2	2.4	2.0457	0	0	0	0	0	0	1	0	1	1	1	1	1	0	0	0	0	1	1	0	0	0	0	0	0	1	1	1	0	1	0	43267000	0	0	0	0	0	0	4628000	0	7013500
A6VKH7	Elongation factor Tu	Actinobacillus succinogenes (strain ATCC 55618 / DSM 22257 / CCUG 43843 / 130Z)	tuf1	bacteria		2	7.6	171.92	0	0	0	0	1	1	1	1	1	1	1	2	1	1	0	0	0	1	0	2	1	0	0	1	0	1	1	1	2	0	0	142830000	0	0	0	0	0	0	85975000	20771000	0
A7EGL7	ATP-dependent RNA helicase eIF4A	Sclerotinia sclerotiorum (strain ATCC 18683 / 1980 / Ss-1)	tif1	bacteria		2	5.8	2.3653	0	0	0	0	0	0	0	0	0	1	0	1	0	1	0	0	0	1	2	0	0	0	0	0	0	0	0	1	1	0	0	33242000	0	0	0	0	0	0	0	0	0
A7Z0M9	DNA-directed RNA polymerase subunit beta	Bacillus velezensis (strain DSM 23117 / BGSC 10A6 / LMG 26770 / FZB42)	rpoB	bacteria		3	2.8	166.68	0	0	0	0	0	0	0	0	0	0	0	0	0	0	0	0	0	0	0	0	0	0	0	0	0	0	3	0	1	0	0	5259800	0	0	0	0	0	0	0	0	0
A7ZCN0	Elongation factor Tu	Campylobacter concisus (strain 13826)	tuf	bacteria		3	8.3	4.716	0	0	0	0	0	0	0	0	0	0	0	2	0	1	0	0	0	1	0	0	0	0	0	0	0	0	0	0	0	0	0	47425000	0	0	0	0	0	0	0	0	0
A8GPF2	Elongation factor Tu	Rickettsia akari (strain Hartford)	tuf	bacteria		3	8.4	3.6982	0	0	0	0	1	0	0	0	0	0	0	0	0	0	0	0	0	2	0	0	0	0	0	0	0	0	0	0	1	0	0	25594000	0	0	0	0	6168100	0	0	0	0
A8MLC4	Elongation factor Tu	Alkaliphilus oremlandii (strain OhILAs)	tuf1	bacteria		2	8.3	1.2716	0	0	0	0	0	1	1	0	0	0	2	1	0	1	0	0	0	1	1	1	0	0	0	0	0	0	0	1	2	0	0	70241000	0	0	0	0	0	5978600	0	0	0
A8MLF2	Large ribosomal subunit protein uL5	Alkaliphilus oremlandii (strain OhILAs)	rplE	bacteria		6	28.5	11.742	0	0	0	0	3	1	4	0	4	4	2	2	4	3	1	3	4	4	4	2	2	1	2	1	0	3	3	3	5	0	0	748220000	0	0	0	0	76874000	10411000	51486000	0	43207000
A9B9E7	Nucleoside diphosphate kinase	Prochlorococcus marinus (strain MIT 9211)	ndk	bacteria		3	19.9	3.9648	0	0	0	0	2	0	0	0	2	1	0	1	1	1	0	1	0	2	1	0	0	0	0	0	0	0	0	3	3	0	0	262690000	0	0	0	0	28190000	0	0	0	10971000
A9KJH9	Large ribosomal subunit protein uL6	Lachnoclostridium phytofermentans (strain ATCC 700394 / DSM 18823 / ISDg)	rplF	bacteria		2	8.9	2.1432	0	0	0	0	2	0	1	0	1	1	0	1	1	0	0	0	1	2	0	0	0	0	0	1	0	0	0	1	0	0	0	143170000	0	0	0	0	53519000	0	9581400	0	6020700
A9KJI0	Small ribosomal subunit protein uS8	Lachnoclostridium phytofermentans (strain ATCC 700394 / DSM 18823 / ISDg)	rpsH	bacteria		3	27.1	203.92	0	0	0	0	2	1	2	0	1	2	1	2	2	3	0	1	2	2	1	2	0	0	0	1	0	0	1	1	1	0	0	194280000	0	0	0	0	25176000	19757000	5620200	0	0
A9KJI2	Large ribosomal subunit protein uL5	Lachnoclostridium phytofermentans (strain ATCC 700394 / DSM 18823 / ISDg)	rplE	bacteria		3	19.6	5.4605	0	0	0	0	1	0	1	0	2	0	0	1	0	0	0	0	1	2	2	2	0	0	1	0	0	0	2	1	2	0	0	201970000	0	0	0	0	25303000	0	3511100	0	15604000
A9KJI7	Large ribosomal subunit protein uL16	Lachnoclostridium phytofermentans (strain ATCC 700394 / DSM 18823 / ISDg)	rplP	bacteria		3	24.8	2.9923	0	0	0	0	0	0	0	0	0	0	1	0	0	0	0	0	0	0	1	0	0	0	0	0	0	0	2	1	1	0	0	130300000	0	0	0	0	0	0	0	0	0
A9KJJ1	Large ribosomal subunit protein uL2	Lachnoclostridium phytofermentans (strain ATCC 700394 / DSM 18823 / ISDg)	rplB	bacteria		4	13.5	37.418	0	0	0	0	1	0	2	0	0	1	2	2	3	2	1	2	1	3	1	2	1	0	0	1	0	0	1	3	4	0	0	365510000	0	0	0	0	7158900	0	8603900	0	0
A9KJL3	DNA-directed RNA polymerase subunit beta	Lachnoclostridium phytofermentans (strain ATCC 700394 / DSM 18823 / ISDg)	rpoC	bacteria		3	2.7	2.6368	0	0	0	0	0	0	2	0	1	1	0	1	1	1	1	1	1	1	1	0	1	0	1	1	1	0	1	2	1	0	0	202970000	0	0	0	0	0	0	11171000	0	0
A9KJL7	Large ribosomal subunit protein bL12	Lachnoclostridium phytofermentans (strain ATCC 700394 / DSM 18823 / ISDg)	rplL	bacteria		3	25.8	109.49	0	0	0	0	2	3	3	0	3	2	1	3	1	3	2	2	3	3	2	3	2	1	2	2	1	2	2	2	0	0	2	1.496e+09	0	0	0	0	146940000	65380000	412290000	0	166490000
A9KK92	ATP synthase subunit beta	Lachnoclostridium phytofermentans (strain ATCC 700394 / DSM 18823 / ISDg)	atpD	bacteria		3	10.2	4.6625	0	0	0	0	0	0	1	0	0	1	0	0	0	0	0	0	0	1	1	1	0	0	0	2	0	0	0	2	0	0	0	33029000	0	0	0	0	0	0	4979800	0	0
A9KNC4	Small ribosomal subunit protein uS2	Lachnoclostridium phytofermentans (strain ATCC 700394 / DSM 18823 / ISDg)	rpsB	bacteria		2	7.7	3.5621	0	0	0	0	1	0	1	0	1	1	1	1	1	1	1	2	0	1	1	1	1	0	0	0	0	1	2	2	1	0	0	228580000	0	0	0	0	33133000	0	6209100	0	14517000
A9KNK6	Polyribonucleotide nucleotidyltransferase	Lachnoclostridium phytofermentans (strain ATCC 700394 / DSM 18823 / ISDg)	pnp	bacteria		7	13.6	8.7877	0	0	0	0	0	0	0	0	0	2	1	1	0	0	0	1	0	2	0	0	0	0	0	0	0	0	0	2	0	0	0	286590000	0	0	0	0	0	0	0	0	0
A9KPF8	Triosephosphate isomerase	Lachnoclostridium phytofermentans (strain ATCC 700394 / DSM 18823 / ISDg)	tpiA	bacteria		4	16.5	3.3096	0	0	0	0	1	1	1	0	2	1	1	1	0	0	0	0	1	1	1	0	0	0	0	0	0	0	0	1	1	0	0	144800000	0	0	0	0	30773000	0	0	0	12844000
A9KPQ3	Probable transaldolase	Lachnoclostridium phytofermentans (strain ATCC 700394 / DSM 18823 / ISDg)	tal	bacteria		2	10.1	2.254	0	0	0	0	0	0	0	0	0	0	1	1	0	0	0	0	0	1	0	0	0	0	0	0	0	0	0	0	0	0	0	33722000	0	0	0	0	0	0	0	0	0
A9KQ65	Ketol-acid reductoisomerase (NADP(+))	Lachnoclostridium phytofermentans (strain ATCC 700394 / DSM 18823 / ISDg)	ilvC	bacteria		3	11.6	32.049	0	0	0	0	1	0	0	0	1	1	1	2	1	0	0	1	1	1	1	2	0	0	1	1	0	0	1	1	0	0	0	63484000	0	0	0	0	2488600	0	0	0	4245000
A9KR30	Putative septation protein SpoVG	Lachnoclostridium phytofermentans (strain ATCC 700394 / DSM 18823 / ISDg)	spoVG	bacteria		2	18.3	2.2976	0	0	0	0	0	0	1	0	1	2	0	1	1	1	0	1	1	0	1	0	0	1	0	1	0	1	1	0	1	0	0	73713000	0	0	0	0	0	0	20961000	0	4008300
A9KRZ1	Small ribosomal subunit protein uS12	Lachnoclostridium phytofermentans (strain ATCC 700394 / DSM 18823 / ISDg)	rpsL	bacteria		4	37.1	12.983	0	0	0	0	2	1	1	0	0	1	1	1	1	1	0	1	2	2	2	1	2	0	0	0	0	1	0	1	2	0	0	210850000	0	0	0	0	48030000	18415000	0	0	0
A9KRZ3	Elongation factor G	Lachnoclostridium phytofermentans (strain ATCC 700394 / DSM 18823 / ISDg)	fusA	bacteria		7	11.5	88.453	0	0	0	0	4	3	6	2	4	4	4	4	2	4	2	4	5	5	4	4	0	1	2	3	1	3	4	3	2	0	1	1.0551e+09	0	0	0	0	78330000	38195000	81047000	11902000	75632000
A9KRZ4	Elongation factor Tu	Lachnoclostridium phytofermentans (strain ATCC 700394 / DSM 18823 / ISDg)	tuf	bacteria		2	7.3	1.8218	0	0	0	0	0	0	1	0	0	0	0	0	0	0	0	0	0	1	0	0	0	0	0	0	0	0	0	1	1	0	0	8824800	0	0	0	0	0	0	3618100	0	0
A9KSJ1	Chaperonin GroEL	Lachnoclostridium phytofermentans (strain ATCC 700394 / DSM 18823 / ISDg)	groEL	bacteria		2	5.2	2.4616	0	0	0	0	0	0	2	0	0	0	0	0	0	0	0	0	1	1	0	0	0	0	1	2	0	1	0	0	0	0	0	55563000	0	0	0	0	0	0	15791000	0	0
A9KSJ2	Co-chaperonin GroES	Lachnoclostridium phytofermentans (strain ATCC 700394 / DSM 18823 / ISDg)	groES	bacteria		2	16.8	1.5263	0	0	0	0	1	0	0	0	1	1	0	1	0	0	0	0	0	1	1	0	0	0	0	0	0	0	0	0	0	0	0	7390900	0	0	0	0	0	0	0	0	0
B1GYL7	Enolase	Endomicrobium trichonymphae	eno	bacteria		2	7.4	1.4966	0	0	0	0	0	0	1	0	0	0	0	0	0	0	0	0	0	0	0	0	0	0	0	0	1	0	0	0	0	0	0	6472100	0	0	0	0	0	0	5722700	0	0
B1HM45	Serine hydroxymethyltransferase	Lysinibacillus sphaericus (strain C3-41)	glyA	bacteria		8	24.5	9.343	0	0	0	0	0	0	0	0	0	0	0	1	0	1	1	1	1	1	1	1	0	0	0	0	0	0	2	6	0	0	0	155630000	0	0	0	0	0	0	0	0	0
B1HM53	ATP synthase subunit delta	Lysinibacillus sphaericus (strain C3-41)	atpH	bacteria		3	21.9	4.2082	0	0	0	0	0	0	0	0	0	0	0	0	0	0	0	0	0	0	0	0	0	0	0	0	0	0	0	3	0	0	0	19885000	0	0	0	0	0	0	0	0	0
B1HM54	ATP synthase subunit alpha	Lysinibacillus sphaericus (strain C3-41)	atpA	bacteria		14	33.3	100.9	0	0	0	0	1	0	0	0	1	1	1	1	1	1	0	0	0	2	2	1	0	0	0	0	1	4	4	13	2	0	3	384190000	0	0	0	0	31950000	0	0	0	11293000
B1HM55	ATP synthase gamma chain	Lysinibacillus sphaericus (strain C3-41)	atpG	bacteria		3	15.4	4.3562	0	0	0	0	0	0	0	0	0	0	0	0	0	0	0	0	0	0	0	0	0	0	0	0	0	1	0	2	0	0	0	10153000	0	0	0	0	0	0	0	0	0
B1HM56	ATP synthase subunit beta	Lysinibacillus sphaericus (strain C3-41)	atpD	bacteria		14	51.4	166.06	0	0	0	0	0	1	0	1	0	1	0	0	1	1	0	1	1	2	0	1	1	1	0	0	0	5	2	11	2	0	3	391380000	0	0	0	0	0	21386000	0	2569300	0
B1HMV6	Small ribosomal subunit protein uS11	Lysinibacillus sphaericus (strain C3-41)	rpsK	bacteria		3	26.4	3.5004	0	0	0	0	1	0	0	0	1	0	1	1	0	1	0	0	0	1	1	0	0	0	0	0	0	2	1	2	2	1	1	11562000	0	0	0	0	0	0	0	0	0
B1HMV9	Adenylate kinase	Lysinibacillus sphaericus (strain C3-41)	adk	bacteria		5	33.2	16.155	0	0	0	0	0	0	1	0	1	1	1	1	1	1	0	1	1	1	1	0	1	0	0	0	0	1	3	3	1	0	1	303310000	0	0	0	0	0	0	11730000	0	20820000
B1HMW1	Large ribosomal subunit protein uL15	Lysinibacillus sphaericus (strain C3-41)	rplO	bacteria		2	20.5	3.857	0	0	0	0	0	0	0	0	0	0	0	0	0	0	0	0	0	0	0	0	0	0	0	0	0	0	2	1	1	0	0	23451000	0	0	0	0	0	0	0	0	0
B1HMW3	Small ribosomal subunit protein uS5	Lysinibacillus sphaericus (strain C3-41)	rpsE	bacteria		9	58.7	14.465	0	0	0	0	0	0	0	0	0	0	0	0	0	0	0	0	0	0	0	0	0	0	0	0	1	1	4	7	5	0	0	118660000	0	0	0	0	0	0	0	0	0
B1HMW6	Small ribosomal subunit protein uS8	Lysinibacillus sphaericus (strain C3-41)	rpsH	bacteria		5	40.2	95.672	0	0	0	0	1	0	0	0	0	0	0	0	0	0	0	0	0	0	0	0	0	0	0	0	0	0	3	3	4	0	0	40428000	0	0	0	0	2191100	0	0	0	0
B1HMW8	Large ribosomal subunit protein uL5	Lysinibacillus sphaericus (strain C3-41)	rplE	bacteria		6	47.5	8.7676	0	0	0	0	0	0	0	0	0	0	0	0	0	0	0	0	0	0	0	0	0	0	0	0	0	2	1	5	2	0	0	48115000	0	0	0	0	0	0	0	0	0
B1HMX2	Large ribosomal subunit protein uL29	Lysinibacillus sphaericus (strain C3-41)	rpmC	bacteria		4	50	59.95	0	0	0	0	1	1	0	0	0	0	0	0	0	0	0	0	1	1	0	0	0	0	0	0	0	2	2	4	2	1	3	472040000	0	0	0	0	4639300	13587000	0	0	0
B1HMX4	Small ribosomal subunit protein uS3	Lysinibacillus sphaericus (strain C3-41)	rpsC	bacteria		6	24.4	29.447	0	0	0	0	0	0	0	0	0	0	0	0	0	0	0	0	0	0	0	0	0	0	0	0	0	1	2	5	1	0	0	44317000	0	0	0	0	0	0	0	0	0
B1HMX6	Small ribosomal subunit protein uS19	Lysinibacillus sphaericus (strain C3-41)	rpsS	bacteria		2	19.6	1.6261	0	0	0	0	1	0	1	0	1	1	1	1	0	1	1	1	0	1	0	1	0	0	0	1	0	0	0	1	0	0	1	489390000	0	0	0	0	70399000	0	25423000	0	28761000
B1HMX8	Large ribosomal subunit protein uL23	Lysinibacillus sphaericus (strain C3-41)	rplW	bacteria		2	18.1	1.4388	0	0	0	0	0	0	0	0	0	0	0	0	0	0	0	0	0	0	0	0	0	0	0	0	0	0	1	1	0	0	0	6082000	0	0	0	0	0	0	0	0	0
B1HMZ0	Elongation factor Tu	Lysinibacillus sphaericus (strain C3-41)	tuf	bacteria		13	48.1	323.31	0	0	0	0	0	1	1	0	1	1	1	1	1	1	0	1	2	1	1	1	1	0	1	1	0	5	2	9	5	2	4	1.6275e+09	0	0	0	0	0	9679800	6395900	0	6323600
B1HMZ1	Elongation factor G	Lysinibacillus sphaericus (strain C3-41)	fusA	bacteria		11	24.3	59.264	0	0	0	0	2	2	1	1	2	2	1	1	1	2	1	1	1	2	2	1	1	1	1	2	0	1	4	9	3	0	0	2.1426e+09	0	0	0	0	320720000	154240000	169190000	39527000	203000000
B1HMZ8	Large ribosomal subunit protein bL12	Lysinibacillus sphaericus (strain C3-41)	rplL	bacteria		7	68.9	149.63	0	0	0	0	1	1	0	0	0	0	0	0	0	0	0	0	1	0	0	0	0	0	0	1	1	4	1	6	2	0	4	699330000	0	0	0	0	45333000	0	0	0	0
B1HMZ9	Large ribosomal subunit protein uL10	Lysinibacillus sphaericus (strain C3-41)	rplJ	bacteria		2	10.2	1.4226	0	0	0	0	0	0	0	0	0	0	0	0	0	0	0	0	0	0	0	0	0	0	0	0	0	0	0	2	0	0	1	84680000	0	0	0	0	0	0	0	0	0
B1HNL6	Large ribosomal subunit protein uL11	Lysinibacillus sphaericus (strain C3-41)	rplK	bacteria		4	34.8	13.664	0	0	0	0	1	1	0	0	1	1	1	0	1	1	1	1	1	1	1	0	0	0	0	0	1	0	2	2	2	0	0	275550000	0	0	0	0	8572400	32629000	0	0	19021000
B1HNM6	2-C-methyl-D-erythritol 2,4-cyclodiphosphate synthase	Lysinibacillus sphaericus (strain C3-41)	ispF	bacteria		3	40.5	16.291	0	0	0	0	0	0	0	0	0	0	0	0	0	0	0	0	0	0	0	0	0	0	0	0	0	0	0	3	0	0	0	41446000	0	0	0	0	0	0	0	0	0
B1HNU2	Probable malate:quinone oxidoreductase	Lysinibacillus sphaericus (strain C3-41)	mqo	bacteria		3	7.7	3.2504	0	0	0	0	0	0	0	0	0	0	0	0	0	0	0	0	0	0	0	0	0	0	0	0	0	0	1	2	1	0	0	16716000	0	0	0	0	0	0	0	0	0
B1HPU6	UPF0358 protein Bsph_1390	Lysinibacillus sphaericus (strain C3-41)	Bsph_1390	bacteria		2	24.7	2.0569	0	0	0	0	0	0	0	0	0	0	0	0	0	0	0	0	0	1	0	0	0	0	0	0	0	1	1	0	0	0	0	4135700	0	0	0	0	0	0	0	0	0
B1HQE0	DNA-directed RNA polymerase subunit omega	Lysinibacillus sphaericus (strain C3-41)	rpoZ	bacteria		2	28	1.4393	0	0	0	0	0	0	0	0	0	0	0	0	0	0	0	0	0	0	0	0	0	0	0	0	0	0	0	2	0	0	0	31041000	0	0	0	0	0	0	0	0	0
B1HQI0	Small ribosomal subunit protein bS16	Lysinibacillus sphaericus (strain C3-41)	rpsP	bacteria		3	52.2	323.31	0	0	0	0	0	0	0	0	0	0	0	0	0	0	0	0	0	0	0	0	0	0	0	0	0	0	0	3	1	0	1	48149000	0	0	0	0	0	0	0	0	0
B1HQV3	Global transcriptional regulator CodY	Lysinibacillus sphaericus (strain C3-41)	codY	bacteria		4	17	1.9212	0	0	0	0	0	0	1	0	1	1	0	0	1	0	0	0	0	0	0	0	0	0	0	0	0	0	0	2	0	0	0	32656000	0	0	0	0	0	0	17957000	0	1896000
B1HQZ0	Small ribosomal subunit protein uS2	Lysinibacillus sphaericus (strain C3-41)	rpsB	bacteria		7	40.6	17.46	0	0	0	0	1	2	1	0	1	1	1	2	1	1	1	2	1	1	1	2	1	0	0	1	0	2	2	4	3	0	0	18505000	0	0	0	0	0	0	0	0	0
B1HR13	Polyribonucleotide nucleotidyltransferase	Lysinibacillus sphaericus (strain C3-41)	pnp	bacteria		7	13.8	40.988	0	0	0	0	0	0	0	0	0	0	0	0	0	0	0	0	0	0	0	0	0	0	0	0	0	2	1	7	0	0	2	122310000	0	0	0	0	0	0	0	0	0
B1HR99	Ketol-acid reductoisomerase (NADP(+))	Lysinibacillus sphaericus (strain C3-41)	ilvC	bacteria		5	24.7	49.666	0	0	0	0	1	0	0	0	1	0	0	1	0	1	0	0	0	1	1	0	0	0	0	0	0	0	1	5	1	0	0	64273000	0	0	0	0	5285800	0	0	0	4550500
B1HRX6	Exodeoxyribonuclease 7 small subunit	Lysinibacillus sphaericus (strain C3-41)	xseB	bacteria		4	88.3	41.574	0	0	0	0	0	0	0	0	0	0	0	0	0	0	0	0	0	0	0	0	0	0	0	0	0	0	0	4	0	0	0	23589000	0	0	0	0	0	0	0	0	0
B1HSN5	Probable glycine dehydrogenase (decarboxylating) subunit 2	Lysinibacillus sphaericus (strain C3-41)	gcvPB	bacteria		4	14.8	8.794	0	0	0	0	0	0	0	0	0	0	0	0	0	0	0	0	0	0	0	0	0	0	0	0	0	0	0	3	1	0	0	28867000	0	0	0	0	0	0	0	0	0
B1HSY5	Lysine--tRNA ligase	Lysinibacillus sphaericus (strain C3-41)	lysS	bacteria		4	9.2	85.471	0	0	0	0	0	0	0	0	0	1	0	0	0	0	0	0	0	0	0	0	0	0	0	0	0	0	0	2	1	0	0	19690000	0	0	0	0	0	0	0	0	0
B1HT15	Chaperonin GroEL	Lysinibacillus sphaericus (strain C3-41)	groEL	bacteria		12	27	32.872	0	0	0	0	0	0	0	0	0	1	0	0	0	0	0	0	0	0	0	0	0	0	0	1	0	1	5	7	6	0	0	183730000	0	0	0	0	0	0	0	0	0
B1HUD1	Chaperone protein DnaK	Lysinibacillus sphaericus (strain C3-41)	dnaK	bacteria		9	20.6	195.55	0	0	0	0	2	2	1	0	2	1	1	1	1	1	1	1	1	1	1	1	1	0	1	1	0	1	5	8	3	0	1	696120000	0	0	0	0	14059000	7133500	24923000	0	45529000
B1HVD6	Porphobilinogen deaminase	Lysinibacillus sphaericus (strain C3-41)	hemC	bacteria		4	14.8	8.1063	0	0	0	0	0	0	0	0	0	0	0	0	0	0	0	0	0	0	0	0	0	0	0	0	0	0	0	3	0	0	1	34368000	0	0	0	0	0	0	0	0	0
B1HVE6	Trigger factor	Lysinibacillus sphaericus (strain C3-41)	tig	bacteria		2	6.1	2.9614	0	0	0	0	0	0	0	0	0	0	0	0	0	0	0	0	0	0	0	0	0	0	0	0	0	0	2	0	1	0	0	7013400	0	0	0	0	0	0	0	0	0
B1HVI3	UPF0342 protein Bsph_0375	Lysinibacillus sphaericus (strain C3-41)	Bsph_0375	bacteria		3	32.2	4.1735	0	0	0	0	0	0	0	0	0	0	0	0	0	0	0	0	0	0	0	0	0	0	0	0	0	0	0	3	0	0	0	15926000	0	0	0	0	0	0	0	0	0
B1HVS2	Triosephosphate isomerase	Lysinibacillus sphaericus (strain C3-41)	tpiA	bacteria		3	21.7	4.3575	0	0	0	0	0	0	0	0	0	0	0	0	0	0	0	0	0	0	0	0	0	0	0	0	0	0	0	3	0	0	0	12346000	0	0	0	0	0	0	0	0	0
B1HVS4	Enolase	Lysinibacillus sphaericus (strain C3-41)	eno	bacteria		7	27.2	216.24	0	0	0	0	0	1	1	0	1	1	1	0	1	1	1	0	1	1	1	1	1	0	1	1	0	3	3	5	1	0	0	171800000	0	0	0	0	0	25060000	7314000	0	8069600
B1HX43	Small ribosomal subunit protein uS4	Lysinibacillus sphaericus (strain C3-41)	rpsD	bacteria		5	29.5	6.0286	0	0	0	0	0	0	0	0	0	0	0	0	0	0	0	0	0	0	0	0	0	0	0	0	0	1	1	3	3	0	0	59166000	0	0	0	0	0	0	0	0	0
B1HXC8	Sulfate adenylyltransferase	Lysinibacillus sphaericus (strain C3-41)	sat	bacteria		4	14.5	12.026	0	0	0	0	0	0	0	0	0	0	0	0	0	0	0	0	0	0	0	0	0	0	0	0	0	0	0	0	4	0	0	21598000	0	0	0	0	0	0	0	0	0
B1HXZ6	Phosphoenolpyruvate carboxykinase (ATP)	Lysinibacillus sphaericus (strain C3-41)	pckA	bacteria		5	14.8	9.9225	0	0	0	0	0	0	0	0	0	0	0	0	0	0	0	0	0	0	0	0	0	0	0	0	0	1	0	5	0	0	0	57468000	0	0	0	0	0	0	0	0	0
B1HZ48	Peptidase T	Lysinibacillus sphaericus (strain C3-41)	pepT	bacteria		3	8.1	1.8339	0	0	0	0	0	0	0	0	0	0	0	0	0	0	0	0	0	0	0	0	0	0	0	0	0	0	0	3	0	0	0	3651500	0	0	0	0	0	0	0	0	0
B1I057	Probable transaldolase	Lysinibacillus sphaericus (strain C3-41)	tal	bacteria		2	10.6	4.4231	0	0	0	0	0	0	0	0	0	0	0	0	0	0	0	0	0	0	0	0	0	0	0	0	0	0	0	2	1	0	0	16763000	0	0	0	0	0	0	0	0	0
B1I1M6	Large ribosomal subunit protein bL12	Desulforudis audaxviator (strain MP104C)	rplL	bacteria		3	30.2	1.178	0	0	0	0	1	0	0	0	1	0	0	0	0	1	0	0	0	0	0	0	0	0	0	0	0	0	0	0	0	0	0	7568500	0	0	0	0	0	0	0	0	6319600
B1YGW6	Large ribosomal subunit protein uL18	Exiguobacterium sibiricum (strain DSM 17290 / CCUG 55495 / CIP 109462 / JCM 13490 / 255-15)	rplR	bacteria		2	14.7	1.797	0	0	0	0	0	1	1	0	1	1	0	1	0	0	0	0	0	1	0	0	0	0	0	1	0	0	0	1	1	0	0	99508000	0	0	0	0	0	22004000	16122000	0	4943300
B1YLA2	4-hydroxy-3-methylbut-2-en-1-yl diphosphate synthase (flavodoxin)	Exiguobacterium sibiricum (strain DSM 17290 / CCUG 55495 / CIP 109462 / JCM 13490 / 255-15)	ispG	bacteria		2	6.8	2.8065	0	0	0	0	0	0	0	0	0	0	0	0	0	0	0	0	0	0	0	0	0	0	0	0	0	0	1	0	1	0	0	4664400	0	0	0	0	0	0	0	0	0
B2S270	Phosphoenolpyruvate carboxykinase [GTP]	Treponema pallidum subsp. pallidum (strain SS14)	pckG	bacteria		2	3.2	2.0647	0	0	0	0	0	0	0	0	0	2	1	0	0	2	0	0	0	2	0	0	0	0	0	0	0	0	0	0	0	0	0	21970000	0	0	0	0	0	0	0	0	0
B2UY23	Phosphoglycerate kinase	Clostridium botulinum (strain Alaska E43 / Type E3)	pgk	bacteria		5	14.1	4.7859	0	0	0	0	3	0	0	0	3	0	1	0	0	1	0	1	1	0	0	0	0	0	0	0	0	0	1	0	0	0	0	1201700000	0	0	0	0	41035000	0	0	0	806100000
B2UYA2	Large ribosomal subunit protein bL12	Clostridium botulinum (strain Alaska E43 / Type E3)	rplL	bacteria		2	16.7	1.8617	0	0	0	0	0	0	1	0	1	0	0	0	0	1	0	1	0	0	0	0	0	0	0	2	0	0	0	0	0	0	0	82150000	0	0	0	0	0	0	23371000	0	15119000
B2UYB3	Large ribosomal subunit protein uL2	Clostridium botulinum (strain Alaska E43 / Type E3)	rplB	bacteria		2	10.5	2.9311	0	0	0	0	1	0	0	0	0	0	0	1	0	1	0	0	0	0	0	1	1	0	0	0	0	1	0	0	1	0	0	48499000	0	0	0	0	3819400	0	0	0	0
B2UYT8	Ketol-acid reductoisomerase (NADP(+))	Clostridium botulinum (strain Alaska E43 / Type E3)	ilvC	bacteria		8	30.8	8.2884	0	0	0	0	1	1	1	0	2	1	2	6	0	4	0	1	1	4	6	2	0	0	0	0	0	1	1	3	2	0	0	93074000	0	0	0	0	0	0	0	0	2350600
B3DZP5	Chaperonin GroEL	Methylacidiphilum infernorum (isolate V4)	groEL	bacteria		2	3.7	1.5685	0	0	0	0	0	0	1	0	0	0	0	1	0	0	0	0	0	1	0	0	0	0	0	0	0	0	0	1	0	0	0	50674000	0	0	0	0	0	0	0	0	0
B3EP63	Elongation factor Tu	Chlorobium phaeobacteroides (strain BS1)	tuf	bacteria		3	7.9	202.45	0	0	0	0	1	0	1	1	1	0	1	1	1	1	0	1	1	1	1	1	2	0	1	1	0	1	1	1	1	0	1	399570000	0	0	0	0	36762000	0	5990500	8068900	33401000
B6JD09	ATP synthase subunit beta	Afipia carboxidovorans (strain ATCC 49405 / DSM 1227 / KCTC 32145 / OM5)	atpD	bacteria		2	5.7	1.5538	0	0	0	0	0	0	0	0	0	0	0	1	0	0	0	0	0	1	0	0	0	0	0	1	0	0	0	0	1	0	0	18912000	0	0	0	0	0	0	0	0	0
B7GJ57	Large ribosomal subunit protein bL12	Anoxybacillus flavithermus (strain DSM 21510 / WK1)	rplL	bacteria		2	16.5	18.044	0	0	0	0	0	0	0	0	0	0	0	0	0	0	0	0	0	0	0	0	0	0	0	0	0	1	2	1	1	0	0	169800000	0	0	0	0	0	0	0	0	0
B7GJ84	Small ribosomal subunit protein uS5	Anoxybacillus flavithermus (strain DSM 21510 / WK1)	rpsE	bacteria		2	14.5	3.0467	0	0	0	0	0	0	0	0	1	0	0	0	0	1	0	0	0	1	1	0	0	0	0	0	0	1	2	1	2	0	0	23195000	0	0	0	0	0	0	0	0	1573700
B7I359	Large ribosomal subunit protein bL12	Acinetobacter baumannii (strain AB0057)	rplL	bacteria		4	39.3	323.31	0	0	0	0	1	1	2	2	1	2	0	2	2	1	0	1	1	4	3	0	0	1	0	0	0	0	1	0	0	0	0	449990000	0	0	0	0	88128000	24503000	18684000	32569000	52878000
B8D9U9	Elongation factor Tu	Buchnera aphidicola subsp. Acyrthosiphon pisum (strain 5A)	tuf	bacteria		2	7.9	10.321	0	0	0	0	1	0	0	0	0	0	2	0	0	1	0	0	0	1	0	0	0	0	0	0	0	1	0	0	1	0	0	125870000	0	0	0	0	22817000	0	0	0	0
B8FCY5	Translation initiation factor IF-2	Desulfatibacillum aliphaticivorans	infB	bacteria		3	2.6	1.6812	0	0	0	0	1	1	0	1	1	1	1	0	1	1	1	1	0	2	1	1	0	0	0	0	0	0	0	0	1	0	0	1.5175e+09	0	0	0	0	191190000	130650000	0	13951000	255970000
B8I5M9	Large ribosomal subunit protein uL1	Ruminiclostridium cellulolyticum (strain ATCC 35319 / DSM 5812 / JCM 6584 / H10)	rplA	bacteria		3	12.2	1.6084	0	0	0	0	1	0	0	0	0	1	1	1	1	2	0	1	1	2	0	1	1	0	0	0	0	1	1	2	1	0	0	255190000	0	0	0	0	11508000	0	0	0	0
B8J1A0	Elongation factor Tu	Desulfovibrio desulfuricans (strain ATCC 27774 / DSM 6949 / MB)	tuf	bacteria		2	7.3	90.595	0	0	0	0	0	0	0	0	1	0	0	1	0	0	0	0	0	0	0	1	0	0	0	0	0	0	1	1	2	0	0	1690500	0	0	0	0	0	0	0	0	0
B9E8F4	Uracil phosphoribosyltransferase	Macrococcus caseolyticus (strain JCSC5402)	upp	bacteria		2	12	3.2131	0	0	0	0	0	0	0	0	0	0	0	1	0	1	0	0	0	1	0	0	0	0	0	0	0	0	1	0	0	0	0	16439000	0	0	0	0	0	0	0	0	0
B9E8Q0	Elongation factor Tu	Macrococcus caseolyticus (strain JCSC5402)	tuf	bacteria		5	14.4	22.06	0	0	0	0	1	0	1	0	0	0	0	0	0	0	0	0	0	0	0	0	0	0	0	0	0	1	2	0	2	0	0	206720000	0	0	0	0	0	0	82919000	0	0
B9E972	Oleate hydratase	Macrococcus caseolyticus (strain JCSC5402)	MCCL_0076	bacteria		4	6.8	190.1	0	0	0	0	0	0	0	0	0	0	0	0	0	0	0	0	0	0	0	0	0	0	0	0	0	0	0	4	0	0	0	43424000	0	0	0	0	0	0	0	0	0
C0QWX5	Large ribosomal subunit protein bL12	Brachyspira hyodysenteriae (strain ATCC 49526 / WA1)	rplL	bacteria		3	21.1	4.6373	0	0	0	0	2	0	0	0	0	1	0	1	1	0	0	1	0	1	1	1	0	0	1	0	0	0	0	0	0	0	0	53604000	0	0	0	0	26606000	0	0	0	0
C0R090	Ketol-acid reductoisomerase (NADP(+))	Brachyspira hyodysenteriae (strain ATCC 49526 / WA1)	ilvC	bacteria		2	6.9	2.5023	0	0	0	0	0	0	0	0	0	2	0	0	0	0	0	0	0	1	0	0	0	0	0	0	0	0	0	0	0	0	0	2936300	0	0	0	0	0	0	0	0	0
C0ZIG8	Large ribosomal subunit protein bL12	Brevibacillus brevis (strain 47 / JCM 6285 / NBRC 100599)	rplL	bacteria		2	19.2	2.2643	0	0	0	0	1	1	0	0	1	1	0	0	1	1	1	1	0	1	0	1	1	0	0	0	0	0	0	0	0	0	0	59236000	0	0	0	0	5558300	9227900	0	0	11555000
C0ZII3	Large ribosomal subunit protein uL2	Brevibacillus brevis (strain 47 / JCM 6285 / NBRC 100599)	rplB	bacteria		3	16.3	2.179	0	0	0	0	1	0	1	1	1	0	0	0	0	1	0	1	0	0	0	0	1	0	0	0	0	0	0	0	0	1	0	608400000	0	0	0	0	4266600	0	5428500	254660000	20599000
C4Z0Q6	Phosphoenolpyruvate carboxykinase (ATP)	Lachnospira eligens (strain ATCC 27750 / DSM 3376 / VPI C15-48 / C15-B4)	pckA	bacteria		14	36.3	323.31	0	0	0	0	6	5	4	1	5	5	5	9	5	6	3	3	5	7	8	4	3	1	3	3	0	1	3	4	3	1	1	1.0568e+09	0	0	0	0	230260000	108480000	43008000	0	212640000
C4Z1J4	Chaperone protein DnaK	Lachnospira eligens (strain ATCC 27750 / DSM 3376 / VPI C15-48 / C15-B4)	dnaK	bacteria		5	10.7	42.627	0	0	0	0	1	0	0	0	1	2	1	3	1	2	0	1	2	3	2	2	0	0	0	1	0	1	1	2	0	0	0	191060000	0	0	0	0	15615000	0	0	0	6892300
C4Z1M9	Enolase	Lachnospira eligens (strain ATCC 27750 / DSM 3376 / VPI C15-48 / C15-B4)	eno	bacteria		10	35.4	189.03	0	0	0	0	1	1	2	3	3	2	4	8	4	2	4	8	5	4	4	4	3	0	1	1	0	4	7	3	3	0	2	458610000	0	0	0	0	2894300	0	8380300	3382100	2070100
C4Z1S7	Large ribosomal subunit protein bL31	Lachnospira eligens (strain ATCC 27750 / DSM 3376 / VPI C15-48 / C15-B4)	rpmE	bacteria		2	36.8	13.618	0	0	0	0	2	1	0	0	1	0	0	0	0	1	0	1	0	1	1	1	0	0	0	1	0	0	1	1	1	0	0	60185000	0	0	0	0	14861000	2542800	0	0	3241800
C4Z2R3	Large ribosomal subunit protein bL12	Lachnospira eligens (strain ATCC 27750 / DSM 3376 / VPI C15-48 / C15-B4)	rplL	bacteria		2	19	12.723	0	0	0	0	2	2	2	1	2	1	0	2	2	2	2	2	2	2	2	2	2	2	2	2	0	2	2	1	1	0	0	426600000	0	0	0	0	26941000	31222000	5487200	0	60621000
C4Z2R7	Small ribosomal subunit protein uS7	Lachnospira eligens (strain ATCC 27750 / DSM 3376 / VPI C15-48 / C15-B4)	rpsG	bacteria		3	24.4	4.7427	0	0	0	0	1	0	1	0	0	1	0	2	0	0	0	2	2	1	1	2	0	0	0	0	0	0	0	0	1	0	0	37804000	0	0	0	0	6702700	0	5437300	0	0
C4Z2R9	Elongation factor Tu	Lachnospira eligens (strain ATCC 27750 / DSM 3376 / VPI C15-48 / C15-B4)	tuf	bacteria		6	20.7	14.516	0	0	0	0	2	0	2	0	2	3	0	1	0	2	0	2	1	3	1	3	0	0	1	0	0	0	2	1	0	0	0	167880000	0	0	0	0	16328000	0	23856000	0	9171700
C4Z2T0	Large ribosomal subunit protein uL3	Lachnospira eligens (strain ATCC 27750 / DSM 3376 / VPI C15-48 / C15-B4)	rplC	bacteria		2	19	2.1531	0	0	0	0	1	0	0	0	0	0	0	0	0	0	0	0	0	0	0	0	0	0	0	0	0	1	0	0	0	0	0	5851100	0	0	0	0	2510900	0	0	0	0
C4Z2T8	Large ribosomal subunit protein uL29	Lachnospira eligens (strain ATCC 27750 / DSM 3376 / VPI C15-48 / C15-B4)	rpmC	bacteria		3	40.9	207.89	0	0	0	0	1	2	1	0	2	1	2	2	2	2	2	2	2	2	2	2	3	0	1	2	0	1	1	2	2	0	0	455310000	0	0	0	0	15027000	74452000	0	0	70555000
C4Z3R4	Chaperonin GroEL	Lachnospira eligens (strain ATCC 27750 / DSM 3376 / VPI C15-48 / C15-B4)	groEL	bacteria		6	15.2	9.5597	0	0	0	0	2	0	1	0	0	3	0	1	1	0	0	1	3	1	1	2	0	0	0	1	0	0	1	1	0	0	0	54790000	0	0	0	0	10324000	0	1154000	0	0
C4Z4L8	Glucose-1-phosphate adenylyltransferase	Lachnospira eligens (strain ATCC 27750 / DSM 3376 / VPI C15-48 / C15-B4)	glgC	bacteria		3	13.2	4.0696	0	0	0	0	1	0	1	0	0	1	0	0	0	0	0	0	0	1	1	0	0	0	0	0	0	0	0	0	0	0	0	16163000	0	0	0	0	1618200	0	6639900	0	0
C4ZA73	Ribosome-recycling factor	Agathobacter rectalis (strain ATCC 33656 / DSM 3377 / JCM 17463 / KCTC 5835 / VPI 0990)	frr	bacteria		2	9.2	6.6518	0	0	0	0	1	0	1	0	0	0	0	1	0	1	0	1	1	1	0	0	0	0	0	0	0	0	2	0	1	0	0	75430000	0	0	0	0	23705000	0	0	0	0
C4ZAS2	Small ribosomal subunit protein bS21	Agathobacter rectalis (strain ATCC 33656 / DSM 3377 / JCM 17463 / KCTC 5835 / VPI 0990)	rpsU	bacteria		4	48.3	2.9942	0	0	0	0	1	0	1	0	2	2	2	1	0	2	1	1	0	2	2	1	1	0	0	0	0	0	1	1	1	0	0	431050000	0	0	0	0	78776000	0	1628600	0	89750000
C4ZB90	Large ribosomal subunit protein uL11	Agathobacter rectalis (strain ATCC 33656 / DSM 3377 / JCM 17463 / KCTC 5835 / VPI 0990)	rplK	bacteria		3	25.5	2.537	0	0	0	0	0	1	0	0	1	1	0	1	1	2	1	1	1	2	1	2	1	0	0	0	0	0	0	1	2	0	0	91734000	0	0	0	0	0	3124500	0	0	2160900
C4ZB99	Elongation factor Tu	Agathobacter rectalis (strain ATCC 33656 / DSM 3377 / JCM 17463 / KCTC 5835 / VPI 0990)	tuf	bacteria		17	51.1	323.31	0	0	0	0	9	4	7	2	11	8	7	14	7	11	0	5	7	12	9	5	2	0	1	4	1	6	11	10	8	0	4	4.0708e+09	0	0	0	0	512130000	166710000	70539000	13353000	369790000
C4ZBD3	Small ribosomal subunit protein uS10	Agathobacter rectalis (strain ATCC 33656 / DSM 3377 / JCM 17463 / KCTC 5835 / VPI 0990)	rpsJ	bacteria		2	18.1	2.5576	0	0	0	0	2	0	0	0	1	0	0	0	0	0	0	0	2	1	0	0	0	0	0	0	0	1	0	1	2	0	0	116250000	0	0	0	0	29549000	0	0	0	17153000
C4ZBL1	Phosphoenolpyruvate carboxykinase (ATP)	Agathobacter rectalis (strain ATCC 33656 / DSM 3377 / JCM 17463 / KCTC 5835 / VPI 0990)	pckA	bacteria		2	4.3	3.3743	0	0	0	0	0	0	0	0	0	0	0	0	1	1	0	1	0	1	1	2	0	0	0	0	0	0	0	0	0	0	0	33957000	0	0	0	0	0	0	0	0	0
C4ZBS3	Small ribosomal subunit protein uS19	Agathobacter rectalis (strain ATCC 33656 / DSM 3377 / JCM 17463 / KCTC 5835 / VPI 0990)	rpsS	bacteria		3	43	22.727	0	0	0	0	2	1	2	0	3	1	2	2	2	3	1	3	2	3	3	3	0	0	2	1	0	1	2	2	2	0	0	578410000	0	0	0	0	78177000	8037700	17296000	0	55229000
C4ZBS4	Large ribosomal subunit protein uL22	Agathobacter rectalis (strain ATCC 33656 / DSM 3377 / JCM 17463 / KCTC 5835 / VPI 0990)	rplV	bacteria		2	15.3	2.4084	0	0	0	0	0	0	1	0	1	1	1	1	0	1	0	0	1	1	0	1	0	0	0	0	0	0	1	0	2	0	0	91935000	0	0	0	0	0	0	8841800	0	11549000
C4ZBS5	Small ribosomal subunit protein uS3	Agathobacter rectalis (strain ATCC 33656 / DSM 3377 / JCM 17463 / KCTC 5835 / VPI 0990)	rpsC	bacteria		3	18.3	6.6128	0	0	0	0	2	1	0	0	2	2	1	1	1	2	0	2	1	2	1	2	1	0	1	1	0	2	2	2	2	0	1	170610000	0	0	0	0	11754000	7579800	0	0	13410000
C4ZBT1	Large ribosomal subunit protein uL5	Agathobacter rectalis (strain ATCC 33656 / DSM 3377 / JCM 17463 / KCTC 5835 / VPI 0990)	rplE	bacteria		2	10.6	1.5044	0	0	0	0	2	0	1	1	1	1	1	1	1	1	0	1	0	1	1	1	1	0	1	1	0	1	1	1	1	0	1	102550000	0	0	0	0	15761000	0	8094600	1067100	5119200
C4ZBT7	Large ribosomal subunit protein uL15	Agathobacter rectalis (strain ATCC 33656 / DSM 3377 / JCM 17463 / KCTC 5835 / VPI 0990)	rplO	bacteria		2	11.6	2.5824	0	0	0	0	0	0	0	0	0	1	1	1	0	0	1	1	0	2	1	1	0	0	1	0	0	0	0	1	1	0	0	56361000	0	0	0	0	0	0	0	0	0
C4ZBU3	Small ribosomal subunit protein uS13	Agathobacter rectalis (strain ATCC 33656 / DSM 3377 / JCM 17463 / KCTC 5835 / VPI 0990)	rpsM	bacteria		5	32	6.8294	0	0	0	0	1	2	2	2	2	3	0	3	2	3	1	0	3	3	1	1	1	0	0	0	0	1	2	2	3	0	0	447370000	0	0	0	0	28735000	29156000	19467000	7981100	37449000
C4ZBU5	Small ribosomal subunit protein uS4	Agathobacter rectalis (strain ATCC 33656 / DSM 3377 / JCM 17463 / KCTC 5835 / VPI 0990)	rpsD	bacteria		2	9.1	1.4792	0	0	0	0	1	0	0	0	0	0	0	0	1	1	0	0	1	1	0	0	0	0	0	0	0	0	0	0	0	0	0	4818800	0	0	0	0	1835400	0	0	0	0
C4ZF71	Probable transaldolase	Agathobacter rectalis (strain ATCC 33656 / DSM 3377 / JCM 17463 / KCTC 5835 / VPI 0990)	tal	bacteria		4	24.4	3.3432	0	0	0	0	0	0	0	0	0	0	0	2	0	0	0	0	0	2	1	0	0	0	0	0	0	1	1	3	0	0	0	43531000	0	0	0	0	0	0	0	0	0
C4ZI84	Small ribosomal subunit protein uS9	Agathobacter rectalis (strain ATCC 33656 / DSM 3377 / JCM 17463 / KCTC 5835 / VPI 0990)	rpsI	bacteria		2	16.2	2.3291	0	0	0	0	0	0	0	0	1	2	0	1	1	1	1	1	1	0	1	0	0	0	0	0	0	0	1	0	1	0	0	50291000	0	0	0	0	0	0	0	0	4578800
G2QNH0	ADP/ATP translocase	Thermothelomyces thermophilus (strain ATCC 42464 / BCRC 31852 / DSM 1799)	MYCTH_2316753	bacteria		5	13	6.0113	0	0	0	0	0	1	0	0	1	2	2	2	1	1	0	0	0	1	2	0	0	0	0	0	0	2	1	1	4	0	0	129320000	0	0	0	0	0	0	0	0	3815500
G3KIM7	Acryloyl-CoA reductase electron transfer subunit gamma	Anaerotignum propionicum	acrB	bacteria		3	13.5	78.325	0	0	0	0	2	1	1	0	1	0	2	2	2	1	0	1	1	3	1	1	1	0	0	1	0	0	0	1	1	0	0	15240000	0	0	0	0	0	0	0	0	0
O09460	Phosphoenolpyruvate carboxykinase (ATP)	Anaerobiospirillum succiniciproducens	pckA	bacteria		3	9.8	5.7804	0	0	0	0	0	0	1	0	1	1	0	0	0	0	0	1	1	3	0	1	1	0	0	1	0	0	0	0	0	0	0	32809000	0	0	0	0	0	0	6400800	0	4614000
O32076	Flotillin-like protein FloT	Bacillus subtilis (strain 168)	floT	bacteria		4	6.1	1.225	0	0	0	0	0	0	0	0	0	0	0	0	0	0	0	0	0	0	0	0	0	0	0	0	0	1	0	0	3	0	0	30845000	0	0	0	0	0	0	0	0	0
O33924	Ribose-phosphate pyrophosphokinase	Corynebacterium ammoniagenes	prs	bacteria		2	6.6	3.2974	0	0	0	0	0	0	0	0	0	0	0	1	0	1	0	0	0	1	1	0	0	0	0	0	0	0	1	0	2	0	0	70593000	0	0	0	0	0	0	0	0	0
O69267	Protein GrpE	Lysinibacillus sphaericus	grpE	bacteria		3	26.8	79.419	0	0	0	0	0	0	0	0	0	0	0	0	0	0	0	0	0	0	0	0	0	0	0	0	0	0	0	3	0	0	0	77566000	0	0	0	0	0	0	0	0	0
O83023	Phosphoenolpyruvate carboxykinase (ATP)	Selenomonas ruminantium	pckA	bacteria		2	3.5	1.8768	0	0	0	0	1	0	1	0	1	1	1	1	1	1	0	2	0	1	1	1	0	0	0	1	0	0	1	0	1	0	0	2.0885e+09	0	0	0	0	375990000	0	52118000	0	601700000
O83668	Fructose-bisphosphate aldolase	Treponema pallidum (strain Nichols)	fba	bacteria		4	12	4.5783	0	0	0	0	2	2	0	0	1	1	1	3	1	2	1	3	0	3	2	0	0	0	0	0	0	0	0	0	1	0	0	266640000	0	0	0	0	26244000	31206000	0	0	3993100
P02925	Ribose import binding protein RbsB	Escherichia coli (strain K12)	rbsB	bacteria		9	44.6	14.142	0	0	0	0	0	0	4	1	0	0	0	1	0	0	0	0	2	7	0	0	0	0	0	2	5	0	0	0	0	0	0	79136000	0	0	0	0	0	0	23748000	1504800	0
P03833	Pyruvate-flavodoxin oxidoreductase	Klebsiella pneumoniae	nifJ	bacteria		3	2.9	1.7383	0	0	0	0	2	0	1	1	0	1	1	2	0	2	0	1	0	2	1	1	0	1	0	0	1	0	1	0	2	0	0	550350000	0	0	0	0	252800000	0	24160000	9429100	0
P04845	Outer membrane protein A	Serratia marcescens	ompA	bacteria		2	10	2.5941	0	0	0	0	0	1	0	0	0	1	0	0	0	0	0	0	0	0	0	0	0	0	0	0	0	0	0	0	0	0	0	12935000	0	0	0	0	0	9480700	0	0	0
P05385	DNA-binding protein HU	Clostridium pasteurianum	hup	bacteria		3	39.6	17.141	0	0	0	0	0	1	2	0	2	1	0	0	0	1	0	0	0	1	0	0	0	1	0	1	0	0	0	0	0	0	0	70584000	0	0	0	0	0	8103500	26880000	0	28406000
P05439	ATP synthase subunit alpha	Fuscovulum blasticum	atpA	bacteria		3	6.6	1.7415	0	0	0	0	0	0	0	0	0	1	1	0	0	0	0	1	0	1	0	0	0	0	0	0	0	0	0	0	0	0	0	25684000	0	0	0	0	0	0	0	0	0
P07014	Succinate dehydrogenase iron-sulfur subunit	Escherichia coli (strain K12)	sdhB	bacteria		2	10.5	2.3061	0	0	0	0	0	0	0	0	0	0	0	0	0	0	0	0	0	2	0	0	0	0	0	0	0	0	0	0	0	0	0	5440500	0	0	0	0	0	0	0	0	0
P07515	Phosphocarrier protein HPr	Enterococcus faecalis (strain ATCC 700802 / V583)	ptsH	bacteria		3	38.6	75.76	0	0	0	0	0	0	0	1	0	0	0	1	0	0	0	1	1	0	0	0	0	0	0	0	1	2	2	3	2	0	0	404870000	0	0	0	0	0	0	0	6960100	0
P08065	Succinate dehydrogenase flavoprotein subunit	Bacillus subtilis (strain 168)	sdhA	bacteria		3	5.1	2.4933	0	0	0	0	0	0	0	0	0	0	0	0	0	0	0	0	0	0	0	0	0	0	0	0	0	2	1	1	2	1	0	41655000	0	0	0	0	0	0	0	0	0
P08066	Succinate dehydrogenase iron-sulfur subunit	Bacillus subtilis (strain 168)	sdhB	bacteria		2	8.7	9.4151	0	0	0	0	0	0	0	0	0	0	0	0	0	0	0	0	0	0	0	0	0	0	0	0	0	1	1	2	1	0	0	296570000	0	0	0	0	0	0	0	0	0
P08200	Isocitrate dehydrogenase [NADP]	Escherichia coli (strain K12)	icd	bacteria		2	5.3	2.3023	0	0	0	0	0	0	0	0	0	0	0	0	0	0	0	0	0	2	0	0	0	0	0	0	0	0	0	0	0	0	0	11742000	0	0	0	0	0	0	0	0	0
P08821	DNA-binding protein HU 1	Bacillus subtilis (strain 168)	hbs	bacteria		2	17.4	323.31	0	0	0	0	0	0	0	0	0	0	0	0	0	0	0	0	1	1	0	0	0	0	0	0	0	1	1	2	1	0	0	209480000	0	0	0	0	0	0	0	0	0
P09373	Formate acetyltransferase 1	Escherichia coli (strain K12)	pflB	bacteria		3	3.7	2.8668	0	0	0	0	1	0	1	0	0	0	0	1	0	1	1	0	0	3	0	0	0	0	0	0	0	1	0	0	0	0	1	22856000	0	0	0	0	0	0	11065000	0	0
P0A1C8	Bacterial microcompartment shell protein PduA	Salmonella typhi	pduA	bacteria		2	26.6	3.9501	0	0	0	0	0	1	1	0	1	0	1	1	1	2	0	0	0	1	0	1	0	0	0	1	0	1	2	1	1	0	0	224480000	0	0	0	0	0	80409000	8038600	0	23111000
P0A1R7	DNA-binding protein HU-alpha	Salmonella typhi	hupA	bacteria		3	46.7	60.408	0	0	0	0	0	0	0	1	0	0	0	0	0	0	0	0	0	2	0	0	0	2	0	1	3	0	0	0	0	0	0	123490000	0	0	0	0	0	0	0	0	0
P0A356	Cold shock-like protein CspLA	Listeria innocua serovar 6a (strain ATCC BAA-680 / CLIP 11262)	cspLA	bacteria		2	25.8	1.1951	0	0	0	0	0	0	0	0	0	0	0	0	0	0	0	0	0	0	0	0	0	0	0	0	0	0	1	1	1	0	0	27955000	0	0	0	0	0	0	0	0	0
P0A911	Outer membrane protein A	Escherichia coli O157:H7	ompA	bacteria		11	38.7	31.203	0	0	0	0	0	1	6	3	0	0	0	4	0	0	0	0	2	8	0	0	0	2	0	1	0	0	0	3	0	0	0	430740000	0	0	0	0	0	8895900	45611000	26006000	0
P0A914	Peptidoglycan-associated lipoprotein	Shigella flexneri	pal	bacteria		3	23.7	6.2947	0	0	0	0	0	0	2	0	0	0	0	1	0	0	0	0	0	2	0	0	0	0	0	0	0	0	0	0	0	0	0	42931000	0	0	0	0	0	0	25572000	0	0
P0A9B5	Glyceraldehyde-3-phosphate dehydrogenase	Shigella flexneri	gapA	bacteria		5	22.7	6.8692	0	0	0	0	2	0	0	1	1	0	0	0	0	1	0	0	0	3	0	0	0	0	0	0	1	0	0	0	1	0	0	16031000	0	0	0	0	0	0	0	6025600	0
P0A9C8	Glutamine synthetase	Shigella flexneri	glnA	bacteria		2	5.1	3.0656	0	0	0	0	0	0	0	0	0	0	0	0	0	0	0	0	0	2	0	0	0	0	0	0	0	0	0	0	0	0	0	11342000	0	0	0	0	0	0	0	0	0
P0A9G7	Isocitrate lyase	Escherichia coli O6:H1 (strain CFT073 / ATCC 700928 / UPEC)	aceA	bacteria		11	35	16.101	0	0	0	0	0	0	0	0	0	0	0	0	0	0	0	0	0	10	1	0	0	0	0	0	0	0	0	0	0	0	0	95976000	0	0	0	0	0	0	0	0	0
P0A9P3	Dihydrolipoyl dehydrogenase	Shigella flexneri	lpdA	bacteria		4	11	3.0189	0	0	0	0	0	0	0	0	0	0	0	0	0	0	0	0	1	2	0	0	0	0	0	0	0	0	0	1	0	0	0	22618000	0	0	0	0	0	0	0	0	0
P0AA30	Thioredoxin 1	Shigella flexneri	trxA	bacteria		3	33.9	2.7478	0	0	0	0	0	0	0	1	0	0	0	0	0	0	0	0	0	3	0	0	0	2	0	0	1	0	0	0	0	0	0	21393000	0	0	0	0	0	0	0	1874300	0
P0AB73	Fructose-bisphosphate aldolase class 2	Shigella flexneri	fbaA	bacteria		2	8.6	2.2584	0	0	0	0	0	0	0	0	0	0	0	0	0	0	0	0	0	2	0	0	0	0	0	0	0	0	0	0	0	0	0	15069000	0	0	0	0	0	0	0	0	0
P0ABE1	Biotin carboxyl carrier protein of acetyl-CoA carboxylase	Shigella flexneri	accB	bacteria		2	18.6	2.4347	0	0	0	0	0	0	2	2	0	0	0	0	0	0	0	0	0	1	0	0	0	0	0	0	0	0	0	0	0	0	0	26641000	0	0	0	0	0	0	14141000	7101000	0
P0ABF5	Bacterial microcompartment shell protein EutM	Escherichia coli O6:H1 (strain CFT073 / ATCC 700928 / UPEC)	eutM	bacteria		2	24.7	72.836	0	0	0	0	0	1	0	0	0	1	0	1	1	1	1	1	1	1	1	2	0	0	0	1	0	1	1	1	1	0	1	1558200	0	0	0	0	0	0	0	0	0
P0ABH8	Citrate synthase	Escherichia coli O6:H1 (strain CFT073 / ATCC 700928 / UPEC)	gltA	bacteria		3	8	5.4837	0	0	0	0	0	0	0	0	0	0	0	0	0	0	0	0	0	3	0	0	0	0	0	0	0	0	0	0	0	0	0	22591000	0	0	0	0	0	0	0	0	0
P0ABK6	Cysteine synthase A	Escherichia coli O157:H7	cysK	bacteria		7	31	13.469	0	0	0	0	0	0	1	2	0	0	0	0	0	0	0	0	2	7	0	0	0	0	0	0	0	0	0	0	0	0	0	79609000	0	0	0	0	0	0	2898300	5888900	0
P0AC43	Succinate dehydrogenase flavoprotein subunit	Escherichia coli O157:H7	sdhA	bacteria		4	9.4	4.6985	0	0	0	0	0	0	0	0	0	0	0	1	0	0	0	0	0	3	0	0	0	0	0	0	0	0	0	0	0	0	0	32011000	0	0	0	0	0	0	0	0	0
P0ACG0	DNA-binding protein H-NS	Escherichia coli O157:H7	hns	bacteria		4	33.6	3.9686	0	0	0	0	0	0	2	0	0	0	0	0	0	0	0	0	0	3	0	0	0	1	0	0	0	0	0	0	0	0	0	19097000	0	0	0	0	0	0	5780900	0	0
P0AE11	Alkyl hydroperoxide reductase C	Shigella flexneri	ahpC	bacteria		2	12.3	2.5869	0	0	0	0	0	0	0	0	0	0	0	0	0	0	0	0	1	2	0	0	0	0	0	0	0	0	0	0	0	0	0	32228000	0	0	0	0	0	0	0	0	0
P0AEE7	D-galactose/methyl-galactoside binding periplasmic protein MglB	Shigella flexneri	mglB	bacteria		4	15.4	2.4997	0	0	0	0	0	0	1	0	0	0	0	0	0	0	0	0	0	3	0	0	0	0	0	0	0	0	0	0	0	0	0	11083000	0	0	0	0	0	0	3710000	0	0
P0AEK3	3-oxoacyl-[acyl-carrier-protein] reductase FabG	Shigella flexneri	fabG	bacteria		2	14.3	1.1005	0	0	0	0	0	0	2	0	0	0	0	0	0	0	0	0	0	0	0	0	0	0	0	0	0	0	0	0	0	0	0	3277300	0	0	0	0	0	0	3277300	0	0
P0AEQ5	Glutamine-binding periplasmic protein	Escherichia coli O157:H7	glnH	bacteria		2	13.3	4.3307	0	0	0	0	0	0	0	0	0	0	0	0	0	0	0	0	0	2	0	0	0	0	0	0	0	0	0	0	0	0	0	5964900	0	0	0	0	0	0	0	0	0
P0AFG5	2-oxoglutarate dehydrogenase E1 component	Escherichia coli O157:H7	sucA	bacteria		3	3.1	1.5737	0	0	0	0	0	0	0	0	0	0	0	0	0	0	0	0	0	3	0	0	0	0	0	0	0	0	0	0	0	0	0	7424600	0	0	0	0	0	0	0	0	0
P0AFH9	Osmotically-inducible protein Y	Escherichia coli O6:H1 (strain CFT073 / ATCC 700928 / UPEC)	osmY	bacteria		2	11.4	1.547	0	0	0	0	0	0	0	1	0	0	0	0	0	0	0	0	0	1	0	0	0	0	0	0	1	0	0	0	0	0	0	12825000	0	0	0	0	0	0	0	4121600	0
P0DUM9	Propanediol dehydratase small subunit	Citrobacter freundii	pduE	bacteria		3	11	44.534	0	0	0	0	2	0	0	0	2	1	0	0	2	2	0	0	1	1	1	2	0	0	0	0	0	0	0	1	0	0	0	28459000	0	0	0	0	5264600	0	0	0	9479200
P17865	Cell division protein FtsZ	Bacillus subtilis (strain 168)	ftsZ	bacteria		3	9.2	2.1894	0	0	0	0	0	0	0	0	0	0	0	1	0	0	0	0	0	1	0	0	0	0	0	0	0	0	1	0	1	0	0	12263000	0	0	0	0	0	0	0	0	0
P19543	Pyruvate-flavodoxin oxidoreductase	Enterobacter agglomerans	nifJ	bacteria		4	3.8	147.8	0	0	0	0	3	2	1	0	3	1	2	3	1	2	1	0	1	2	2	2	0	0	1	0	0	2	1	1	1	0	1	66734000	0	0	0	0	12501000	3453700	0	0	11475000
P21879	Inosine-5-monophosphate dehydrogenase	Bacillus subtilis (strain 168)	guaB	bacteria		6	18	10.971	0	0	0	0	0	0	1	0	1	0	0	0	0	0	0	0	0	2	0	0	0	0	0	0	0	1	2	0	3	0	0	83194000	0	0	0	0	0	0	0	0	10432000
P21880	Dihydrolipoyl dehydrogenase	Bacillus subtilis (strain 168)	pdhD	bacteria		2	7.7	132.12	0	0	0	0	0	0	0	0	0	0	0	0	0	0	0	0	0	0	0	0	0	0	0	0	0	1	0	1	1	1	1	5883100	0	0	0	0	0	0	0	0	0
P21883	Dihydrolipoyllysine-residue acetyltransferase component of pyruvate dehydrogenase complex	Bacillus subtilis (strain 168)	pdhC	bacteria		4	11.5	4.9801	0	0	0	0	0	0	0	0	0	0	0	0	0	0	0	0	0	0	0	0	0	0	0	0	0	0	0	4	1	0	0	38241000	0	0	0	0	0	0	0	0	0
P21989	Flagellar filament 33 kDa core protein	Treponema phagedenis	NA	bacteria		4	11.5	73.208	0	0	0	0	0	1	3	0	2	4	3	3	1	4	2	3	1	4	4	4	2	0	0	3	0	0	1	4	3	0	1	1.959e+09	0	0	0	0	0	130300000	81377000	0	21892000
P22066	Small, acid-soluble spore protein beta	Paraclostridium bifermentans	NA	bacteria		2	28.1	1.8988	0	0	0	0	0	1	1	0	0	0	0	0	1	2	0	1	2	0	0	1	1	0	0	1	0	0	0	0	0	0	0	59374000	0	0	0	0	0	0	0	0	0
P22202	Heat shock protein SSA4	Saccharomyces cerevisiae (strain ATCC 204508 / S288c)	SSA4	bacteria		2	4.2	4.0752	0	0	0	0	1	1	0	0	1	0	0	0	0	0	0	0	0	0	0	0	0	0	0	0	0	0	0	0	0	0	0	11027000	0	0	0	0	5965800	2288300	0	0	2772500
P22799	Superoxide dismutase [Fe] (Fragment)	Raoultella planticola	sodA	bacteria		3	25.3	14.708	0	0	0	0	0	0	0	0	0	0	0	0	0	0	0	0	0	0	0	0	0	0	0	0	0	2	1	2	0	0	0	79492000	0	0	0	0	0	0	0	0	0
P22983	Pyruvate, phosphate dikinase	Clostridium symbiosum	ppdK	bacteria		14	17.3	167.11	0	0	0	0	4	3	5	0	5	8	4	5	4	3	2	3	7	4	4	5	1	0	3	3	1	2	2	1	3	0	0	745170000	0	0	0	0	76279000	41434000	59262000	0	75235000
P23966	1,4-dihydroxy-2-naphthoyl-CoA synthase	Bacillus subtilis (strain 168)	menB	bacteria		2	9.2	1.6316	0	0	0	0	0	0	0	0	0	0	0	0	0	0	0	0	0	0	0	0	0	0	0	0	0	0	0	1	1	0	0	7073600	0	0	0	0	0	0	0	0	0
P24295	NAD-specific glutamate dehydrogenase	Clostridium symbiosum	gdh	bacteria		8	20.9	8.6394	0	0	0	0	0	0	0	0	0	1	0	2	3	0	0	0	0	5	0	0	0	0	0	0	0	0	1	5	1	0	0	89027000	0	0	0	0	0	0	0	0	0
P25253	Outer membrane protein X	Enterobacter cloacae	ompX	bacteria		3	26.7	9.1717	0	0	0	0	0	3	0	0	0	0	0	0	0	0	0	0	0	0	0	0	0	0	0	0	0	0	0	0	0	0	0	55502000	0	0	0	0	0	55502000	0	0	0
P38537	Surface-layer 125 kDa protein	Lysinibacillus sphaericus	NA	bacteria		7	7.6	323.31	0	0	0	0	0	0	0	0	0	0	0	0	0	0	0	0	0	0	0	0	0	0	0	0	0	0	0	7	0	0	0	120250000	0	0	0	0	0	0	0	0	0
P39912	Protein AroA(G)	Bacillus subtilis (strain 168)	aroA	bacteria		2	8.1	3.85	0	0	0	0	0	0	0	0	0	0	0	0	0	0	0	0	0	0	0	0	0	0	0	0	0	0	2	0	1	0	0	8948200	0	0	0	0	0	0	0	0	0
P43793	NADP-specific glutamate dehydrogenase	Haemophilus influenzae (strain ATCC 51907 / DSM 11121 / KW20 / Rd)	gdhA	bacteria		3	5.6	3.1402	0	0	0	0	0	0	0	0	0	0	0	0	0	1	0	1	0	1	0	1	0	0	0	0	0	0	0	1	2	0	0	38035000	0	0	0	0	0	0	0	0	0
P45482	Cell division protein FtsZ	Nostoc sp. (strain PCC 7120 / SAG 25.82 / UTEX 2576)	ftsZ	bacteria		2	7	3.025	0	0	0	0	0	0	0	0	1	0	0	1	1	0	0	0	1	1	0	1	0	0	0	0	0	0	0	0	0	0	0	13215000	0	0	0	0	0	0	0	0	0
P46369	EPTC-inducible aldehyde dehydrogenase	Rhodococcus erythropolis	thcA	bacteria		2	4.3	3.3914	0	0	0	0	0	0	0	0	0	0	0	0	0	0	0	0	0	0	0	0	0	0	0	0	0	0	0	0	2	0	0	62219000	0	0	0	0	0	0	0	0	0
P52854	Elongation factor Tu	Brachyspira hyodysenteriae	tuf	bacteria		3	8.5	2.6225	0	0	0	0	1	0	0	0	0	0	0	0	0	0	0	1	0	1	0	0	0	0	0	0	0	0	0	0	1	0	0	8879200	0	0	0	0	3000800	0	0	0	0
P55792	4-hydroxybutyryl-CoA dehydratase/vinylacetyl-CoA-Delta-isomerase	Clostridium aminobutyricum	abfD	bacteria		2	4.3	3.519	0	0	0	0	0	0	0	0	0	1	0	0	1	1	0	1	0	1	1	1	1	0	0	1	0	0	0	2	1	0	0	55712000	0	0	0	0	0	0	0	0	0
P66829	Superoxide dismutase [Mn]	Shigella flexneri	sodA	bacteria		2	14.1	16.273	0	0	0	0	0	0	1	1	0	0	0	0	0	0	0	0	1	2	0	0	0	0	0	0	1	0	0	0	0	0	0	43160000	0	0	0	0	0	0	3331400	6698200	0
P68777	Glyceraldehyde-3-phosphate dehydrogenase	Streptococcus pyogenes serotype M18 (strain MGAS8232)	gap	bacteria		3	11.6	11.31	0	0	0	0	2	0	0	0	2	1	1	0	0	1	0	1	0	1	1	1	0	0	0	0	0	0	1	0	0	0	0	77923000	0	0	0	0	14317000	0	0	0	7421700
P72231	Elongation factor Tu	Planobispora rosea	tuf	bacteria		2	8.8	2.5556	0	0	0	0	0	0	0	0	0	0	0	0	0	1	0	0	0	0	1	0	0	0	1	0	0	0	1	1	1	0	0	2503800	0	0	0	0	0	0	0	0	0
P73313	Large ribosomal subunit protein uL16	Synechocystis sp. (strain PCC 6803 / Kazusa)	rplP	bacteria		2	20.1	3.7654	0	0	0	0	2	1	1	0	2	0	2	2	1	2	0	0	0	0	1	0	1	0	0	1	0	1	2	2	1	0	0	103250000	0	0	0	0	8693700	3790000	2164800	0	22179000
P94316	NAD-specific glutamate dehydrogenase	Bacteroides fragilis (strain YCH46)	gdhB	bacteria		6	12.8	4.8978	0	0	0	0	1	0	1	0	1	1	0	3	2	4	0	3	0	3	2	0	0	0	0	1	0	0	2	1	3	0	0	183930000	0	0	0	0	0	0	0	0	3264800
P94692	Pyruvate:ferredoxin oxidoreductase	Desulfocurvibacter africanus	por	bacteria		3	2.3	2.0114	0	0	0	0	1	1	0	0	0	0	0	1	1	2	0	0	0	0	1	0	0	0	0	0	0	0	1	1	2	0	0	63434000	0	0	0	0	11748000	9997700	0	0	0
P94890	O-acetyl-L-homoserine sulfhydrylase	Leptospira meyeri	metY	bacteria		2	5.4	1.7378	0	0	0	0	0	0	0	0	0	0	0	1	0	0	0	0	0	1	1	0	0	0	0	0	0	1	1	0	0	0	0	46906000	0	0	0	0	0	0	0	0	0
P95544	NAD(P)-specific glutamate dehydrogenase	Xylanibacter ruminicola	gdhA	bacteria		3	6.8	3.17	0	0	0	0	1	1	1	0	1	0	0	1	3	2	0	2	1	2	1	0	1	0	0	1	0	0	1	1	1	0	0	254070000	0	0	0	0	28291000	29700000	24559000	0	9761100
Q01VB1	DNA-directed RNA polymerase subunit beta	Solibacter usitatus (strain Ellin6076)	rpoB	bacteria		2	1.5	1.0324	0	0	0	0	0	0	0	0	0	1	0	1	1	0	0	0	0	0	0	0	0	0	0	0	0	0	0	0	0	0	0	53642000	0	0	0	0	0	0	0	0	0
Q03224	Fructose-1,6-bisphosphatase class 2	Bacillus subtilis (strain 168)	glpX	bacteria		2	9	4.0213	0	0	0	0	0	0	0	0	0	0	0	0	0	0	0	0	0	0	0	0	0	0	0	0	0	0	1	0	2	0	0	11190000	0	0	0	0	0	0	0	0	0
Q04JZ4	Large ribosomal subunit protein bL12	Streptococcus pneumoniae serotype 2 (strain D39 / NCTC 7466)	rplL	bacteria		4	38.5	98.816	0	0	0	0	4	1	2	3	3	1	0	2	0	1	1	3	2	1	1	1	0	0	1	3	0	2	1	1	0	0	0	286960000	0	0	0	0	38366000	2183100	10126000	23147000	31363000
Q06700	Glutaconyl-CoA decarboxylase subunit alpha	Acidaminococcus fermentans (strain ATCC 25085 / DSM 20731 / CCUG 9996 / CIP 106432 / VR4)	gcdA	bacteria		4	10.1	5.5352	0	0	0	0	0	0	0	0	1	0	0	0	0	1	0	0	0	0	2	0	1	0	0	0	0	2	2	1	1	0	0	375000000	0	0	0	0	0	0	0	0	8796400
Q07064	Formate--tetrahydrofolate ligase	Clostridium cylindrosporum	fhs	bacteria		2	5	31.198	0	0	0	0	1	1	0	0	1	0	1	1	0	1	0	1	1	0	0	0	0	0	1	0	0	0	0	0	0	0	0	33571000	0	0	0	0	6699700	5978400	0	0	3953700
Q0AUG3	Elongation factor Tu 2	Syntrophomonas wolfei subsp. wolfei (strain DSM 2245B / Goettingen)	tuf2	bacteria		2	4.2	323.31	0	0	0	0	1	0	0	0	1	1	1	1	0	2	0	1	0	1	0	0	0	0	0	0	0	0	0	0	0	0	0	99808000	0	0	0	0	4718100	0	0	0	3658700
Q0BQE8	ATP synthase subunit beta	Granulibacter bethesdensis (strain ATCC BAA-1260 / CGDNIH1)	atpD	bacteria		2	4.6	3.2852	0	0	0	0	0	0	1	1	0	1	0	0	0	1	0	0	1	1	0	1	0	0	1	0	0	1	1	1	1	0	1	101260000	0	0	0	0	0	0	17590000	2237600	0
Q0IC80	Ketol-acid reductoisomerase (NADP(+))	Synechococcus sp. (strain CC9311)	ilvC	bacteria		2	9.4	15.061	0	0	0	0	0	0	1	0	2	1	1	1	1	2	0	1	1	0	0	0	0	0	1	0	0	1	1	1	0	0	0	130760000	0	0	0	0	0	0	9182300	0	22088000
Q0TMN8	DNA-directed RNA polymerase subunit beta	Clostridium perfringens (strain ATCC 13124 / DSM 756 / JCM 1290 / NCIMB 6125 / NCTC 8237 / Type A)	rpoB	bacteria		8	6.8	6.2978	0	0	0	0	1	1	4	0	2	2	2	3	2	2	0	0	2	4	2	1	1	0	0	2	0	1	2	2	2	0	0	495870000	0	0	0	0	16757000	16674000	53714000	0	48480000
Q0VSL7	Elongation factor Tu	Alcanivorax borkumensis (strain ATCC 700651 / DSM 11573 / NCIMB 13689 / SK2)	tuf1	bacteria		2	7.1	1.9438	0	0	0	0	0	0	0	0	0	0	0	0	1	0	0	0	1	0	0	0	0	0	0	0	0	0	1	0	0	0	0	7187600	0	0	0	0	0	0	0	0	0
Q11QA4	Large ribosomal subunit protein bL12	Cytophaga hutchinsonii (strain ATCC 33406 / DSM 1761 / CIP 103989 / NBRC 15051 / NCIMB 9469 / D465)	rplL	bacteria		2	14.6	1.5387	0	0	0	0	1	1	1	1	1	2	1	1	1	1	1	1	1	1	1	1	0	0	0	1	0	1	1	1	1	0	0	866050000	0	0	0	0	90427000	37229000	132620000	17099000	119330000
Q187N0	Bacterial microcompartment shell protein EutM	Clostridioides difficile (strain 630)	eutM	bacteria		3	41.1	69.227	0	0	0	0	2	2	2	1	2	2	2	2	2	2	2	0	1	2	2	2	1	1	1	2	0	2	2	3	1	2	0	1.7483e+09	0	0	0	0	59257000	232950000	69924000	2085700	356030000
Q189R2	Formate--tetrahydrofolate ligase	Clostridioides difficile (strain 630)	fhs	bacteria		7	15.6	9.2347	0	0	0	0	4	0	1	0	3	2	4	2	0	2	0	1	1	1	1	1	0	0	0	1	0	2	2	3	1	0	0	168390000	0	0	0	0	18739000	0	2905800	0	23916000
Q18CE4	Elongation factor Tu	Clostridioides difficile (strain 630)	tuf1	bacteria		6	17.9	34.451	0	0	0	0	1	1	2	0	4	2	1	1	0	3	0	1	1	0	1	1	0	0	1	1	0	1	0	2	1	0	0	146020000	0	0	0	0	12401000	3710000	25911000	0	26988000
Q18CF1	DNA-directed RNA polymerase subunit beta	Clostridioides difficile (strain 630)	rpoB	bacteria		3	3.2	1.7273	0	0	0	0	0	0	1	0	1	0	0	0	0	0	0	0	1	0	0	0	0	0	2	0	0	0	0	0	0	0	0	23519000	0	0	0	0	0	0	11325000	0	3083900
Q18CF4	Elongation factor G	Clostridioides difficile (strain 630)	fusA	bacteria		4	7	4.6553	0	0	0	0	2	1	1	0	1	3	0	1	0	0	1	1	2	0	1	1	0	0	1	1	0	0	1	0	0	0	0	93116000	0	0	0	0	22072000	4219700	11531000	0	2915900
Q1GSF9	Large ribosomal subunit protein bL12	Sphingopyxis alaskensis (strain DSM 13593 / LMG 18877 / RB2256)	rplL	bacteria		3	26.4	2.0459	0	0	0	0	1	0	1	0	0	0	0	0	1	2	0	1	0	1	1	1	1	0	0	1	0	0	0	0	1	0	0	285970000	0	0	0	0	10387000	0	2076900	0	0
Q1ILZ3	Ketol-acid reductoisomerase (NADP(+))	Koribacter versatilis (strain Ellin345)	ilvC	bacteria		2	6.1	3.457	0	0	0	0	0	0	0	0	1	1	0	1	0	1	0	0	0	1	0	1	0	0	0	0	0	0	1	0	0	0	0	2330200	0	0	0	0	0	0	0	0	0
Q21TN6	Adenylate kinase	Albidiferax ferrireducens (strain ATCC BAA-621 / DSM 15236 / T118)	adk	bacteria		2	11.9	1.0179	0	0	0	0	0	0	1	0	0	0	0	1	0	2	0	0	0	1	0	0	0	0	2	0	0	0	0	0	0	0	0	14281000	0	0	0	0	0	0	3125000	0	0
Q2IID9	Enolase	Anaeromyxobacter dehalogenans (strain 2CP-C)	eno	bacteria		2	5.4	2.1594	0	0	0	0	1	0	1	0	1	0	1	2	0	0	1	1	1	1	1	1	0	0	0	0	0	0	0	1	0	0	0	175070000	0	0	0	0	77037000	0	9575300	0	18245000
Q2JFH8	Elongation factor Tu	Frankia casuarinae (strain DSM 45818 / CECT 9043 / HFP020203 / CcI3)	tuf	bacteria		2	4.8	1.8073	0	0	0	0	0	0	0	0	1	1	0	1	0	0	0	1	1	1	0	0	0	0	1	1	0	0	1	1	0	0	0	32709000	0	0	0	0	0	0	0	0	4669200
Q2RFP5	Elongation factor Tu	Moorella thermoacetica (strain ATCC 39073 / JCM 9320)	tuf	bacteria		2	8.8	2.0264	0	0	0	0	1	0	0	0	0	0	0	0	0	0	0	0	0	0	0	1	0	0	0	0	0	0	0	0	0	0	0	55392000	0	0	0	0	27602000	0	0	0	0
Q2RMD6	Pyruvate:ferredoxin oxidoreductase	Moorella thermoacetica (strain ATCC 39073 / JCM 9320)	Moth_0064	bacteria		3	2.6	1.8391	0	0	0	0	0	1	1	0	0	0	0	0	0	1	0	0	0	0	0	1	0	0	0	0	0	0	0	0	0	0	0	18868000	0	0	0	0	0	7113300	5899100	0	0
Q2RQV2	Large ribosomal subunit protein bL12	Rhodospirillum rubrum (strain ATCC 11170 / ATH 1.1.1 / DSM 467 / LMG 4362 / NCIMB 8255 / S1)	rplL	bacteria		2	21.1	15.225	0	0	0	0	0	0	1	0	1	1	0	0	1	0	0	0	0	1	0	1	0	0	0	1	0	0	0	0	0	0	0	29778000	0	0	0	0	0	0	3897000	0	3989300
Q2W2H3	Elongation factor Tu	Paramagnetospirillum magneticum (strain ATCC 700264 / AMB-1)	tuf1	bacteria		2	10.4	51.345	0	0	0	0	0	0	0	0	0	0	0	1	1	0	0	0	0	0	0	1	1	0	0	1	0	0	0	0	0	0	0	35502000	0	0	0	0	0	0	0	0	0
Q30X05	DNA-directed RNA polymerase subunit beta	Oleidesulfovibrio alaskensis (strain ATCC BAA-1058 / DSM 17464 / G20)	rpoB	bacteria		2	2.3	1.0954	0	0	0	0	0	0	0	0	0	0	1	0	0	0	0	0	0	0	0	0	0	0	0	0	0	0	0	0	1	0	0	2230000	0	0	0	0	0	0	0	0	0
Q32AF8	Large ribosomal subunit protein bL12	Shigella dysenteriae serotype 1 (strain Sd197)	rplL	bacteria		4	36.4	3.1406	0	0	0	0	0	0	2	1	0	0	0	2	0	0	0	0	2	2	0	0	0	0	0	1	1	0	0	0	0	0	0	98390000	0	0	0	0	0	0	21965000	7403900	0
Q3A9K2	Formate--tetrahydrofolate ligase	Carboxydothermus hydrogenoformans (strain ATCC BAA-161 / DSM 6008 / Z-2901)	fhs	bacteria		2	5.2	8.3901	0	0	0	0	2	1	0	0	2	2	0	1	1	1	0	1	1	1	1	1	1	0	0	0	0	1	1	1	1	0	0	177590000	0	0	0	0	33818000	5213300	0	0	15064000
Q3A9R9	Large ribosomal subunit protein uL2	Carboxydothermus hydrogenoformans (strain ATCC BAA-161 / DSM 6008 / Z-2901)	rplB	bacteria		2	8.8	3.6457	0	0	0	0	1	0	0	0	1	0	1	1	1	1	0	1	0	0	0	0	0	0	0	0	0	0	0	1	0	0	0	72584000	0	0	0	0	10696000	0	0	0	17160000
Q3SLQ1	Elongation factor Tu	Thiobacillus denitrificans (strain ATCC 25259)	tuf1	bacteria		3	14.1	3.2208	0	0	0	0	1	0	0	0	0	0	0	0	0	0	0	0	0	0	0	0	0	0	0	0	0	0	1	0	1	0	0	1798800	0	0	0	0	0	0	0	0	0
Q3YUE7	Small ribosomal subunit protein bS6	Shigella sonnei (strain Ss046)	rpsF	bacteria		2	22.9	2.7687	0	0	0	0	0	0	1	0	0	0	0	0	0	0	0	0	0	1	0	0	0	0	0	0	0	0	0	0	0	0	0	9464100	0	0	0	0	0	0	3991800	0	0
Q3YWT2	Elongation factor G	Shigella sonnei (strain Ss046)	fusA	bacteria		7	14.1	37.624	0	0	0	0	0	0	2	1	0	0	0	0	0	0	0	0	0	7	0	0	0	0	0	0	0	0	0	0	0	0	0	29217000	0	0	0	0	0	0	5452000	3263000	0
Q3YWT3	Elongation factor Tu 1	Shigella sonnei (strain Ss046)	tuf1	bacteria		9	29.9	12.155	0	0	0	0	0	0	2	1	0	0	0	0	0	0	0	0	1	9	0	0	0	0	0	1	1	0	0	0	0	0	0	120300000	0	0	0	0	0	0	7969800	8474900	0
Q3YX11	Malate dehydrogenase	Shigella sonnei (strain Ss046)	mdh	bacteria		8	40.4	11.645	0	0	0	0	0	0	0	0	1	1	0	1	0	1	0	0	0	5	1	0	0	0	0	0	2	1	1	1	1	0	0	89768000	0	0	0	0	0	0	0	0	7052500
Q3Z455	2,3-bisphosphoglycerate-dependent phosphoglycerate mutase	Shigella sonnei (strain Ss046)	gpmA	bacteria		2	8	1.5049	0	0	0	0	0	0	0	0	0	0	0	0	0	0	0	0	0	2	0	0	0	0	0	0	0	0	0	0	0	0	0	6872200	0	0	0	0	0	0	0	0	0
Q3Z5I0	Chaperone protein Skp	Shigella sonnei (strain Ss046)	skp	bacteria		3	22.4	20.088	0	0	0	0	0	0	2	0	0	0	0	0	0	0	0	0	0	3	0	0	0	0	0	0	0	0	0	0	0	0	0	26889000	0	0	0	0	0	0	1844700	0	0
Q3ZWY8	Small ribosomal subunit protein bS16	Dehalococcoides mccartyi (strain CBDB1)	rpsP	bacteria		2	20.7	1.8045	0	0	0	0	1	1	0	0	0	0	0	0	1	1	0	1	1	1	0	1	1	0	0	1	0	0	0	0	0	0	0	72451000	0	0	0	0	0	5136800	0	0	0
Q3ZZT9	ATP synthase subunit alpha	Dehalococcoides mccartyi (strain CBDB1)	atpA	bacteria		2	4.2	6.7951	0	0	0	0	0	0	0	1	1	0	1	0	1	2	0	0	0	2	1	1	0	0	0	0	0	0	1	2	0	0	1	10576000	0	0	0	0	0	0	0	0	0
Q45099	Cold shock-like protein CspD	Bacillus cereus	cspD	bacteria		3	78.8	4.9133	0	0	0	0	0	0	0	0	0	0	0	0	0	0	0	0	0	0	0	0	0	0	0	0	0	2	2	2	2	0	0	162950000	0	0	0	0	0	0	0	0	0
Q46266	Formate acetyltransferase	Clostridium pasteurianum	pfl	bacteria		2	2.8	23.866	0	0	0	0	0	0	1	0	0	0	0	0	0	0	0	1	0	0	0	0	1	0	0	0	0	0	0	0	0	0	0	58276000	0	0	0	0	0	0	0	0	0
Q476T8	Adenosylhomocysteinase	Cupriavidus pinatubonensis (strain JMP 134 / LMG 1197)	ahcY	bacteria		2	5.9	2.2566	0	0	0	0	0	0	0	0	0	0	0	0	0	1	0	1	0	2	1	0	0	1	0	0	0	0	1	0	1	0	0	35196000	0	0	0	0	0	0	0	0	0
Q47LJ1	Elongation factor Tu	Thermobifida fusca (strain YX)	tuf	bacteria		3	13.4	26.191	0	0	0	0	1	1	0	0	1	0	1	1	1	1	0	1	0	1	1	1	0	0	1	1	0	0	1	0	1	0	0	104120000	0	0	0	0	21889000	12101000	0	0	5992700
Q56178	Major cold shock protein (Fragment)	Salmonella virchow	cspA	bacteria		3	80.4	3.834	0	0	0	0	0	0	0	2	0	0	0	0	0	0	0	0	0	0	0	0	0	1	0	0	3	0	0	0	0	0	0	32052000	0	0	0	0	0	0	0	10369000	0
Q59199	Glyceraldehyde-3-phosphate dehydrogenase	Bacteroides fragilis (strain YCH46)	gap	bacteria		7	24.6	200.47	0	0	0	0	0	0	3	1	2	0	1	1	0	4	0	0	0	2	2	1	1	0	0	3	0	0	0	0	0	0	0	171420000	0	0	0	0	0	0	25057000	7541500	32809000
Q59202	Malate dehydrogenase	Bacillus israeli	mdh	bacteria		2	9.6	49.242	0	0	0	0	0	0	0	0	0	0	0	0	0	0	0	0	0	0	0	0	0	0	0	0	0	0	0	2	0	0	0	29953000	0	0	0	0	0	0	0	0	0
Q59309	Glyceraldehyde-3-phosphate dehydrogenase	Clostridium pasteurianum	gap	bacteria		2	3.9	50.158	0	0	0	0	1	1	1	0	1	2	0	1	0	0	1	2	1	2	0	1	1	0	0	2	0	0	0	1	0	0	0	181080000	0	0	0	0	37956000	9113600	21712000	0	13004000
Q5FTX6	Large ribosomal subunit protein bL12	Gluconobacter oxydans (strain 621H)	rplL	bacteria		2	24	3.7779	0	0	0	0	1	0	0	0	0	0	0	0	0	0	0	0	0	0	0	0	0	0	0	0	0	0	0	0	1	0	0	2207100	0	0	0	0	2207100	0	0	0	0
Q5HAS0	Elongation factor Tu	Ehrlichia ruminantium (strain Welgevonden)	tuf1	bacteria		2	5.6	6.9654	0	0	0	0	0	0	1	1	1	2	2	1	1	2	0	2	0	1	2	2	2	1	1	2	1	1	2	1	1	0	1	391710000	0	0	0	0	0	0	34732000	20335000	4075800
Q5L3Q6	Large ribosomal subunit protein uL13	Geobacillus kaustophilus (strain HTA426)	rplM	bacteria		2	13.8	6.8654	0	0	0	0	0	0	1	0	0	0	0	0	0	0	0	0	0	0	0	0	0	0	0	0	0	1	1	1	1	0	1	37441000	0	0	0	0	0	0	0	0	0
Q5L3V1	Putative septation protein SpoVG	Geobacillus kaustophilus (strain HTA426)	spoVG	bacteria		3	32.3	27.853	0	0	0	0	0	0	0	0	0	0	0	0	0	0	0	0	0	0	0	0	0	0	0	0	0	0	2	3	0	0	0	76305000	0	0	0	0	0	0	0	0	0
Q5LH68	4-O-beta-D-mannosyl-D-glucose phosphorylase	Bacteroides fragilis (strain ATCC 25285 / DSM 2151 / CCUG 4856 / JCM 11019 / LMG 10263 / NCTC 9343 / Onslow / VPI 2553 / EN-2)	BF0772	bacteria		3	10.3	1.6634	0	0	0	0	0	0	0	0	2	0	0	1	0	1	0	1	0	1	0	0	0	0	0	1	0	0	0	1	0	0	0	23789000	0	0	0	0	0	0	0	0	10640000
Q5M561	Enolase	Streptococcus thermophilus (strain ATCC BAA-250 / LMG 18311)	eno	bacteria		7	26.7	11.49	0	0	0	0	3	0	0	4	3	0	0	0	0	0	0	0	0	0	0	1	0	0	0	1	0	0	1	0	0	0	0	48747000	0	0	0	0	14452000	0	0	10833000	8627600
Q5PCM7	Succinate--CoA ligase [ADP-forming] subunit beta	Salmonella paratyphi A (strain ATCC 9150 / SARB42)	sucC	bacteria		4	14.2	4.1303	0	0	0	0	0	0	0	0	0	0	0	0	0	0	0	0	0	3	0	0	0	0	0	0	1	0	0	0	0	0	0	12870000	0	0	0	0	0	0	0	0	0
Q600B6	Elongation factor Tu	Mesomycoplasma hyopneumoniae (strain 232)	tuf	bacteria		2	8	1.2035	0	0	0	0	0	0	0	0	0	0	0	0	0	0	0	0	0	2	0	0	0	0	0	0	0	0	0	0	0	0	0	8589200	0	0	0	0	0	0	0	0	0
Q64NL1	Large ribosomal subunit protein uL2	Bacteroides fragilis (strain YCH46)	rplB	bacteria		4	14.6	14.149	0	0	0	0	4	0	1	3	1	1	2	1	1	0	2	1	1	3	2	3	1	0	1	0	0	1	1	1	1	0	1	194730000	0	0	0	0	19984000	0	9672600	10141000	0
Q64ZS4	L-fucose isomerase	Bacteroides fragilis (strain YCH46)	fucI	bacteria		3	5.3	1.7422	0	0	0	0	0	0	0	0	0	0	0	0	0	1	0	0	0	1	0	0	1	0	0	0	0	0	0	2	0	0	0	18462000	0	0	0	0	0	0	0	0	0
Q65P79	DNA-directed RNA polymerase subunit alpha	Bacillus licheniformis (strain ATCC 14580 / DSM 13 / JCM 2505 / CCUG 7422 / NBRC 12200 / NCIMB 9375 / NCTC 10341 / NRRL NRS-1264 / Gibson 46)	rpoA	bacteria		4	13.4	9.2773	0	0	0	0	2	1	2	0	2	2	1	2	1	2	0	2	2	2	2	2	1	0	1	1	0	2	3	2	2	0	1	908440000	0	0	0	0	65836000	50686000	60629000	0	47678000
Q6D622	Major outer membrane lipoprotein Lpp	Pectobacterium atrosepticum (strain SCRI 1043 / ATCC BAA-672)	lpp	bacteria		2	33.3	49.037	0	0	0	0	0	0	1	1	0	1	2	0	0	0	0	0	0	1	0	0	0	0	0	2	1	0	0	1	1	0	0	97594000	0	0	0	0	0	0	8272000	45065000	0
Q6FF97	Elongation factor Tu	Acinetobacter baylyi (strain ATCC 33305 / BD413 / ADP1)	tuf1	bacteria		3	11.6	9.5499	0	0	0	0	0	0	0	0	0	0	0	0	0	0	0	0	0	3	0	0	0	0	0	0	0	0	0	0	0	0	0	19604000	0	0	0	0	0	0	0	0	0
Q6FFK0	ATP synthase subunit beta	Acinetobacter baylyi (strain ATCC 33305 / BD413 / ADP1)	atpD	bacteria		2	5.2	2.3057	0	0	0	0	0	0	0	0	0	0	0	0	0	0	0	0	0	2	0	0	0	0	0	0	0	0	0	0	0	0	0	5064600	0	0	0	0	0	0	0	0	0
Q6G584	Adenosylhomocysteinase	Bartonella henselae (strain ATCC 49882 / DSM 28221 / CCUG 30454 / Houston 1)	ahcY	bacteria		2	4.3	1.9001	0	0	0	0	0	0	1	0	1	0	0	0	0	1	0	0	1	1	0	0	0	0	1	0	0	0	0	0	0	0	0	32333000	0	0	0	0	0	0	16001000	0	4797900
Q6ME47	Small ribosomal subunit protein uS5	Protochlamydia amoebophila (strain UWE25)	rpsE	bacteria		2	12.6	1.0435	0	0	0	0	0	0	1	0	0	0	1	0	1	0	0	0	0	0	0	0	0	0	0	0	0	0	0	0	0	0	0	13880000	0	0	0	0	0	0	0	0	0
Q6MU81	Elongation factor Tu	Mycoplasma mycoides subsp. mycoides SC (strain PG1)	tuf	bacteria		4	11.9	6.1899	0	0	0	0	1	0	0	0	2	0	1	2	1	2	0	0	0	4	2	0	0	0	1	1	0	1	0	1	2	0	0	252570000	0	0	0	0	33404000	0	0	0	23692000
Q71WE9	Large ribosomal subunit protein uL2	Listeria monocytogenes serotype 4b (strain F2365)	rplB	bacteria		6	21.7	10.599	0	0	0	0	3	0	1	0	1	1	1	1	0	1	0	1	0	0	1	0	0	0	0	0	0	1	4	1	3	0	0	152600000	0	0	0	0	17063000	0	6250200	0	8936100
Q73PN3	Elongation factor Tu	Treponema denticola (strain ATCC 35405 / DSM 14222 / CIP 103919 / JCM 8153 / KCTC 15104)	tuf	bacteria		8	19	53.964	0	0	0	0	3	1	1	0	3	5	4	3	1	4	2	3	1	5	1	3	0	0	0	1	0	0	1	1	1	0	1	1.4851e+09	0	0	0	0	76785000	111600000	65292000	0	180590000
Q748X8	Elongation factor Tu	Geobacter sulfurreducens (strain ATCC 51573 / DSM 12127 / PCA)	tuf1	bacteria		2	8.1	2.7973	0	0	0	0	0	0	1	0	0	1	0	0	0	0	0	0	0	0	0	1	0	0	0	0	0	0	0	0	0	0	0	15734000	0	0	0	0	0	0	3098700	0	0
Q7A9X4	Xylose isomerase	Escherichia coli O157:H7	xylA	bacteria		2	5.9	3.5127	0	0	0	0	0	0	0	0	0	0	0	0	0	0	0	0	0	2	0	0	0	0	0	0	0	0	0	0	0	0	0	2411400	0	0	0	0	0	0	0	0	0
Q7MTN2	Large ribosomal subunit protein uL15	Porphyromonas gingivalis (strain ATCC BAA-308 / W83)	rplO	bacteria		2	16.2	116.83	0	0	0	0	2	0	1	0	1	1	0	1	0	1	1	1	1	1	0	1	1	0	0	1	0	0	0	2	2	0	0	199080000	0	0	0	0	5770300	0	952970	0	8711100
Q7MTV8	Enolase	Porphyromonas gingivalis (strain ATCC BAA-308 / W83)	eno	bacteria		2	8.7	10.735	0	0	0	0	1	1	1	0	1	1	1	2	0	2	0	1	1	2	2	1	1	0	1	1	0	0	0	1	0	0	0	84661000	0	0	0	0	14844000	5920500	10949000	0	2345200
Q7MUX4	Orotate phosphoribosyltransferase	Porphyromonas gingivalis (strain ATCC BAA-308 / W83)	pyrE	bacteria		2	10.5	1.8334	0	0	0	0	0	0	0	0	1	0	0	0	0	0	0	0	1	0	0	0	0	0	0	0	0	0	0	0	0	0	0	6896100	0	0	0	0	0	0	0	0	0
Q7MX28	Large ribosomal subunit protein bL12	Porphyromonas gingivalis (strain ATCC BAA-308 / W83)	rplL	bacteria		6	43.2	254.43	0	0	0	0	2	2	3	1	1	3	1	2	1	2	1	1	2	2	1	2	1	1	1	2	1	1	2	1	1	1	1	139100000	0	0	0	0	17485000	24844000	28377000	0	0
Q7NA45	Phosphoenolpyruvate carboxykinase (ATP)	Photorhabdus laumondii subsp. laumondii (strain DSM 15139 / CIP 105565 / TT01)	pckA	bacteria		3	9.1	2.2771	0	0	0	0	0	0	0	0	0	1	0	1	0	0	1	2	0	0	0	0	1	0	0	0	0	0	0	0	0	0	0	5269500	0	0	0	0	0	0	0	0	0
Q814B0	Chaperonin GroEL	Bacillus cereus (strain ATCC 14579 / DSM 31 / CCUG 7414 / JCM 2152 / NBRC 15305 / NCIMB 9373 / NCTC 2599 / NRRL B-3711)	groEL	bacteria		2	5.9	2.983	0	0	0	0	0	0	0	0	0	0	0	0	0	0	0	0	0	0	0	0	0	0	0	0	0	0	0	0	2	0	0	18368000	0	0	0	0	0	0	0	0	0
Q817U4	Large ribosomal subunit protein bL27	Bacillus cereus (strain ATCC 14579 / DSM 31 / CCUG 7414 / JCM 2152 / NBRC 15305 / NCIMB 9373 / NCTC 2599 / NRRL B-3711)	rpmA	bacteria		3	27.1	6.6654	0	0	0	0	0	0	0	0	0	0	0	0	0	0	0	0	1	0	0	0	0	0	0	0	0	0	0	2	0	0	0	21306000	0	0	0	0	0	0	0	0	0
Q81IN2	Aspartyl/glutamyl-tRNA(Asn/Gln) amidotransferase subunit B	Bacillus cereus (strain ATCC 14579 / DSM 31 / CCUG 7414 / JCM 2152 / NBRC 15305 / NCIMB 9373 / NCTC 2599 / NRRL B-3711)	gatB	bacteria		2	4.6	2.3628	0	0	0	0	0	0	0	0	0	0	0	0	0	0	0	0	0	0	0	0	0	0	0	0	0	1	0	0	1	0	0	10313000	0	0	0	0	0	0	0	0	0
Q81VT3	Elongation factor G	Bacillus anthracis	fusA	bacteria		3	5.1	3.064	0	0	0	0	0	0	0	0	1	0	0	0	0	1	0	0	1	1	1	0	0	0	0	0	0	0	1	1	0	0	0	68873000	0	0	0	0	0	0	0	0	14760000
Q81VU0	Large ribosomal subunit protein bL12	Bacillus anthracis	rplL	bacteria		2	19.3	2.637	0	0	0	0	0	0	1	0	0	0	0	0	0	0	0	0	0	1	0	0	0	0	0	0	0	0	1	0	0	0	0	19471000	0	0	0	0	0	0	4330900	0	0
Q831Q7	Small ribosomal subunit protein bS20	Enterococcus faecalis (strain ATCC 700802 / V583)	rpsT	bacteria		2	36.1	2.3498	0	0	0	0	0	0	0	0	0	0	0	0	0	0	0	0	0	0	0	0	0	0	0	0	0	0	1	1	1	0	0	36208000	0	0	0	0	0	0	0	0	0
Q834F9	Small ribosomal subunit protein bS16	Enterococcus faecalis (strain ATCC 700802 / V583)	rpsP	bacteria		4	50.5	3.0345	0	0	0	0	0	0	0	0	0	1	0	1	1	1	0	1	2	1	0	1	1	0	0	0	0	0	0	2	2	0	0	404860000	0	0	0	0	0	0	0	0	0
Q836E3	Large ribosomal subunit protein bL31B	Enterococcus faecalis (strain ATCC 700802 / V583)	rpmE2	bacteria		3	43.8	15.443	0	0	0	0	0	0	0	0	0	0	0	0	0	0	0	1	1	0	0	0	0	0	0	0	0	1	2	3	0	0	0	106700000	0	0	0	0	0	0	0	0	0
Q838S1	Lytic chitin monooxygenase	Enterococcus faecalis (strain ATCC 700802 / V583)	EF_0362	bacteria		4	34.5	25.935	0	0	0	0	0	0	0	0	0	0	0	0	0	0	0	0	0	0	0	0	0	0	0	0	0	0	2	4	1	0	0	25308000	0	0	0	0	0	0	0	0	0
Q839E2	Translation initiation factor IF-1	Enterococcus faecalis (strain ATCC 700802 / V583)	infA	bacteria		2	38.9	5.1291	0	0	0	0	0	0	0	0	0	0	0	0	0	0	0	0	0	0	0	0	0	0	0	0	0	1	2	2	1	0	0	2924300	0	0	0	0	0	0	0	0	0
Q839F6	Large ribosomal subunit protein uL29	Enterococcus faecalis (strain ATCC 700802 / V583)	rpmC	bacteria		2	35.5	44.21	0	0	0	0	0	0	0	0	0	0	0	0	0	0	0	0	1	0	0	0	0	0	0	0	0	0	0	2	0	1	0	0	0	0	0	0	0	0	0	0	0
Q839G9	Elongation factor G	Enterococcus faecalis (strain ATCC 700802 / V583)	fusA	bacteria		2	4.5	1.2952	0	0	0	0	0	0	0	1	0	0	0	0	0	0	0	0	0	0	0	0	0	0	0	0	0	0	0	0	1	0	0	2416300	0	0	0	0	0	0	0	1217600	0
Q83RI9	Cold shock-like protein CspC	Shigella flexneri	cspC	bacteria		2	42	35.311	0	0	0	0	0	0	1	1	0	0	0	0	0	0	0	0	1	2	0	0	0	0	0	1	2	0	0	0	0	0	0	42926000	0	0	0	0	0	0	2463900	1917400	0
Q898R3	Phosphoglycerate kinase	Clostridium tetani (strain Massachusetts / E88)	pgk	bacteria		3	7.5	1.4	0	0	0	0	0	0	0	0	0	0	0	1	0	1	0	0	1	0	0	0	0	0	0	0	0	0	0	0	0	0	0	15466000	0	0	0	0	0	0	0	0	0
Q89AC9	Large ribosomal subunit assembly factor BipA	Buchnera aphidicola subsp. Baizongia pistaciae (strain Bp)	bipA	bacteria		2	4.9	4.3529	0	0	0	0	2	0	0	0	0	1	1	1	0	1	0	2	1	1	1	1	0	0	0	1	0	0	2	0	2	0	0	122010000	0	0	0	0	7893600	0	0	0	0
Q89Z05	Enolase	Bacteroides thetaiotaomicron (strain ATCC 29148 / DSM 2079 / JCM 5827 / CCUG 10774 / NCTC 10582 / VPI-5482 / E50)	eno	bacteria		4	15.3	27.187	0	0	0	0	2	2	1	0	2	1	1	1	0	2	1	2	2	2	0	3	0	0	1	1	0	0	2	2	0	0	0	128700000	0	0	0	0	0	2060400	0	0	0
Q8A0Z4	Small ribosomal subunit protein uS2	Bacteroides thetaiotaomicron (strain ATCC 29148 / DSM 2079 / JCM 5827 / CCUG 10774 / NCTC 10582 / VPI-5482 / E50)	rpsB	bacteria		2	7.9	2.0332	0	0	0	0	1	0	1	0	1	1	0	0	0	0	0	0	0	1	0	1	0	0	0	1	0	1	0	0	1	1	0	35067000	0	0	0	0	5915300	0	5967300	0	2694400
Q8A1A2	L-rhamnose isomerase	Bacteroides thetaiotaomicron (strain ATCC 29148 / DSM 2079 / JCM 5827 / CCUG 10774 / NCTC 10582 / VPI-5482 / E50)	rhaA	bacteria		2	5.3	1.5086	0	0	0	0	0	0	0	0	1	0	0	0	1	1	0	0	0	1	0	0	0	0	0	0	0	0	0	1	1	0	0	67586000	0	0	0	0	0	0	0	0	43107000
Q8A2A1	Translation initiation factor IF-2	Bacteroides thetaiotaomicron (strain ATCC 29148 / DSM 2079 / JCM 5827 / CCUG 10774 / NCTC 10582 / VPI-5482 / E50)	infB	bacteria		2	2.3	1.8602	0	0	0	0	0	0	1	1	1	1	1	1	1	1	0	1	0	1	1	0	1	0	0	0	0	0	1	0	0	0	0	194670000	0	0	0	0	0	0	3819900	123730000	0
Q8A414	Phosphoenolpyruvate carboxykinase (ATP)	Bacteroides thetaiotaomicron (strain ATCC 29148 / DSM 2079 / JCM 5827 / CCUG 10774 / NCTC 10582 / VPI-5482 / E50)	pckA	bacteria		4	9.7	27.686	0	0	0	0	3	3	2	0	4	2	2	3	1	3	0	2	1	3	3	3	1	0	2	2	0	1	2	2	1	0	0	549710000	0	0	0	0	50005000	38488000	29624000	0	124250000
Q8A463	Elongation factor Tu	Bacteroides thetaiotaomicron (strain ATCC 29148 / DSM 2079 / JCM 5827 / CCUG 10774 / NCTC 10582 / VPI-5482 / E50)	tuf	bacteria		3	14.5	7.0761	0	0	0	0	0	1	1	0	0	1	0	0	1	0	0	1	1	2	2	2	0	0	1	0	0	0	1	0	1	0	0	25854000	0	0	0	0	0	0	0	0	0
Q8A469	DNA-directed RNA polymerase subunit beta	Bacteroides thetaiotaomicron (strain ATCC 29148 / DSM 2079 / JCM 5827 / CCUG 10774 / NCTC 10582 / VPI-5482 / E50)	rpoB	bacteria		7	5.9	5.1504	0	0	0	0	0	0	0	0	1	1	0	2	0	0	1	1	1	2	0	1	0	0	0	0	0	0	3	0	0	0	0	57775000	0	0	0	0	0	0	0	0	7369000
Q8A470	DNA-directed RNA polymerase subunit beta	Bacteroides thetaiotaomicron (strain ATCC 29148 / DSM 2079 / JCM 5827 / CCUG 10774 / NCTC 10582 / VPI-5482 / E50)	rpoC	bacteria		2	1.4	1.0246	0	0	0	0	0	0	0	0	0	0	0	0	0	1	0	0	0	1	1	0	0	0	0	0	0	0	2	0	1	0	0	0	0	0	0	0	0	0	0	0	0
Q8A474	Elongation factor G	Bacteroides thetaiotaomicron (strain ATCC 29148 / DSM 2079 / JCM 5827 / CCUG 10774 / NCTC 10582 / VPI-5482 / E50)	fusA	bacteria		6	10.4	54.317	0	0	0	0	4	1	3	0	3	3	1	3	2	2	2	2	1	4	2	1	1	0	0	1	0	0	1	1	0	0	0	280420000	0	0	0	0	54563000	8551900	27224000	0	21760000
Q8A475	Small ribosomal subunit protein uS10	Bacteroides thetaiotaomicron (strain ATCC 29148 / DSM 2079 / JCM 5827 / CCUG 10774 / NCTC 10582 / VPI-5482 / E50)	rpsJ	bacteria		3	37.6	2.7303	0	0	0	0	2	0	1	0	2	1	0	0	0	1	0	0	0	2	0	1	1	0	0	0	0	0	0	1	1	0	0	81649000	0	0	0	0	16652000	0	4312100	0	14072000
Q8A476	Large ribosomal subunit protein uL3	Bacteroides thetaiotaomicron (strain ATCC 29148 / DSM 2079 / JCM 5827 / CCUG 10774 / NCTC 10582 / VPI-5482 / E50)	rplC	bacteria		4	20	12.353	0	0	0	0	3	0	1	0	3	1	1	2	1	1	0	2	1	2	1	1	1	0	0	1	0	0	0	1	1	0	0	116430000	0	0	0	0	39064000	0	9110200	0	16296000
Q8A480	Small ribosomal subunit protein uS19	Bacteroides thetaiotaomicron (strain ATCC 29148 / DSM 2079 / JCM 5827 / CCUG 10774 / NCTC 10582 / VPI-5482 / E50)	rpsS	bacteria		2	38.2	2.7122	0	0	0	0	2	0	0	0	0	1	0	0	0	1	0	0	0	1	0	1	0	0	0	0	0	0	0	0	0	0	0	25324000	0	0	0	0	12294000	0	0	0	0
Q8A486	Large ribosomal subunit protein uL14	Bacteroides thetaiotaomicron (strain ATCC 29148 / DSM 2079 / JCM 5827 / CCUG 10774 / NCTC 10582 / VPI-5482 / E50)	rplN	bacteria		2	20.7	18.476	0	0	0	0	1	0	0	0	1	1	1	1	0	2	1	1	1	1	1	1	1	0	0	0	0	0	1	1	1	0	0	75732000	0	0	0	0	8143500	0	0	0	3821400
Q8A490	Small ribosomal subunit protein uS8	Bacteroides thetaiotaomicron (strain ATCC 29148 / DSM 2079 / JCM 5827 / CCUG 10774 / NCTC 10582 / VPI-5482 / E50)	rpsH	bacteria		2	16	2.5129	0	0	0	0	1	1	1	0	2	1	1	1	1	2	0	0	2	1	1	2	1	0	0	0	0	0	1	1	2	0	0	125500000	0	0	0	0	19572000	5906900	0	0	12744000
Q8A4A2	DNA-directed RNA polymerase subunit alpha	Bacteroides thetaiotaomicron (strain ATCC 29148 / DSM 2079 / JCM 5827 / CCUG 10774 / NCTC 10582 / VPI-5482 / E50)	rpoA	bacteria		2	9.1	1.2026	0	0	0	0	0	0	0	0	1	0	1	0	1	1	0	1	0	2	1	0	1	0	0	0	0	0	0	0	0	0	0	24999000	0	0	0	0	0	0	0	0	3376300
Q8A4N6	Polyribonucleotide nucleotidyltransferase	Bacteroides thetaiotaomicron (strain ATCC 29148 / DSM 2079 / JCM 5827 / CCUG 10774 / NCTC 10582 / VPI-5482 / E50)	pnp	bacteria		8	11.9	9.1973	0	0	0	0	2	0	0	0	3	1	1	2	0	1	1	2	0	4	1	1	0	0	1	0	0	0	0	0	1	0	0	123870000	0	0	0	0	10180000	0	0	0	15681000
Q8A5W4	Lysine--tRNA ligase	Bacteroides thetaiotaomicron (strain ATCC 29148 / DSM 2079 / JCM 5827 / CCUG 10774 / NCTC 10582 / VPI-5482 / E50)	lysS	bacteria		5	13.2	6.5669	0	0	0	0	1	0	2	0	2	1	0	1	0	1	0	1	1	1	1	2	0	0	0	0	0	0	0	0	0	0	0	28290000	0	0	0	0	0	0	5533300	0	5904500
Q8A9J2	Uronate isomerase	Bacteroides thetaiotaomicron (strain ATCC 29148 / DSM 2079 / JCM 5827 / CCUG 10774 / NCTC 10582 / VPI-5482 / E50)	uxaC	bacteria		5	13	5.2929	0	0	0	0	0	2	1	0	0	3	0	0	0	2	0	0	0	0	0	0	0	0	0	0	0	0	0	0	0	0	0	33080000	0	0	0	0	0	12024000	2465100	0	0
Q8AAW1	L-arabinose isomerase	Bacteroides thetaiotaomicron (strain ATCC 29148 / DSM 2079 / JCM 5827 / CCUG 10774 / NCTC 10582 / VPI-5482 / E50)	araA	bacteria		2	5.1	4.5836	0	0	0	0	1	0	0	1	2	0	0	1	0	2	1	2	1	2	1	1	1	1	0	1	0	0	2	1	1	0	0	52788000	0	0	0	0	3714300	0	0	1097600	6739200
Q8CMQ7	Inosine-5-monophosphate dehydrogenase	Staphylococcus epidermidis (strain ATCC 12228 / FDA PCI 1200)	guaB	bacteria		4	11.1	3.6537	0	0	0	0	0	0	1	0	0	1	1	0	0	0	0	1	1	0	0	0	0	0	0	0	0	0	1	2	1	0	0	185900000	0	0	0	0	0	0	47878000	0	0
Q8CPW8	Glycine cleavage system H protein	Staphylococcus epidermidis (strain ATCC 12228 / FDA PCI 1200)	gcvH	bacteria		2	27	139.65	0	0	0	0	0	0	0	0	0	0	0	0	0	0	0	0	0	0	0	0	0	0	0	0	0	0	1	0	2	0	0	22872000	0	0	0	0	0	0	0	0	0
Q8CQ83	DNA-directed RNA polymerase subunit beta	Staphylococcus epidermidis (strain ATCC 12228 / FDA PCI 1200)	rpoC	bacteria		4	3.6	1.7171	0	0	0	0	1	1	2	1	1	1	1	2	1	1	0	0	1	1	1	1	0	0	0	0	0	0	1	1	1	0	0	48628000	0	0	0	0	0	0	41389000	0	0
Q8DJ40	Chaperone protein ClpB 1	Thermosynechococcus vestitus (strain NIES-2133 / IAM M-273 / BP-1)	clpB1	bacteria		2	2.1	1.2063	0	0	0	0	0	0	0	0	0	0	0	0	0	0	0	0	0	0	2	0	0	0	0	0	0	0	1	1	2	0	0	24517000	0	0	0	0	0	0	0	0	0
Q8DSD7	Small ribosomal subunit protein bS6	Streptococcus mutans serotype c (strain ATCC 700610 / UA159)	rpsF	bacteria		3	27.1	3.3245	0	0	0	0	0	0	0	0	0	0	0	0	0	0	0	0	0	0	0	0	0	0	0	1	0	0	0	2	0	0	1	35891000	0	0	0	0	0	0	0	0	0
Q8E645	Elongation factor Tu	Streptococcus agalactiae serotype III (strain NEM316)	tuf	bacteria		6	17.3	21.387	0	0	0	0	2	0	1	1	4	0	0	2	0	1	0	1	0	1	0	0	0	0	0	1	0	0	0	0	0	0	0	79758000	0	0	0	0	10242000	0	8510300	4082700	21938000
Q8EPN2	Valine--tRNA ligase	Oceanobacillus iheyensis (strain DSM 14371 / CIP 107618 / JCM 11309 / KCTC 3954 / HTE831)	valS	bacteria		2	1.9	2.0149	0	0	0	0	0	0	0	0	0	0	0	1	0	0	0	0	0	0	0	0	0	0	0	0	0	0	0	1	1	0	0	0	0	0	0	0	0	0	0	0	0
Q8FAY8	Acetyl-coenzyme A synthetase	Escherichia coli O6:H1 (strain CFT073 / ATCC 700928 / UPEC)	acs	bacteria		3	6.3	2.829	0	0	0	0	0	0	0	0	0	0	0	1	0	0	0	0	0	2	0	0	0	0	0	0	0	0	0	0	0	0	0	5006300	0	0	0	0	0	0	0	0	0
Q8KAG9	Elongation factor G	Chlorobaculum tepidum (strain ATCC 49652 / DSM 12025 / NBRC 103806 / TLS)	fusA-1	bacteria		2	3.4	1.0905	0	0	0	0	1	0	0	0	2	1	0	1	0	1	0	1	1	1	1	0	0	0	0	0	0	0	0	0	1	0	0	39274000	0	0	0	0	0	0	0	0	7749100
Q8KC36	Serine hydroxymethyltransferase	Chlorobaculum tepidum (strain ATCC 49652 / DSM 12025 / NBRC 103806 / TLS)	glyA	bacteria		2	5	2.6507	0	0	0	0	0	0	0	0	1	0	0	1	0	0	0	0	0	0	1	0	0	0	0	0	0	1	1	1	0	0	0	25321000	0	0	0	0	0	0	0	0	4318000
Q8NW61	Isocitrate dehydrogenase [NADP]	Staphylococcus aureus (strain MW2)	icd	bacteria		3	6.6	2.0841	0	0	0	0	0	0	0	0	0	0	0	0	0	0	0	0	0	0	0	0	0	0	0	0	0	1	2	1	3	0	0	96698000	0	0	0	0	0	0	0	0	0
Q8R603	Elongation factor Tu	Fusobacterium nucleatum subsp. nucleatum (strain ATCC 25586 / DSM 15643 / BCRC 10681 / CIP 101130 / JCM 8532 / KCTC 2640 / LMG 13131 / VPI 4355)	tuf	bacteria		2	4.1	2.6823	0	0	0	0	1	0	0	0	0	0	1	2	0	0	0	0	0	1	0	1	0	0	0	0	0	0	0	0	0	0	1	25973000	0	0	0	0	2839100	0	0	0	0
Q8R7T8	Elongation factor Tu-B	Caldanaerobacter subterraneus subsp. tengcongensis (strain DSM 15242 / JCM 11007 / NBRC 100824 / MB4)	tufB	bacteria		3	6.5	6.2958	0	0	0	0	3	1	3	0	2	1	3	2	1	1	0	0	2	3	1	3	0	0	0	1	0	0	0	0	1	0	0	619300000	0	0	0	0	217190000	13361000	64761000	0	65648000
Q8RA57	Ribonuclease Y	Caldanaerobacter subterraneus subsp. tengcongensis (strain DSM 15242 / JCM 11007 / NBRC 100824 / MB4)	rny	bacteria		3	4.6	1.7688	0	0	0	0	0	0	0	0	0	0	0	0	0	0	0	0	1	2	0	0	0	0	0	0	0	0	0	0	0	0	0	12352000	0	0	0	0	0	0	0	0	0
Q8RGE5	S-adenosylmethionine synthase	Fusobacterium nucleatum subsp. nucleatum (strain ATCC 25586 / DSM 15643 / BCRC 10681 / CIP 101130 / JCM 8532 / KCTC 2640 / LMG 13131 / VPI 4355)	metK	bacteria		2	7.6	1.8158	0	0	0	0	0	0	0	0	0	1	1	1	1	1	0	0	0	1	0	1	0	0	0	1	0	0	0	0	1	0	0	29563000	0	0	0	0	0	0	0	0	0
Q8RQP4	NADP-specific glutamate dehydrogenase	Corynebacterium efficiens (strain DSM 44549 / YS-314 / AJ 12310 / JCM 11189 / NBRC 100395)	gdh	bacteria		5	13.4	20.888	0	0	0	0	0	0	2	0	1	2	1	2	3	3	1	1	1	3	2	0	2	0	2	0	0	0	2	2	3	1	0	445460000	0	0	0	0	0	0	25817000	0	6758600
Q8X4P8	Fumarate hydratase class I, aerobic	Escherichia coli O157:H7	fumA	bacteria		4	8.9	4.1635	0	0	0	0	1	0	0	0	0	0	0	0	0	0	0	0	0	3	0	0	0	0	0	0	0	0	0	0	0	0	0	32969000	0	0	0	0	1910400	0	0	0	0
Q8X8L5	5-methyltetrahydropteroyltriglutamate--homocysteine methyltransferase	Escherichia coli O157:H7	metE	bacteria		4	6.1	18.692	0	0	0	0	0	0	0	0	0	0	0	1	0	0	0	0	0	4	0	0	0	0	0	0	0	0	0	0	0	0	0	64362000	0	0	0	0	0	0	0	0	0
Q8X8V9	D-methionine-binding lipoprotein MetQ	Escherichia coli O157:H7	metQ	bacteria		2	12.2	1.7929	0	0	0	0	1	0	0	0	0	0	0	0	0	0	0	0	0	1	0	0	0	0	0	0	0	0	0	0	0	0	0	2765500	0	0	0	0	0	0	0	0	0
Q8XDZ4	Periplasmic chaperone Spy	Escherichia coli O157:H7	spy	bacteria		2	11.8	3.7053	0	0	0	0	0	0	0	0	0	0	0	0	0	0	0	0	0	2	0	0	0	0	0	0	0	0	0	0	0	0	0	17697000	0	0	0	0	0	0	0	0	0
Q8XFP8	Elongation factor Tu	Clostridium perfringens (strain 13 / Type A)	tufA	bacteria		2	8.8	5.4867	0	0	0	0	1	0	1	0	1	1	2	1	0	1	1	1	0	2	0	0	1	0	0	1	0	0	1	1	0	0	0	112140000	0	0	0	0	3812800	0	11818000	0	2992200
Q8XHT1	Large ribosomal subunit protein uL29	Clostridium perfringens (strain 13 / Type A)	rpmC	bacteria		2	29	20.996	0	0	0	0	0	1	1	0	1	1	1	1	1	1	1	1	1	1	1	1	1	0	0	2	0	1	1	1	1	0	0	476890000	0	0	0	0	0	48896000	35979000	0	33027000
Q8XQE8	Fumarate hydratase class II	Ralstonia nicotianae (strain ATCC BAA-1114 / GMI1000)	fumC	bacteria		4	7.2	2.6656	0	0	0	0	0	0	0	0	0	0	0	1	0	1	0	1	0	1	0	1	0	1	0	0	0	0	1	0	0	0	0	25358000	0	0	0	0	0	0	0	0	0
Q8YWW1	Probable phosphoketolase 1	Nostoc sp. (strain PCC 7120 / SAG 25.82 / UTEX 2576)	all1483	bacteria		2	2.2	2.202	0	0	0	0	1	1	0	0	2	0	1	0	0	0	0	0	0	0	0	0	0	0	0	0	0	0	0	0	0	0	0	80914000	0	0	0	0	34386000	20647000	0	0	12783000
Q8Z9S4	ATP synthase subunit alpha	Yersinia pestis	atpA	bacteria		3	6.4	1.555	0	0	0	0	0	0	0	0	0	0	0	0	0	0	0	0	0	2	0	1	0	0	0	1	0	0	0	0	0	0	0	6740500	0	0	0	0	0	0	0	0	0
Q8ZJ96	Large ribosomal subunit protein uL18	Yersinia pestis	rplR	bacteria		2	13.7	1.5636	0	0	0	0	1	1	0	0	0	1	0	1	0	1	0	0	1	0	0	0	1	0	0	0	0	0	0	0	1	0	0	129720000	0	0	0	0	19195000	27939000	0	0	0
Q8ZKP1	Cell division protein ZapB	Salmonella typhimurium (strain LT2 / SGSC1412 / ATCC 700720)	zapB	bacteria		2	26.6	2.4628	0	0	0	0	0	0	0	0	0	0	0	0	0	0	0	0	0	0	0	0	0	0	0	0	2	0	0	0	0	0	0	14467000	0	0	0	0	0	0	0	0	0
Q932F8	DNA-directed RNA polymerase subunit beta	Staphylococcus aureus (strain Mu50 / ATCC 700699)	rpoB	bacteria		2	1.9	2.1679	0	0	0	0	0	0	0	0	0	0	0	0	0	0	0	0	0	0	0	0	0	0	0	0	0	0	2	0	2	0	0	40939000	0	0	0	0	0	0	0	0	0
Q93GF1	Chaperone protein DnaK	Hoylesella loescheii	dnaK	bacteria		9	20.2	16.869	0	0	0	0	7	0	1	0	3	5	1	3	0	2	0	1	1	1	1	2	0	0	0	0	0	0	0	0	0	0	0	127430000	0	0	0	0	49415000	0	7212900	0	8090000
Q97D83	Reverse rubrerythrin-2	Clostridium acetobutylicum (strain ATCC 824 / DSM 792 / JCM 1419 / IAM 19013 / LMG 5710 / NBRC 13948 / NRRL B-527 / VKM B-1787 / 2291 / W)	rbr3B	bacteria		2	13.8	16.226	0	0	0	0	0	1	1	0	2	1	1	1	1	1	0	0	0	1	0	1	0	0	1	0	0	1	1	1	0	0	0	89111000	0	0	0	0	0	6327200	8412000	0	19298000
Q97EH0	DNA-directed RNA polymerase subunit beta	Clostridium acetobutylicum (strain ATCC 824 / DSM 792 / JCM 1419 / IAM 19013 / LMG 5710 / NBRC 13948 / NRRL B-527 / VKM B-1787 / 2291 / W)	rpoC	bacteria		3	2.3	1.0186	0	0	0	0	0	0	0	0	1	0	0	0	0	0	0	0	0	1	0	0	0	0	0	0	0	0	1	0	1	0	0	11659000	0	0	0	0	0	0	0	0	3723800
Q98EV8	ATP synthase subunit beta	Mesorhizobium japonicum (strain LMG 29417 / CECT 9101 / MAFF 303099)	atpD	bacteria		2	4.8	1.8488	0	0	0	0	1	0	0	0	0	0	0	0	0	0	0	0	0	1	0	0	0	0	0	1	0	0	0	0	0	0	0	6380700	0	0	0	0	2915700	0	0	0	0
Q99S31	Large ribosomal subunit protein uL14	Staphylococcus aureus (strain Mu50 / ATCC 700699)	rplN	bacteria		6	38.5	6.1493	0	0	0	0	0	0	1	1	1	1	1	0	0	1	0	1	0	1	1	0	0	0	0	1	0	3	2	2	3	0	0	554220000	0	0	0	0	0	0	182480000	2015000	42985000
Q99WZ7	Formate acetyltransferase	Staphylococcus aureus (strain Mu50 / ATCC 700699)	pflB	bacteria		2	2.5	1.5921	0	0	0	0	1	0	2	0	1	1	0	0	0	2	0	1	1	1	0	1	1	0	0	1	0	0	0	0	0	0	0	131050000	0	0	0	0	17364000	0	23558000	0	16126000
Q9AE24	Transcriptional regulatory protein RprY	Bacteroides fragilis (strain YCH46)	rprY	bacteria		2	11.4	16.397	0	0	0	0	1	1	0	0	1	1	0	0	1	0	0	2	0	2	0	0	0	0	0	1	0	0	1	0	0	0	0	28555000	0	0	0	0	0	3399200	0	0	2017900
Q9EVV7	Protein RecA	Streptococcus thermophilus	recA	bacteria		3	9.8	4.1971	0	0	0	0	0	1	1	0	0	2	1	1	1	1	1	0	0	1	1	1	0	0	0	0	0	1	1	0	2	0	0	75778000	0	0	0	0	0	7390800	7380600	0	0
Q9EZ02	Pyrophosphate--fructose 6-phosphate 1-phosphotransferase	Spirochaeta thermophila (strain ATCC 49972 / DSM 6192 / RI 19.B1)	pfp	bacteria		2	4.2	20.263	0	0	0	0	1	1	1	0	1	0	1	2	1	2	1	2	1	1	0	1	0	0	1	0	0	0	0	1	0	0	0	97770000	0	0	0	0	17775000	11962000	3276100	0	0
Q9K786	Glycine cleavage system H protein	Halalkalibacterium halodurans (strain ATCC BAA-125 / DSM 18197 / FERM 7344 / JCM 9153 / C-125)	gcvH	bacteria		2	16.4	1.5839	0	0	0	0	0	0	0	0	0	0	0	0	0	0	0	0	0	0	0	0	0	0	0	0	0	0	1	1	1	0	0	39407000	0	0	0	0	0	0	0	0	0
Q9K9T7	Cell division protein FtsZ	Halalkalibacterium halodurans (strain ATCC BAA-125 / DSM 18197 / FERM 7344 / JCM 9153 / C-125)	ftsZ	bacteria		2	5.5	2.2721	0	0	0	0	0	0	0	0	1	0	0	1	0	0	0	0	0	1	0	0	0	0	0	0	0	0	0	1	1	0	0	39107000	0	0	0	0	0	0	0	0	9682000
Q9KGE3	Large ribosomal subunit protein bL12	Halalkalibacterium halodurans (strain ATCC BAA-125 / DSM 18197 / FERM 7344 / JCM 9153 / C-125)	rplL	bacteria		2	21.5	3.3404	0	0	0	0	0	0	0	0	0	0	0	0	0	0	0	0	0	0	1	0	0	0	0	0	0	2	0	0	0	0	0	8279300	0	0	0	0	0	0	0	0	0
Q9KGN8	Inosine-5-monophosphate dehydrogenase	Halalkalibacterium halodurans (strain ATCC BAA-125 / DSM 18197 / FERM 7344 / JCM 9153 / C-125)	guaB	bacteria		3	5.4	1.4178	0	0	0	0	0	0	0	0	1	0	0	1	0	0	0	0	0	1	0	0	0	0	0	0	0	0	1	1	1	0	0	43763000	0	0	0	0	0	0	0	0	8330100
Q9KVQ7	DNA recombination protein RmuC homolog	Vibrio cholerae serotype O1 (strain ATCC 39315 / El Tor Inaba N16961)	rmuC	bacteria		2	2.7	1.8124	0	0	0	0	0	0	0	0	0	1	0	1	1	2	0	1	1	1	1	1	1	0	0	1	0	1	0	2	2	0	0	246190000	0	0	0	0	0	0	0	0	0
Q9KWH3	DNA protection during starvation protein	Streptococcus mutans	dps	bacteria		2	14.3	4.8424	0	0	0	0	0	0	0	0	0	0	0	0	0	1	0	0	0	1	0	0	0	0	0	0	0	0	0	0	2	0	0	7753700	0	0	0	0	0	0	0	0	0
Q9RSL4	Small ribosomal subunit protein uS8	Deinococcus radiodurans (strain ATCC 13939 / DSM 20539 / JCM 16871 / CCUG 27074 / LMG 4051 / NBRC 15346 / NCIMB 9279 / VKM B-1422 / R1)	rpsH	bacteria		2	8.3	3.8456	0	0	0	0	0	0	0	0	0	0	0	0	0	0	0	0	0	0	0	2	0	0	0	0	0	0	0	0	0	0	0	812300000	0	0	0	0	0	0	0	0	0
Q9WXK8	Phosphocarrier protein HPr	Streptococcus equinus	ptsH	bacteria		2	26.4	4.0468	0	0	0	0	0	0	0	1	0	0	0	0	0	0	0	0	0	0	0	0	0	0	0	0	0	0	0	1	1	0	0	22924000	0	0	0	0	0	0	0	4050000	0
Q9XB21	DNA-binding protein HU	Streptococcus mutans serotype c (strain ATCC 700610 / UA159)	hup	bacteria		3	33	153.9	0	0	0	0	0	0	1	0	0	0	0	0	0	0	0	0	2	1	0	0	0	0	0	1	1	1	1	2	1	1	0	24733000	0	0	0	0	0	0	0	0	0
Q9Z689	ATP synthase subunit alpha	Clostridium acetobutylicum (strain ATCC 824 / DSM 792 / JCM 1419 / IAM 19013 / LMG 5710 / NBRC 13948 / NRRL B-527 / VKM B-1787 / 2291 / W)	atpA	bacteria		2	4.8	1.3951	0	0	0	0	0	0	0	0	0	0	0	0	0	0	0	0	0	1	0	0	0	0	0	0	0	1	0	0	0	0	0	5765900	0	0	0	0	0	0	0	0	0
Q9Z9K5	Small ribosomal subunit protein uS17	Halalkalibacterium halodurans (strain ATCC BAA-125 / DSM 18197 / FERM 7344 / JCM 9153 / C-125)	rpsQ	bacteria		2	12.8	2.0903	0	0	0	0	0	0	0	0	0	0	0	0	0	0	0	0	0	0	0	0	0	0	0	0	0	0	2	0	0	0	0	5282200	0	0	0	0	0	0	0	0	0
Q9Z9L6	Elongation factor Tu	Halalkalibacterium halodurans (strain ATCC BAA-125 / DSM 18197 / FERM 7344 / JCM 9153 / C-125)	tuf	bacteria		4	16.4	23.247	0	0	0	0	0	0	1	0	0	0	0	1	0	1	0	0	1	2	1	0	0	0	0	0	0	1	1	0	3	0	0	81710000	0	0	0	0	0	0	3022000	0	0
T2G6Z9	Adenylylsulfate reductase subunit alpha	Megalodesulfovibrio gigas (strain ATCC 19364 / DSM 1382 / NCIMB 9332 / VKM B-1759)	aprA	bacteria		3	4.1	44.308	0	0	0	0	0	2	0	0	0	0	1	2	0	1	0	0	0	1	0	0	0	0	0	0	0	0	0	0	0	0	0	25055000	0	0	0	0	0	5750800	0	0	0
T2G899	Adenylylsulfate reductase subunit beta	Megalodesulfovibrio gigas (strain ATCC 19364 / DSM 1382 / NCIMB 9332 / VKM B-1759)	aprB	bacteria		2	10.8	14.771	0	0	0	0	2	1	0	0	0	1	2	1	1	0	0	0	0	2	1	0	0	0	0	0	0	0	0	0	0	0	0	293760000	0	0	0	0	51254000	33175000	0	0	0
P07828	Actin-18	Dictyostelium discoideum	act18	other		2	5.5	1.6039	0	0	0	0	0	0	0	1	0	0	0	0	1	0	1	0	1	0	0	0	0	0	0	0	0	0	0	0	0	0	0	33251000	0	0	0	0	0	0	0	8229000	0
P15112	Elongation factor 2	Dictyostelium discoideum	efbA	other		3	5.8	78.359	0	0	0	0	1	1	1	0	0	0	0	0	1	0	0	0	0	1	0	2	0	0	0	1	0	0	0	0	1	0	0	92350000	0	0	0	0	50949000	22955000	7205100	0	0
P54405	Tubulin gamma chain	Reticulomyxa filosa	NA	other		2	5	3.5829	0	0	0	0	0	0	0	0	0	1	0	0	0	1	0	0	0	2	1	0	0	0	0	0	0	0	0	2	2	0	0	28649000	0	0	0	0	0	0	0	0	0
Q39758	Actin	Fucus vesiculosus	NA	other		2	5.9	42.052	0	0	0	0	0	0	0	0	0	0	0	0	0	0	0	0	0	1	1	0	0	0	0	0	0	0	0	0	2	0	0	26094000	0	0	0	0	0	0	0	0	0
Q43083	Histone H4	Pyrenomonas salina	NA	other		10	60.2	323.31	0	0	0	0	2	4	5	3	5	7	6	7	5	7	2	5	5	7	6	4	4	0	2	3	1	5	4	8	8	0	5	5.8943e+09	0	0	0	0	13034000	100320000	124930000	82291000	317310000
Q54DW2	Probable endoplasmic reticulum-Golgi intermediate compartment protein 3	Dictyostelium discoideum	ergic3	other		2	5.7	1.7434	0	0	0	0	0	0	1	0	1	0	0	1	0	1	0	0	0	2	1	0	0	0	0	0	0	1	0	1	1	0	0	56171000	0	0	0	0	0	0	8504000	0	7407200
Q54WR9	Type-3 glutamine synthetase	Dictyostelium discoideum	glnA3	other		2	3.3	3.5606	0	0	0	0	2	0	1	0	2	0	1	1	1	0	0	1	1	0	0	1	0	0	1	0	0	0	0	0	0	0	0	121840000	0	0	0	0	40217000	0	16538000	0	29466000
Q54Y41	Small ribosomal subunit protein uS10	Dictyostelium discoideum	rps20	other		2	10.5	20.046	0	0	0	0	0	0	0	0	1	1	0	2	0	0	0	0	0	1	1	0	0	0	0	0	0	0	1	2	1	0	0	56106000	0	0	0	0	0	0	0	0	0
Q55A45	Small nuclear ribonucleoprotein-associated protein B	Dictyostelium discoideum	snrpb	other		2	5.5	1.3081	0	0	0	0	0	0	0	0	0	1	1	0	0	1	0	0	0	0	1	0	1	0	0	0	0	0	2	1	1	0	0	44087000	0	0	0	0	0	0	0	0	0
Q869U7	Small ribosomal subunit protein uS13	Dictyostelium discoideum	rps18	other		2	11	1.0637	0	0	0	0	0	0	0	0	0	1	0	0	1	1	0	0	0	2	1	0	0	0	0	0	0	0	1	0	1	0	0	46619000	0	0	0	0	0	0	0	0	0
A0A0B6VQ48	Phenylacetaldehyde reductase	Rosa hybrid cultivar	PAR	plant		2	7.1	2.3761	0	0	0	0	1	0	0	0	0	0	0	0	1	0	0	0	0	1	0	0	0	0	0	0	0	0	0	2	0	0	0	34028000	0	0	0	0	0	0	0	0	0
A0A1D6GDY8	DEAD-box ATP-dependent RNA helicase 3A, chloroplastic	Zea mays	RH3A	plant		2	3	1.5525	0	0	0	0	0	0	0	0	0	0	0	0	0	0	0	0	0	0	1	0	0	0	0	0	0	0	0	1	0	0	0	4169200	0	0	0	0	0	0	0	0	0
A0A2Z5GDY5	Aminopeptidase P1	Lotus japonicus	APP1	plant		3	7	8.4534	0	0	0	0	0	0	0	0	0	1	0	1	0	1	0	0	0	2	3	0	0	0	0	0	0	1	1	2	2	0	0	47851000	0	0	0	0	0	0	0	0	0
A0A3L6E0R4	Glycolate oxidase 1	Zea mays	GO1	plant		2	6.5	1.0687	0	0	0	0	0	0	0	0	1	0	0	0	0	0	0	0	0	0	0	1	0	0	0	0	0	0	0	1	0	0	0	13290000	0	0	0	0	0	0	0	0	0
A2XMV1	Glutamate dehydrogenase 1, mitochondrial	Oryza sativa subsp. indica	GDH1	plant		2	4.6	21.719	0	0	0	0	0	0	0	0	1	2	0	1	0	1	0	0	0	1	1	0	0	0	0	0	0	0	1	1	1	0	0	41518000	0	0	0	0	0	0	0	0	6022400
A2XZ94	Photosystem II 22 kDa protein 2, chloroplastic	Oryza sativa subsp. indica	PSBS2	plant		2	10.2	4.1714	0	0	0	0	0	0	1	0	0	0	0	2	1	2	0	0	0	1	2	1	1	0	0	1	0	0	1	2	1	0	0	121560000	0	0	0	0	0	0	0	0	0
A2Y8E0	Ferredoxin--NADP reductase, leaf isozyme 1, chloroplastic	Oryza sativa subsp. indica	OsI_21320	plant		2	7.7	12.792	0	0	0	0	0	0	1	0	1	0	0	1	1	0	0	0	0	1	0	0	1	0	0	1	0	0	1	0	1	0	0	41249000	0	0	0	0	0	0	3548300	0	2997400
A2YWQ1	Heat shock protein 81-1	Oryza sativa subsp. indica	HSP81-1	plant		8	9.7	56.127	0	0	0	0	1	0	0	0	3	5	0	5	1	5	0	1	0	7	8	0	0	1	0	0	0	1	3	3	6	0	0	320040000	0	0	0	0	2021500	0	0	0	5568200
A4F1Q8	Chalcone--flavanone isomerase	Clitoria ternatea	CHI	plant		3	15.1	5.1836	0	0	0	0	0	0	0	0	0	2	0	0	1	2	0	0	0	1	2	0	0	0	0	0	0	0	0	3	3	0	0	72692000	0	0	0	0	0	0	0	0	0
A4GGB2	ATP synthase subunit alpha, chloroplastic	Phaseolus vulgaris	atpA	plant		2	4.5	1.6133	0	0	0	0	0	0	0	0	0	1	0	1	0	0	0	0	0	1	1	1	0	0	0	0	0	0	1	0	0	0	0	35445000	0	0	0	0	0	0	0	0	0
A4QKU4	Cytochrome f	Crucihimalaya wallichii	petA	plant		2	6.9	1.1994	0	0	0	0	0	0	0	0	1	0	0	1	0	0	0	0	0	0	0	0	0	0	0	0	0	0	1	0	0	0	0	1.9008e+09	0	0	0	0	0	0	0	0	2412700
A4QLR8	ATP synthase subunit alpha, chloroplastic	Nasturtium officinale	atpA	plant		2	6.3	7.6277	0	0	0	0	0	0	0	1	0	0	0	0	1	1	0	0	1	0	1	1	1	1	0	0	0	1	1	0	0	0	0	43766000	0	0	0	0	0	0	0	6539800	0
A4ULF8	S-adenosylmethionine synthase	Medicago sativa subsp. falcata	SAMS	plant		3	8.3	56.39	0	0	0	0	0	0	1	0	2	1	1	1	1	1	1	1	1	2	1	1	1	1	1	1	0	1	2	2	2	0	0	124080000	0	0	0	0	0	0	5933500	0	14262000
A5JTQ2	Beta-xylosidase/alpha-L-arabinofuranosidase 1 (Fragment)	Medicago sativa subsp. varia	Xyl1	plant		2	2.8	1.7102	0	0	0	0	0	0	0	0	0	0	0	0	0	0	0	0	0	0	2	0	0	0	0	0	0	0	0	0	0	0	0	6754300	0	0	0	0	0	0	0	0	0
A6MME8	Photosystem II CP47 reaction center protein	Chloranthus spicatus	psbB	plant		2	7.5	55.491	0	0	0	0	0	0	0	0	0	0	0	0	1	1	0	0	0	1	1	1	0	0	0	0	0	2	1	1	1	0	0	6039300	0	0	0	0	0	0	0	0	0
A8MS68-2	Isoform 2 of Dihydrolipoyl dehydrogenase 1, chloroplastic	Arabidopsis thaliana	NA	plant		3	8.9	4.0168	0	0	0	0	1	0	1	0	2	1	1	3	0	0	0	0	0	1	1	2	0	0	0	0	0	1	2	1	2	0	0	78229000	0	0	0	0	6733300	0	2023100	0	5695500
A9P822	S-adenosylmethionine synthase 1	Populus trichocarpa	METK1	plant		3	14	5.9184	0	0	0	0	0	0	0	0	1	0	2	1	0	1	0	0	1	2	2	1	1	0	1	1	0	1	1	2	2	0	1	349260000	0	0	0	0	0	0	0	0	12795000
A9PCL4	Peroxiredoxin-2	Populus trichocarpa	NA	plant		5	29.6	22.937	0	0	0	0	1	0	3	1	2	2	1	3	1	2	0	1	0	1	2	0	0	0	1	1	0	2	2	2	2	0	0	631200000	0	0	0	0	8472800	0	37307000	2038000	12056000
A9PDZ7	S-adenosylmethionine synthase 2	Populus trichocarpa	METK2	plant		16	45.3	323.31	0	0	0	0	4	0	5	1	8	11	5	11	3	9	1	4	2	12	13	7	5	3	3	6	1	6	13	10	14	0	3	3.2305e+09	0	0	0	0	16641000	0	73254000	4572800	124420000
A9TF79	Serine/threonine-protein kinase SRK2A	Physcomitrium patens	SRK2A	plant		4	9.7	2.5168	0	0	0	0	0	0	0	0	1	0	0	2	0	2	0	0	0	0	3	0	0	0	0	0	0	0	0	1	1	0	0	16508000	0	0	0	0	0	0	0	0	0
B1NWD5	ATP synthase subunit alpha, chloroplastic	Manihot esculenta	atpA	plant		9	22.3	323.31	0	0	0	0	0	0	3	4	3	2	0	4	4	4	0	2	1	5	4	3	2	2	0	3	0	3	6	3	5	0	1	583940000	0	0	0	0	0	0	14184000	23013000	18424000
B2LSD2	Cysteine proteinase mucunain (Fragment)	Mucuna pruriens	MUCUNAIN	plant		3	8.4	13.519	0	0	0	0	1	0	0	0	2	2	0	2	2	2	1	0	0	2	1	0	0	0	0	0	0	1	2	2	3	0	0	223940000	0	0	0	0	11541000	0	0	0	12479000
B3A0N2	Non-specific lipid-transfer protein (Fragment)	Lycium barbarum	NA	plant		4	76.5	101.86	0	0	0	0	0	1	1	1	1	2	2	2	1	2	0	0	2	1	1	2	0	0	0	2	0	1	1	2	2	0	1	4593800000	0	0	0	0	0	9911100	24901000	11778000	93203000
B3EWQ9	Lectin alpha chain	Lablab purpureus	NA	plant		2	6.8	25.27	0	0	0	0	0	1	0	0	0	0	0	0	0	0	0	0	0	1	0	0	0	0	0	0	0	0	0	1	1	0	0	66071000	0	0	0	0	0	66071000	0	0	0
B3RFJ6	Cytochrome P450 86A22	Petunia hybrida	CYP86A22	plant		5	9.2	2.2871	0	0	0	0	0	0	0	0	0	0	0	0	0	1	0	0	0	2	1	0	0	0	0	0	0	0	0	1	3	0	0	135860000	0	0	0	0	0	0	0	0	0
B4FK49	Nucleoside diphosphate kinase 1	Zea mays	ndpk1	plant		2	20.1	3.5161	0	0	0	0	0	0	0	0	0	0	1	0	0	0	0	0	0	0	0	0	0	0	0	0	0	1	0	1	0	0	1	15417000	0	0	0	0	0	0	0	0	0
B7F958	UDP-glucose 6-dehydrogenase 2	Oryza sativa subsp. japonica	UGD2	plant		2	4.8	1.0176	0	0	0	0	0	0	0	0	0	0	0	0	0	0	0	0	0	0	0	0	0	0	0	0	0	1	0	1	0	0	0	12974000	0	0	0	0	0	0	0	0	0
B8BJ39	Pyruvate kinase 1, cytosolic	Oryza sativa subsp. indica	OsI_35105	plant		6	13.7	48.597	0	0	0	0	1	0	2	0	3	2	2	1	0	2	0	0	0	3	3	2	1	0	1	0	0	3	4	3	4	0	1	231300000	0	0	0	0	3921600	0	5216600	0	24112000
B8BKI8	DNA replication licensing factor MCM2	Oryza sativa subsp. indica	OsI_36121	plant		5	6.6	1.3419	0	0	0	0	0	0	0	0	0	0	0	0	0	0	0	0	0	1	2	0	0	0	0	0	0	0	0	1	4	0	0	28144000	0	0	0	0	0	0	0	0	0
B9DFI7	Probable methyltransferase PMT2	Arabidopsis thaliana	At1g26850	plant		7	13.3	5.7689	0	0	0	0	0	0	0	0	0	0	0	1	1	1	0	0	0	3	1	0	0	0	0	0	0	1	1	3	3	0	0	36332000	0	0	0	0	0	0	0	0	0
B9F3B6	Succinate-semialdehyde dehydrogenase, mitochondrial	Oryza sativa subsp. japonica	ALDH5F1	plant		4	8	3.5235	0	0	0	0	0	0	2	0	1	1	2	0	0	1	0	0	1	1	1	2	0	0	0	3	0	1	1	1	2	0	1	74519000	0	0	0	0	0	0	6957500	0	4156000
B9G2A8	Auxin transport protein BIG	Oryza sativa subsp. japonica	Os09g0247700	plant		4	0.8	2.3334	0	0	0	0	0	0	0	0	0	1	1	0	0	0	0	0	0	1	0	0	0	0	0	0	0	2	0	1	3	0	0	3594200	0	0	0	0	0	0	0	0	0
B9HRL7	Phenylcoumaran benzylic ether reductase POP1	Populus trichocarpa	PCBER	plant		5	20.6	34.154	0	0	0	0	2	0	0	0	3	1	1	3	0	3	1	1	1	1	1	2	0	1	0	2	0	1	2	0	1	0	1	130400000	0	0	0	0	6885400	0	0	0	9369200
B9N843	Biotin carboxylase 2, chloroplastic	Populus trichocarpa	POPTR_0018s14250g	plant		9	19.6	9.5759	0	0	0	0	1	1	1	0	0	3	0	3	1	3	0	0	0	3	3	2	0	0	0	0	0	0	5	3	5	0	0	150320000	0	0	0	0	1078800	4654000	3918400	0	0
C0HK70	Superoxide dismutase [Cu-Zn]	Zingiber officinale	NA	plant		3	21.7	323.31	0	0	0	0	1	1	1	1	1	3	2	2	1	3	1	3	3	3	1	2	1	0	1	2	0	1	3	3	1	0	2	102920000	0	0	0	0	0	0	0	0	0
C0HM53	Inositol-3-phosphate synthase 1	Populus euphratica	IPS1	plant		2	5.3	1.4298	0	0	0	0	0	0	0	0	0	0	0	2	0	0	0	0	0	0	0	0	0	0	0	0	0	0	0	0	0	0	0	17117000	0	0	0	0	0	0	0	0	0
C0Z361	Chaperonin 60 subunit beta 3, chloroplastic	Arabidopsis thaliana	CPN60B3	plant		3	4	6.5787	0	0	0	0	0	0	0	0	1	1	0	0	0	0	0	0	0	1	1	0	0	0	0	0	0	1	0	2	1	0	0	69832000	0	0	0	0	0	0	0	0	2431300
C1KEU0	5-methyltetrahydropteroyltriglutamate--homocysteine methyltransferase (Fragment)	Kali turgidum	NA	plant		2	5.7	59.847	0	0	0	0	1	0	0	1	1	1	1	1	0	1	0	0	0	1	1	1	0	0	0	0	1	1	2	1	0	0	0	197060000	0	0	0	0	3273900	0	0	2128500	11239000
C6TBN2	Probable aldo-keto reductase 1	Glycine max	AKR1	plant		3	11	6.1087	0	0	0	0	0	0	0	0	0	1	0	0	1	1	0	0	0	2	3	1	0	0	0	0	0	0	0	0	2	0	0	68267000	0	0	0	0	0	0	0	0	0
C7A2A0	Benzaldehyde dehydrogenase, mitochondrial	Antirrhinum majus	BALDH	plant		4	6.4	4.0071	0	0	0	0	0	0	0	0	0	0	2	2	0	1	0	0	1	1	0	0	0	0	0	0	0	0	0	2	1	0	0	46455000	0	0	0	0	0	0	0	0	0
C8YNG6	3-ketoacyl CoA thiolase 1, peroxisomal	Petunia hybrida	KAT1	plant		2	5.2	4.0416	0	0	0	0	0	0	0	0	0	1	1	0	0	1	0	0	0	1	0	0	0	0	0	0	0	0	1	1	1	0	0	41907000	0	0	0	0	0	0	0	0	0
D2K760	Eukaryotic peptide chain release factor subunit 1-3	Brassica oleracea var. botrytis	ERF1-3	plant		5	12	7.1676	0	0	0	0	0	0	0	0	0	2	0	1	1	2	0	0	0	4	2	0	0	1	0	0	0	2	0	3	3	0	0	86059000	0	0	0	0	0	0	0	0	0
D4Q9Z4	Soyasapogenol B glucuronide galactosyltransferase	Glycine max	GmSGT2	plant		2	4.4	4.2504	0	0	0	0	0	0	0	0	0	0	0	0	0	0	0	0	0	1	0	0	0	0	0	0	0	0	0	0	2	0	0	14394000	0	0	0	0	0	0	0	0	0
D7U6G6	Anthocyanidin reductase ((2S)-flavan-3-ol-forming)	Vitis vinifera	ANR	plant		3	8.3	3.0107	0	0	0	0	0	0	0	0	0	0	0	2	0	1	0	0	0	1	1	0	0	0	0	0	0	0	0	0	1	0	0	60914000	0	0	0	0	0	0	0	0	0
E3SH28	Prunin 1 Pru du 6.0101	Prunus dulcis	NA	plant		2	4.4	102.71	0	0	0	0	1	2	0	0	0	0	0	0	0	0	0	0	0	0	0	0	0	0	0	0	0	0	0	0	0	0	0	33897000	0	0	0	0	0	33897000	0	0	0
F1B283	Trans-cinnamate 4-monooxygenase C4H2	Petunia hybrida	C4H2	plant		9	21	8.4193	0	0	0	0	0	1	0	0	0	0	1	0	0	2	0	0	0	4	5	0	0	0	0	0	0	1	1	3	7	0	0	132660000	0	0	0	0	0	2177400	0	0	0
F4I1L3	Acetyl-CoA carboxylase 2	Arabidopsis thaliana	ACC2	plant		2	0.7	1.1717	0	0	0	0	0	0	0	1	0	0	0	0	0	0	0	0	0	1	0	0	1	0	0	0	0	0	0	0	0	0	0	39357000	0	0	0	0	0	0	0	21164000	0
F4IIM1	Protein CELLULOSE SYNTHASE INTERACTIVE 1	Arabidopsis thaliana	CSI1	plant		2	1.2	1.4105	0	0	0	0	0	0	0	0	0	0	0	0	0	0	0	0	0	0	0	0	0	0	0	1	0	0	0	1	0	0	0	4115100	0	0	0	0	0	0	0	0	0
F4IIU4	187-kDa microtubule-associated protein AIR9	Arabidopsis thaliana	AIR9	plant		3	1.8	2.7424	0	0	0	0	0	0	0	0	0	0	0	0	0	1	0	0	0	0	0	0	0	0	0	0	0	0	0	2	0	0	0	3198600	0	0	0	0	0	0	0	0	0
F4IYF8	Histidine--tRNA ligase, cytoplasmic	Arabidopsis thaliana	At3g02760	plant		3	3.5	3.6283	0	0	0	0	0	0	0	0	1	0	0	0	0	1	0	0	0	1	0	0	0	0	0	0	0	1	0	2	2	0	0	35023000	0	0	0	0	0	0	0	0	4817300
F4JFN3	Heat shock protein 90-6, mitochondrial	Arabidopsis thaliana	HSP90-6	plant		2	3.8	41.113	0	0	0	0	0	0	0	0	0	2	0	1	1	0	0	0	0	0	1	0	1	0	0	0	0	0	1	1	2	0	0	38209000	0	0	0	0	0	0	0	0	0
F4JL28-2	Isoform 2 of Chromatin remodeling protein EBS	Arabidopsis thaliana	NA	plant		2	9.8	2.2268	0	0	0	0	0	0	0	0	0	1	0	1	0	1	0	0	0	1	1	0	0	0	0	0	0	0	0	2	1	0	0	239730000	0	0	0	0	0	0	0	0	0
F4K0E8-2	Isoform 2 of 4-hydroxy-3-methylbut-2-en-1-yl diphosphate synthase (ferredoxin), chloroplastic	Arabidopsis thaliana	NA	plant		4	7.2	4.9653	0	0	0	0	0	0	0	0	0	1	0	0	1	0	0	0	0	2	2	0	0	0	0	0	0	0	2	1	1	0	0	22968000	0	0	0	0	0	0	0	0	0
F4KAB8	DNA replication licensing factor MCM6	Arabidopsis thaliana	MCM6	plant		3	3	2.2584	0	0	0	0	0	0	0	0	0	0	0	0	0	0	0	0	0	1	2	0	0	0	0	0	0	0	0	1	2	0	0	17756000	0	0	0	0	0	0	0	0	0
F5B8V7	Conglutin alpha 2	Lupinus angustifolius	TanjilG_32393	plant		2	3.4	1.4247	0	0	0	0	0	0	0	0	0	0	0	1	0	0	0	0	0	0	0	1	0	0	0	0	0	0	1	0	0	0	0	56989000	0	0	0	0	0	0	0	0	0
I1L3T1	UDP-glycosyltransferase 708D1	Glycine max	UGT708D1	plant		2	7.7	1.4217	0	0	0	0	0	0	0	0	0	0	0	0	0	0	0	0	0	0	1	0	0	0	0	0	0	0	1	1	1	0	0	4501900	0	0	0	0	0	0	0	0	0
I1N462	Subtilisin-like protease Glyma18g48580	Glycine max	Glyma18g48580	plant		4	7.1	9.0198	0	0	0	0	0	0	0	0	0	1	0	1	1	1	0	0	0	2	2	0	0	0	0	0	0	1	0	1	3	0	0	112110000	0	0	0	0	0	0	0	0	0
L8BRS3	Germin-like protein	Morus alba	NA	plant		2	14.4	107.04	0	0	0	0	0	0	1	1	1	1	0	1	0	1	0	0	0	0	0	0	1	0	0	0	0	1	0	1	0	0	0	15741000	0	0	0	0	0	0	0	0	0
M1CZC0	ERBB-3 BINDING PROTEIN 1	Solanum tuberosum	EBP1	plant		6	16.3	24.359	0	0	0	0	0	0	0	0	0	2	0	4	0	1	0	0	0	3	2	0	0	0	0	0	0	0	1	2	3	0	0	59835000	0	0	0	0	0	0	0	0	0
O04012	Auxin-binding protein ABP19b	Prunus persica	ABP19B	plant		3	19.6	6.3845	0	0	0	0	0	0	0	1	1	0	0	0	0	0	1	0	0	1	0	0	0	0	0	1	0	0	0	1	0	0	0	48551000	0	0	0	0	0	0	0	0	0
O04019	26S proteasome regulatory subunit 6A homolog B	Arabidopsis thaliana	RPT5B	plant		11	36.2	95.869	0	0	0	0	1	0	3	0	1	1	2	4	1	3	0	0	0	1	6	1	1	0	0	1	0	4	2	5	8	0	1	203000000	0	0	0	0	3447800	0	18496000	0	3673700
O04057	Aspartic proteinase	Cucurbita pepo	NA	plant		3	6.2	4.539	0	0	0	0	1	0	0	0	1	0	1	0	1	0	0	0	0	0	0	0	0	1	0	0	0	0	0	1	0	0	0	12585000	0	0	0	0	2847800	0	0	0	2743500
O04066	Acyl-CoA-binding protein	Ricinus communis	NA	plant		4	46.7	23.543	0	0	0	0	0	0	1	0	2	1	1	3	0	2	0	0	0	2	0	2	0	0	0	1	0	1	1	1	1	0	0	159270000	0	0	0	0	0	0	6082900	0	21818000
O04202	Eukaryotic translation initiation factor 3 subunit F	Arabidopsis thaliana	TIF3F1	plant		2	8.9	3.1445	0	0	0	0	0	0	0	0	0	1	0	0	1	0	0	0	0	1	0	0	0	0	0	0	0	0	0	1	2	0	0	24595000	0	0	0	0	0	0	0	0	0
O04209	Clathrin light chain 2	Arabidopsis thaliana	CLC2	plant		2	3.9	8.2821	0	0	0	0	0	0	0	0	2	1	0	1	0	0	0	0	0	0	1	0	0	0	0	0	0	0	0	1	1	0	1	0	0	0	0	0	0	0	0	0	0
O04287	Peptidyl-prolyl cis-trans isomerase FKBP12	Vicia faba	FKBP12	plant		2	16.1	2.0823	0	0	0	0	0	0	0	0	0	0	0	0	1	2	0	0	0	2	2	0	0	0	0	0	0	0	0	0	2	0	0	128560000	0	0	0	0	0	0	0	0	0
O04300	Probable UDP-arabinopyranose mutase 1	Pisum sativum	UPTG	plant		2	4.9	1.0458	0	0	0	0	0	0	0	0	0	1	0	0	1	1	0	0	0	0	0	0	0	0	0	0	0	0	1	0	1	0	0	13420000	0	0	0	0	0	0	0	0	0
O04331	Prohibitin-3, mitochondrial	Arabidopsis thaliana	PHB3	plant		3	10.8	32.366	0	0	0	0	1	0	1	0	0	2	1	0	1	3	0	0	0	2	3	1	2	0	0	1	0	1	2	3	2	0	0	261230000	0	0	0	0	2857600	0	4199200	0	0
O04397	Ferredoxin--NADP reductase, root-type isozyme, chloroplastic	Nicotiana tabacum	NA	plant		2	5.1	2.9741	0	0	0	0	0	0	0	0	0	0	1	1	0	1	0	0	0	1	1	0	0	0	0	1	0	0	1	0	1	0	0	78717000	0	0	0	0	0	0	0	0	0
O04450-2	Isoform 2 of T-complex protein 1 subunit epsilon	Arabidopsis thaliana	NA	plant		6	13.3	24.662	0	0	0	0	0	0	1	1	2	2	0	2	2	2	1	0	0	2	4	1	0	0	0	0	0	2	2	1	4	0	1	68860000	0	0	0	0	0	0	4641000	0	3583600
O04486	Ras-related protein RABA2a	Arabidopsis thaliana	RABA2A	plant		2	13.4	1.1098	0	0	0	0	0	0	0	0	0	0	0	0	0	0	0	0	0	0	0	0	0	0	0	0	0	0	1	1	1	0	0	16270000	0	0	0	0	0	0	0	0	0
O04487	Probable elongation factor 1-gamma 1	Arabidopsis thaliana	At1g09640	plant		2	7.2	15.518	0	0	0	0	0	0	0	0	0	0	0	0	0	0	0	0	0	0	0	0	0	0	0	0	0	1	0	1	1	0	0	41411000	0	0	0	0	0	0	0	0	0
O04854	Caffeoyl-CoA O-methyltransferase	Eucalyptus gunnii	NA	plant		5	25.7	61.073	0	0	0	0	0	0	0	1	3	1	0	1	1	1	1	0	0	1	1	1	1	1	0	0	0	1	3	1	0	0	0	16049000	0	0	0	0	0	0	0	1169700	6632500
O04865	Phospholipase D alpha 1	Vigna unguiculata	PLD1	plant		11	15.3	28.946	0	0	0	0	0	0	3	0	4	1	1	4	2	4	0	1	0	4	6	2	1	0	0	0	0	3	3	4	7	0	2	354640000	0	0	0	0	0	0	8755800	0	64305000
O04886	Pectinesterase 1	Citrus sinensis	PECS-1.1	plant		5	9.2	42.393	0	0	0	0	0	3	1	1	1	4	4	4	3	4	1	2	3	4	1	4	4	1	0	2	0	1	4	3	2	0	2	591340000	0	0	0	0	0	0	0	0	0
O04905-2	Isoform 2 of UMP-CMP kinase 3	Arabidopsis thaliana	NA	plant		2	8.2	1.672	0	0	0	0	0	0	0	0	0	0	0	2	0	1	0	0	0	2	1	1	0	0	0	0	0	0	0	1	1	0	0	56158000	0	0	0	0	0	0	0	0	0
O19989	Ribulose bisphosphate carboxylase large chain (Fragment)	Gonopterodendron arboreum	rbcL	plant		2	8.6	10.582	0	0	0	0	0	0	0	0	0	0	1	2	1	1	0	0	0	0	1	0	1	0	0	0	0	0	1	1	1	0	0	145320000	0	0	0	0	0	0	0	0	0
O20304	Ribulose bisphosphate carboxylase large chain (Fragment)	Cassia fistula	rbcL	plant		23	52.9	323.31	0	0	0	0	6	1	10	8	13	6	5	15	12	11	3	7	6	9	13	12	8	3	1	11	2	5	9	13	12	2	3	9870500000	0	0	0	0	149370000	9121100	585690000	232110000	703260000
O22263	Protein disulfide-isomerase like 2-1	Arabidopsis thaliana	PDIL2-1	plant		2	5	2.5298	0	0	0	0	0	0	0	0	0	1	2	0	0	1	0	0	1	1	1	0	0	0	0	0	0	0	1	1	0	0	0	155690000	0	0	0	0	0	0	0	0	0
O22315-3	Isoform 3 of Serine/arginine-rich-splicing factor SR34	Arabidopsis thaliana	NA	plant		3	12.6	3.8158	0	0	0	0	0	0	0	0	1	1	0	1	1	2	0	0	0	2	1	0	0	0	0	0	0	0	1	2	2	0	0	71187000	0	0	0	0	0	0	0	0	8441100
O22342	ADP,ATP carrier protein 1, mitochondrial	Gossypium hirsutum	ANT1	plant		5	16.3	6.417	0	0	0	0	1	3	0	1	1	0	1	2	2	2	0	0	2	2	1	1	3	0	0	0	0	3	2	4	0	0	1	330040000	0	0	0	0	10656000	90392000	0	7614300	15810000
O22424	Small ribosomal subunit protein eS4	Zea mays	RPS4	plant		3	9.4	16.401	0	0	0	0	0	0	0	0	1	2	1	1	1	1	1	1	1	1	2	1	1	0	0	0	0	0	2	1	1	0	0	289490000	0	0	0	0	0	0	0	0	4996900
O22478	Importin subunit alpha	Solanum lycopersicum	NA	plant		2	4.7	2.4916	0	0	0	0	0	0	0	0	0	0	0	0	1	0	0	0	0	1	2	0	0	0	0	0	0	0	1	0	2	0	0	19883000	0	0	0	0	0	0	0	0	0
O22518	Small ribosomal subunit protein uS2	Glycine max	NA	plant		12	42.3	177.34	0	0	0	0	2	0	1	0	5	7	3	6	5	9	2	2	0	8	10	3	1	0	0	1	0	3	8	6	12	0	1	939340000	0	0	0	0	4222100	0	4856200	0	14722000
O22582	Histone H2B	Gossypium hirsutum	HIS2B	plant		5	33.3	221.28	0	0	0	0	1	0	3	1	2	4	2	3	4	4	3	3	2	4	3	4	2	0	3	2	1	2	3	2	3	1	2	1.5956e+09	0	0	0	0	0	0	106340000	0	0
O22584	Small ribosomal subunit protein uS11	Lupinus luteus	RPS14	plant		3	27.3	122.25	0	0	0	0	1	0	2	1	1	2	0	2	1	2	0	1	1	2	2	1	0	0	0	0	0	1	2	2	3	0	0	169130000	0	0	0	0	4906000	0	5308100	0	14243000
O22607	WD-40 repeat-containing protein MSI4	Arabidopsis thaliana	MSI4	plant		4	9.5	3.9515	0	0	0	0	0	0	0	0	0	0	1	1	0	1	0	0	0	1	0	0	0	0	0	0	0	0	0	1	1	0	0	20430000	0	0	0	0	0	0	0	0	0
O22969	Uncharacterized protein At2g34160	Arabidopsis thaliana	At2g34160	plant		2	13.8	1.6281	0	0	0	0	0	0	0	0	0	1	0	0	0	1	0	0	0	1	1	0	0	0	0	0	0	0	0	2	1	0	0	63528000	0	0	0	0	0	0	0	0	0
O23044	Peroxidase 3	Arabidopsis thaliana	PER3	plant		2	9.5	1.3425	0	0	0	0	0	0	2	0	1	0	0	1	1	1	0	1	0	1	0	0	0	0	0	0	0	0	0	1	1	0	0	103510000	0	0	0	0	0	0	4099300	0	50732000
O23140	AP-2 complex subunit mu	Arabidopsis thaliana	AP2M	plant		4	11.4	4.8841	0	0	0	0	0	0	0	0	0	0	0	0	0	1	0	0	0	1	2	0	0	0	0	0	0	0	1	2	3	0	0	28147000	0	0	0	0	0	0	0	0	0
O23247	Arginine--tRNA ligase, chloroplastic/mitochondrial	Arabidopsis thaliana	EMB1027	plant		5	9.2	4.006	0	0	0	0	0	0	0	1	0	1	0	0	1	2	0	0	0	3	1	0	0	0	0	0	0	1	1	4	3	0	0	53766000	0	0	0	0	0	0	0	0	0
O23254	Serine hydroxymethyltransferase 4	Arabidopsis thaliana	SHM4	plant		7	18.5	144.35	0	0	0	0	1	0	3	0	3	2	4	6	4	5	1	1	2	5	7	1	1	0	0	2	1	3	6	5	4	0	1	455920000	0	0	0	0	4713900	0	11772000	0	39188000
O23404-4	Isoform 4 of Pyruvate, phosphate dikinase 1, chloroplastic	Arabidopsis thaliana	NA	plant		2	3.9	1.3106	0	0	0	0	1	1	0	0	1	0	0	0	0	0	0	0	0	0	1	0	1	0	0	0	0	0	0	0	0	0	0	59385000	0	0	0	0	34745000	12946000	0	0	9123500
O23627-2	Isoform Cytoplasmic of Glycine--tRNA ligase, mitochondrial 1	Arabidopsis thaliana	NA	plant		6	10	57.552	0	0	0	0	0	0	0	0	3	4	0	2	3	3	0	0	0	4	2	0	1	0	0	1	0	3	3	4	5	0	0	132370000	0	0	0	0	0	0	0	0	9504400
O23715	Proteasome subunit alpha type-3	Arabidopsis thaliana	PAG1	plant		3	11.6	1.8347	0	0	0	0	1	0	0	0	0	1	0	1	1	0	0	0	0	3	0	0	0	0	0	0	0	1	0	1	2	0	0	72106000	0	0	0	0	5288600	0	0	0	0
O23755	Elongation factor 2	Beta vulgaris	NA	plant		25	30.5	323.31	0	0	0	0	4	2	6	1	12	11	6	12	7	10	0	1	2	17	15	7	2	0	1	4	0	8	6	18	14	0	3	3.2456e+09	0	0	0	0	178520000	80230000	83296000	18578000	172740000
O23760	Caffeic acid 3-O-methyltransferase	Clarkia breweri	COMT	plant		2	6.2	3.045	0	0	0	0	0	0	0	0	0	1	0	0	0	0	0	0	0	0	0	0	0	0	0	0	0	0	0	1	0	0	0	7148700	0	0	0	0	0	0	0	0	0
O24076	Small ribosomal subunit protein RACK1	Medicago sativa	GB1	plant		2	14.2	43.202	0	0	0	0	0	0	0	0	1	1	0	0	0	1	0	0	0	1	1	0	0	1	0	1	0	0	0	1	2	0	0	177150000	0	0	0	0	0	0	0	0	3238400
O24303	Protein TIC110, chloroplastic	Pisum sativum	TIC110	plant		4	5.9	2.8918	0	0	0	0	0	0	0	0	0	0	1	0	0	0	0	0	0	0	1	0	0	0	0	0	0	0	1	0	1	0	0	5142600	0	0	0	0	0	0	0	0	0
O24361	Proteasome subunit beta type-5	Spinacia oleracea	NA	plant		3	14.3	1.853	0	0	0	0	0	0	0	0	1	2	0	1	0	1	0	0	0	1	1	0	0	0	0	0	0	0	1	0	1	0	0	30844000	0	0	0	0	0	0	0	0	2850000
O24412	26S proteasome non-ATPase regulatory subunit 7 homolog A	Arabidopsis thaliana	RPN8A	plant		3	10.7	2.5315	0	0	0	0	0	0	0	0	0	1	0	0	0	0	0	0	0	1	1	0	0	0	0	0	0	0	0	0	1	0	0	10289000	0	0	0	0	0	0	0	0	0
O24457	Pyruvate dehydrogenase E1 component subunit alpha-3, chloroplastic	Arabidopsis thaliana	PDH-E1 ALPHA	plant		3	8.2	4.8437	0	0	0	0	1	0	0	0	1	1	0	1	0	0	0	0	0	1	1	0	0	0	0	0	0	0	0	0	0	0	0	14205000	0	0	0	0	0	0	0	0	1693000
O48551	Proteasome subunit alpha type-6	Glycine max	PAA1	plant		9	40.2	71.052	0	0	0	0	2	0	2	1	4	6	2	4	2	6	1	0	1	9	6	1	1	1	1	2	1	3	4	6	8	0	2	875250000	0	0	0	0	15887000	0	26382000	6176600	23941000
O48788	Probable inactive receptor kinase At2g26730	Arabidopsis thaliana	At2g26730	plant		2	2.9	1.3695	0	0	0	0	0	1	0	0	0	1	1	0	0	1	0	0	0	1	1	0	1	0	0	1	0	0	1	2	0	0	0	281690000	0	0	0	0	0	0	0	0	0
O48844	26S proteasome non-ATPase regulatory subunit 1 homolog A	Arabidopsis thaliana	RPN2A	plant		7	8.2	14.499	0	0	0	0	0	0	2	0	0	2	1	2	0	3	0	0	0	3	3	1	0	0	0	0	0	3	3	2	5	0	0	53996000	0	0	0	0	0	0	15012000	0	0
O48905	Malate dehydrogenase, cytoplasmic	Medicago sativa	CMDH	plant		10	34.6	139.52	0	0	0	0	4	1	6	2	6	6	5	8	6	6	2	1	4	8	8	5	3	3	2	5	0	6	5	7	8	1	5	2425500000	0	0	0	0	81339000	0	48561000	52686000	183410000
O48964	Isopentenyl-diphosphate Delta-isomerase I	Camptotheca acuminata	IPI1	plant		5	23	20.435	0	0	0	0	0	0	0	0	0	1	0	1	0	2	0	0	0	2	2	0	1	0	0	0	0	0	1	4	3	0	0	96803000	0	0	0	0	0	0	0	0	0
O49046	Arginase	Glycine max	AG1	plant		6	15.7	5.7069	0	0	0	0	1	0	1	0	0	1	0	1	2	3	0	0	0	3	3	0	0	0	0	0	0	1	1	2	2	0	0	148850000	0	0	0	0	9063600	0	6384300	0	0
O49079	Oxygen-evolving enhancer protein 1, chloroplastic	Fritillaria agrestis	PSBO	plant		4	8.2	4.7701	0	0	0	0	1	0	1	0	1	1	1	2	0	2	0	0	0	1	3	2	2	0	0	0	0	2	2	1	2	0	0	337790000	0	0	0	0	0	0	14597000	0	8230200
O49169	Elongation factor 1-alpha	Manihot esculenta	EF1	plant		4	19.4	323.31	0	0	0	0	0	0	1	0	2	2	3	2	1	2	0	0	0	2	2	1	0	1	0	1	0	2	2	2	3	0	0	10144000	0	0	0	0	0	0	0	0	0
O49377	Vesicle-associated membrane protein 711	Arabidopsis thaliana	VAMP711	plant		2	7.3	1.025	0	0	0	0	0	0	0	0	0	0	0	0	1	0	0	0	0	0	0	0	0	0	0	0	0	1	0	2	1	0	0	33500000	0	0	0	0	0	0	0	0	0
O49447	ADP,ATP carrier protein 3, mitochondrial	Arabidopsis thaliana	AAC3	plant		2	5.3	2.7286	0	0	0	0	2	0	0	0	0	1	1	1	0	0	0	0	0	1	1	0	0	0	0	0	0	1	0	2	1	0	1	238760000	0	0	0	0	28691000	0	0	0	0
O49485	D-3-phosphoglycerate dehydrogenase 1, chloroplastic	Arabidopsis thaliana	PGDH1	plant		5	8.8	4.608	0	0	0	0	0	0	0	0	0	2	0	2	0	0	0	0	0	3	2	1	0	1	0	0	0	0	1	3	2	0	0	77526000	0	0	0	0	0	0	0	0	0
O49818	Lactoylglutathione lyase	Cicer arietinum	NA	plant		4	29	6.4466	0	0	0	0	0	0	0	0	0	0	1	1	0	0	0	0	0	2	0	0	0	0	0	0	0	1	0	0	3	0	0	30547000	0	0	0	0	0	0	0	0	0
O49886	Peptidyl-prolyl cis-trans isomerase	Lupinus luteus	NA	plant		5	27.9	105.73	0	0	0	0	0	0	3	0	2	2	2	4	2	3	2	4	2	4	4	2	2	0	1	1	0	2	2	5	2	1	1	2.0929e+09	0	0	0	0	0	0	152060000	0	41492000
O50044	2-dehydro-3-deoxyphosphooctonate aldolase	Pisum sativum	KDSA	plant		3	13.8	3.0367	0	0	0	0	0	0	0	0	0	1	0	1	0	1	0	0	0	1	2	0	0	0	0	0	0	0	0	1	2	0	0	78890000	0	0	0	0	0	0	0	0	0
O64740	Protein transport protein SEC13 homolog B	Arabidopsis thaliana	SEC13B	plant		2	7.6	1.464	0	0	0	0	0	0	0	0	1	1	1	2	0	1	0	0	0	1	1	0	0	0	0	0	0	1	0	1	1	0	0	54991000	0	0	0	0	0	0	0	0	6962300
O64937	Elongation factor 1-alpha	Oryza sativa subsp. japonica	REFA1	plant		2	7.2	122.05	0	0	0	0	0	0	1	0	1	1	1	1	0	1	0	2	1	2	0	1	0	0	1	0	1	1	1	1	0	0	0	17018000	0	0	0	0	0	0	0	0	0
O64981	Ribulose bisphosphate carboxylase/oxygenase activase, chloroplastic	Phaseolus vulgaris	RCA1	plant		2	5.9	26.528	0	0	0	0	0	0	0	0	0	0	0	1	0	1	0	0	0	1	1	1	0	0	0	1	0	1	1	0	1	0	0	51240000	0	0	0	0	0	0	0	0	0
O64982	26S proteasome regulatory subunit 7	Prunus persica	RPT1	plant		12	32.5	36.909	0	0	0	0	0	0	0	0	3	1	1	3	0	4	0	1	0	4	4	1	0	1	0	0	0	2	3	6	7	0	0	164450000	0	0	0	0	0	0	0	0	16459000
O65026	Sucrose synthase	Medicago sativa	NA	plant		2	3	16.504	0	0	0	0	0	1	1	0	1	1	0	0	1	1	0	0	0	1	1	0	0	0	0	0	0	0	1	0	0	0	0	401020000	0	0	0	0	0	0	7888800	0	17822000
O65059	Small ribosomal subunit protein uS19	Picea mariana	RPS15	plant		3	21.2	6.5107	0	0	0	0	0	0	0	0	0	1	3	2	0	1	0	0	0	1	1	0	0	0	0	0	0	0	1	1	1	0	0	59956000	0	0	0	0	0	0	0	0	0
O65107	Photosystem I reaction center subunit N, chloroplastic (Fragment)	Zea mays	PSAN	plant		3	23.2	22.159	0	0	0	0	0	0	1	0	0	2	0	2	2	3	0	1	2	2	1	2	1	0	0	1	0	1	1	2	2	0	2	33802000	0	0	0	0	0	0	0	0	0
O65375	Leucine-rich repeat extensin-like protein 1	Arabidopsis thaliana	LRX1	plant		2	3.2	3.0854	0	0	0	0	0	0	1	0	0	1	0	0	0	0	0	0	0	1	0	0	0	0	0	0	0	0	0	0	1	0	0	9142900	0	0	0	0	0	0	0	0	0
O65378	1-aminocyclopropane-1-carboxylate oxidase 3	Arabidopsis thaliana	At1g12010	plant		3	7.5	5.9757	0	0	0	0	1	0	0	0	1	2	1	0	0	0	0	0	0	1	0	0	0	0	0	0	0	0	0	0	0	0	0	30964000	0	0	0	0	8847900	0	0	0	4896400
O65583	Uridine kinase-like protein 4	Arabidopsis thaliana	UKL4	plant		2	4.9	1.041	0	0	0	0	0	0	0	0	0	1	0	0	0	0	0	0	0	0	0	0	0	0	0	0	0	0	0	0	1	0	0	4637600	0	0	0	0	0	0	0	0	0
O65729	Large ribosomal subunit protein eL18 (Fragment)	Cicer arietinum	RPL18	plant		3	21.3	79.527	0	0	0	0	0	0	1	0	1	0	1	1	0	1	0	1	0	1	2	0	0	0	0	0	0	1	1	2	1	0	1	128590000	0	0	0	0	0	0	7697500	0	8698700
O65731	Small ribosomal subunit protein uS7 (Fragment)	Cicer arietinum	RPS5	plant		7	26.4	18.078	0	0	0	0	1	0	3	0	2	2	4	3	3	4	1	2	2	4	3	3	0	0	1	3	0	2	3	4	3	0	0	362500000	0	0	0	0	5369300	0	6504400	0	4825600
O65735	Fructose-bisphosphate aldolase, cytoplasmic isozyme	Cicer arietinum	ALDC	plant		11	32.9	284.85	0	0	0	0	6	1	3	3	6	4	5	7	4	7	1	4	2	8	9	5	2	1	0	4	0	3	5	5	7	0	4	1.9223e+09	0	0	0	0	174120000	13844000	6259200	25040000	165920000
O65759	Histone H2AX	Cicer arietinum	HIS2A	plant		3	30.2	2.2823	0	0	0	0	0	0	1	0	0	0	1	1	0	1	0	0	0	1	1	0	0	0	0	0	0	0	0	0	0	0	1	64546000	0	0	0	0	0	0	0	0	0
O65780	UDP-glucose 4-epimerase GEPI42	Cyamopsis tetragonoloba	NA	plant		3	11.9	2.5514	0	0	0	0	1	0	0	0	1	0	0	0	0	0	0	0	0	0	0	1	0	0	0	0	0	0	0	0	0	0	0	13777000	0	0	0	0	9102700	0	0	0	3262100
O80437	Glycerol-3-phosphate 2-O-acyltransferase 6	Arabidopsis thaliana	GPAT6	plant		2	5	3.4162	0	0	0	0	0	0	0	0	0	1	0	0	0	2	0	0	0	1	1	0	0	0	0	0	0	1	1	1	1	0	0	35499000	0	0	0	0	0	0	0	0	0
O80501	Ras-related protein RABH1b	Arabidopsis thaliana	RABH1B	plant		3	17.8	323.31	0	0	0	0	0	1	2	1	1	1	0	1	1	2	0	1	0	2	2	1	1	0	0	0	0	1	2	3	3	0	0	213160000	0	0	0	0	0	8244600	5261900	933890	10072000
O80786	DNA replication licensing factor MCM5	Arabidopsis thaliana	MCM5	plant		3	5.9	2.4232	0	0	0	0	0	0	0	0	0	0	0	0	0	0	0	0	0	2	0	0	0	0	0	0	0	0	0	0	2	0	0	6021200	0	0	0	0	0	0	0	0	0
O80860	ATP-dependent zinc metalloprotease FTSH 2, chloroplastic	Arabidopsis thaliana	FTSH2	plant		2	3.5	2.1672	0	0	0	0	0	0	0	0	1	1	0	0	1	0	0	0	0	1	0	0	0	0	0	0	0	1	0	1	2	0	0	41203000	0	0	0	0	0	0	0	0	4463400
O80988	Glycine dehydrogenase (decarboxylating) 2, mitochondrial	Arabidopsis thaliana	GLDP2	plant		7	8	8.7562	0	0	0	0	0	0	1	0	1	0	0	2	4	2	0	2	0	4	5	3	1	0	0	1	0	1	3	4	3	0	1	100540000	0	0	0	0	0	0	2231300	0	5063100
O81221	Actin	Gossypium hirsutum	NA	plant		2	6.4	191.22	0	0	0	0	1	1	1	0	1	1	1	1	1	2	1	1	1	2	1	2	0	0	1	1	0	1	2	2	1	0	1	80508000	0	0	0	0	0	0	0	0	0
O81918	Elongation factor 1-delta	Beta vulgaris	NA	plant		4	18.6	10.274	0	0	0	0	1	0	1	0	1	2	1	2	0	1	0	0	0	2	3	1	0	0	0	0	0	1	2	1	3	0	0	215850000	0	0	0	0	11824000	0	4411900	0	8000100
O81919	Calreticulin	Beta vulgaris	NA	plant		2	4.8	2.9037	0	0	0	0	0	0	1	0	1	2	2	2	0	0	0	0	1	2	1	1	0	0	1	1	0	0	2	1	0	0	0	189040000	0	0	0	0	0	0	16275000	0	6013200
O81983	Serine--tRNA ligase	Helianthus annuus	NA	plant		3	8.2	3.6598	0	0	0	0	1	0	0	0	2	0	0	1	0	1	0	0	0	1	2	1	0	0	0	0	0	2	1	1	1	0	0	85655000	0	0	0	0	0	0	0	0	7454900
O82013	17.3 kDa class II heat shock protein	Solanum peruvianum	NA	plant		3	21.3	11.983	0	0	0	0	0	0	0	0	0	1	1	1	0	2	0	0	1	0	0	0	0	0	0	0	0	0	1	0	1	0	0	74562000	0	0	0	0	0	0	0	0	0
O82043	Ketol-acid reductoisomerase, chloroplastic	Pisum sativum	PGAAIR	plant		5	10.5	57.695	0	0	0	0	1	0	1	0	1	1	1	4	1	2	0	0	1	2	3	1	0	0	0	0	0	2	3	2	1	0	0	211100000	0	0	0	0	4085300	0	2098900	0	1203900
O82143	26S proteasome non-ATPase regulatory subunit 4 homolog	Oryza sativa subsp. japonica	RPN10	plant		2	6.5	4.0666	0	0	0	0	1	0	1	0	1	1	1	1	0	1	0	0	0	1	2	0	0	0	0	0	0	2	0	2	2	0	0	113210000	0	0	0	0	2972100	0	5814300	0	7240900
O82191	NADP-dependent malic enzyme 1	Arabidopsis thaliana	NADP-ME1	plant		4	9	6.295	0	0	0	0	0	0	0	0	1	1	1	0	1	2	0	0	1	2	1	1	1	0	0	0	0	0	2	3	3	0	0	77611000	0	0	0	0	0	0	0	0	1559300
O82515	Probable mannitol dehydrogenase	Medicago sativa	CAD1	plant		3	12.8	4.5716	0	0	0	0	0	0	0	0	0	0	0	0	0	0	0	0	0	1	3	0	0	0	0	0	0	0	0	2	2	0	0	36123000	0	0	0	0	0	0	0	0	0
O82528	Large ribosomal subunit protein eL15	Petunia hybrida	RPL15	plant		2	11.8	4.5908	0	0	0	0	0	0	0	1	2	0	0	0	1	1	0	0	0	2	2	1	0	0	0	0	0	1	1	1	1	0	0	102130000	0	0	0	0	0	0	0	2346200	10239000
O82530	Proteasome subunit alpha type-4	Petunia hybrida	PAC1	plant		5	24.9	7.8507	0	0	0	0	0	0	1	0	1	2	1	1	1	2	0	1	0	4	5	0	0	0	0	0	0	0	1	4	4	0	0	2319900000	0	0	0	0	0	0	2.0502e+09	0	14241000
O82531	Proteasome subunit beta type-1	Petunia hybrida	PBF1	plant		5	32.3	12.66	0	0	0	0	2	0	1	0	2	1	0	0	0	1	0	0	1	1	1	1	0	0	0	0	0	2	1	2	2	0	1	55779000	0	0	0	0	5727800	0	4704900	0	7038900
O82572	Profilin-1	Ricinus communis	PRO1	plant		2	17.6	6.532	0	0	0	0	1	0	2	0	1	1	1	1	2	2	1	1	1	1	2	1	1	1	0	1	0	1	1	1	2	0	1	398480000	0	0	0	0	8536500	0	15504000	0	33296000
O82660	Photosystem II stability/assembly factor HCF136, chloroplastic	Arabidopsis thaliana	HCF136	plant		7	19.4	22.933	0	0	0	0	1	0	1	2	1	0	1	0	0	2	0	0	0	4	4	0	0	0	1	0	0	2	2	7	4	0	2	94514000	0	0	0	0	4888500	0	0	2341900	0
O82663	Succinate dehydrogenase [ubiquinone] flavoprotein subunit 1, mitochondrial	Arabidopsis thaliana	SDH1-1	plant		8	18.5	81.029	0	0	0	0	3	0	2	1	3	2	1	2	2	4	0	2	0	6	4	1	0	1	0	1	0	4	4	4	4	1	1	200060000	0	0	0	0	9414600	0	8964600	2958700	10014000
O82793	Soluble inorganic pyrophosphatase 3	Arabidopsis thaliana	PPA3	plant		2	13.4	4.4253	0	0	0	0	0	0	0	0	1	2	0	0	0	2	0	0	0	2	1	2	0	0	0	0	0	0	2	1	1	0	0	61007000	0	0	0	0	0	0	0	0	2859000
P00290	Plastocyanin	Lactuca sativa	PETE	plant		2	47.5	40.059	0	0	0	0	0	0	1	1	1	0	0	1	1	1	0	0	1	1	1	0	0	0	0	0	0	0	1	1	1	0	1	80209000	0	0	0	0	0	0	0	0	0
P00295	Plastocyanin	Mercurialis perennis	PETE	plant		2	47.5	17.798	0	0	0	0	0	0	0	0	0	0	0	0	0	1	0	0	0	0	0	1	0	0	0	1	0	0	1	0	1	0	0	24294000	0	0	0	0	0	0	0	0	0
P02581	Actin-1	Glycine max	SAC1	plant		2	5	2.6489	0	0	0	0	0	0	0	0	0	1	0	1	1	1	0	0	0	1	2	0	0	0	0	0	0	0	1	1	1	0	0	88051000	0	0	0	0	0	0	0	0	0
P05414	Glycolate oxidase	Spinacia oleracea	NA	plant		4	14.6	4.5767	0	0	0	0	0	0	0	0	0	1	0	0	1	1	0	0	0	2	1	1	0	0	0	0	0	0	1	0	1	0	0	24982000	0	0	0	0	0	0	0	0	0
P05466	3-phosphoshikimate 1-carboxyvinyltransferase, chloroplastic	Arabidopsis thaliana	At2g45300	plant		3	4.6	1.9574	0	0	0	0	0	0	0	0	0	0	0	0	0	0	0	0	0	0	1	0	0	0	0	0	0	0	0	0	2	0	0	1924600	0	0	0	0	0	0	0	0	0
P08221	Chlorophyll a-b binding protein of LHCII type I, chloroplastic (Fragment)	Cucumis sativus	NA	plant		9	65.5	323.31	0	0	0	0	2	1	5	7	6	4	4	4	6	8	1	1	5	7	7	7	7	3	5	6	3	6	6	4	5	3	5	8.3569e+09	0	0	0	0	158440000	19060000	158880000	388640000	332030000
P08824	RuBisCO large subunit-binding protein subunit alpha (Fragment)	Ricinus communis	NA	plant		12	32.1	182.46	0	0	0	0	3	0	3	0	4	5	5	5	5	5	0	0	0	6	5	3	0	1	2	5	0	4	5	8	5	0	1	529780000	0	0	0	0	34146000	0	10273000	0	38227000
P08926	RuBisCO large subunit-binding protein subunit alpha, chloroplastic	Pisum sativum	NA	plant		6	12.6	12.204	0	0	0	0	1	0	1	0	2	3	1	5	3	2	0	0	0	2	4	1	0	0	0	0	0	1	1	4	3	0	0	363710000	0	0	0	0	7450300	0	2467500	0	11232000
P08927	RuBisCO large subunit-binding protein subunit beta, chloroplastic	Pisum sativum	NA	plant		20	42.7	323.31	0	0	0	0	9	1	7	5	11	9	7	14	8	10	2	0	1	15	15	10	2	3	3	9	0	11	12	12	14	0	5	1.9508e+09	0	0	0	0	56564000	1528400	39532000	19800000	150670000
P09043	Glyceraldehyde-3-phosphate dehydrogenase A, chloroplastic (Fragment)	Nicotiana tabacum	GAPA	plant		13	36.7	323.31	0	0	0	0	1	1	3	4	3	1	3	7	7	6	0	1	3	5	9	9	4	0	1	6	0	3	6	7	5	0	1	840390000	0	0	0	0	0	0	32426000	88886000	29452000
P09094	Glyceraldehyde-3-phosphate dehydrogenase, cytosolic (Fragment)	Nicotiana tabacum	GAPC	plant		2	12	323.31	0	0	0	0	2	0	2	1	2	2	2	2	2	2	0	0	0	2	2	1	0	2	1	1	0	1	2	2	2	1	0	806850000	0	0	0	0	31384000	0	10848000	3123500	37652000
P09186	Seed linoleate 9S-lipoxygenase-3	Glycine max	LOX1.3	plant		2	2.1	10.901	0	0	0	0	1	0	0	0	0	1	1	1	1	1	0	0	0	2	1	0	0	0	0	0	0	0	1	1	1	0	0	305760000	0	0	0	0	0	0	0	0	0
P09189	Heat shock cognate 70 kDa protein	Petunia hybrida	HSP70	plant		22	41.5	323.31	0	0	0	0	12	2	12	10	14	15	14	17	13	16	5	9	10	18	15	11	7	4	9	6	1	12	16	17	17	1	11	2609200000	0	0	0	0	70619000	0	94093000	23148000	148340000
P09439	Seed linoleate 9S-lipoxygenase-2	Glycine max	LOX1.2	plant		9	10.5	323.31	0	0	0	0	5	0	2	2	3	5	3	5	5	5	1	0	1	5	5	1	1	1	0	1	0	2	4	5	6	0	1	2780400000	0	0	0	0	261840000	0	14912000	46967000	39184000
P09918	Seed linoleate 9S-lipoxygenase-3	Pisum sativum	LOX1.3	plant		7	8.1	69.463	0	0	0	0	2	0	2	0	2	2	2	3	3	3	0	0	0	4	4	0	0	0	0	0	0	1	3	3	3	0	0	1.4662e+09	0	0	0	0	61015000	0	36220000	0	28404000
P0C073	Ubiquitin-NEDD8-like protein RUB1	Deschampsia antarctica	RUB1	plant		7	51	323.31	0	0	0	0	6	2	3	2	4	7	5	6	2	5	4	4	3	5	5	4	1	0	4	3	2	3	5	3	5	0	1	438670000	0	0	0	0	15905000	0	16809000	0	20605000
P0C521	ATP synthase subunit alpha, mitochondrial	Oryza sativa subsp. indica	ATPA	plant		3	3.9	3.0784	0	0	0	0	0	0	1	0	0	0	0	0	0	0	0	0	0	1	0	1	0	1	0	1	0	0	0	1	1	0	0	42072000	0	0	0	0	0	0	0	0	0
P0DKK9	Small ribosomal subunit protein eS10y	Oryza sativa subsp. japonica	RPS10-2	plant		2	15.3	208.47	0	0	0	0	0	0	0	0	1	1	1	1	1	1	0	1	0	1	1	0	0	0	1	0	0	1	1	1	1	0	0	2388900	0	0	0	0	0	0	0	0	0
P10049	Chlorophyll a-b binding protein type I, chloroplastic	Pinus thunbergii	NA	plant		2	8.6	1.1237	0	0	0	0	0	0	0	0	0	0	0	1	0	0	0	0	0	0	0	0	0	0	0	0	0	0	0	1	0	0	0	35307000	0	0	0	0	0	0	0	0	0
P10538	Beta-amylase	Glycine max	BMY1	plant		2	3.2	2.0738	0	0	0	0	0	0	0	0	0	0	0	0	0	0	0	0	0	0	0	0	0	0	0	0	0	1	0	1	1	0	0	20879000	0	0	0	0	0	0	0	0	0
P10708	Chlorophyll a-b binding protein 7, chloroplastic	Solanum lycopersicum	CAB7	plant		2	10.4	6.9379	0	0	0	0	0	0	0	1	0	0	0	0	0	0	0	0	0	0	0	2	0	0	0	2	0	1	0	0	0	0	0	130320000	0	0	0	0	0	0	0	2431800	0
P10792	Superoxide dismutase [Cu-Zn], chloroplastic	Petunia hybrida	SODCP	plant		3	12.8	37.83	0	0	0	0	1	0	2	0	1	2	2	2	2	2	0	1	1	3	2	0	0	0	0	1	0	2	1	1	3	0	1	449220000	0	0	0	0	12361000	0	28586000	0	6653800
P10933	Ferredoxin--NADP reductase, leaf isozyme, chloroplastic	Pisum sativum	PETH	plant		5	19.2	45.984	0	0	0	0	0	0	0	0	0	0	0	2	2	3	0	0	0	2	3	2	0	0	0	2	0	0	2	3	2	0	0	107790000	0	0	0	0	0	0	0	0	0
P11143	Heat shock 70 kDa protein	Zea mays	HSP70	plant		4	10.1	26.279	0	0	0	0	1	1	2	2	3	3	0	3	2	2	1	1	2	2	2	3	1	1	2	1	1	3	4	3	1	0	3	1160200000	0	0	0	0	31114000	9015600	117300000	18480000	94647000
P11402	ATP synthase delta chain, chloroplastic	Spinacia oleracea	ATPD	plant		2	12.1	2.0676	0	0	0	0	0	0	0	0	0	0	0	0	0	0	0	0	0	0	1	1	0	0	0	1	0	0	0	0	0	0	0	15780000	0	0	0	0	0	0	0	0	0
P12328	Chlorophyll a-b binding protein of LHCII type I, chloroplastic	Lemna gibba	NA	plant		2	11	2.0469	0	0	0	0	0	0	0	0	0	0	0	0	0	2	0	0	0	0	0	0	0	0	0	0	0	0	0	0	0	0	0	3778700	0	0	0	0	0	0	0	0	0
P12353	Photosystem I reaction center subunit II, chloroplastic	Spinacia oleracea	psaD	plant		3	19.3	23.029	0	0	0	0	0	0	0	1	0	0	0	0	0	2	0	0	0	0	0	1	0	0	0	1	0	1	0	2	0	0	0	61570000	0	0	0	0	0	0	0	3063500	0
P12360	Chlorophyll a-b binding protein 6A, chloroplastic	Solanum lycopersicum	CAB6A	plant		4	9.8	63.323	0	0	0	0	1	0	1	1	2	1	1	3	2	2	0	0	0	1	1	2	0	0	0	2	0	0	0	2	2	0	0	401700000	0	0	0	0	0	0	7872000	51733000	32776000
P12411	Tubulin beta-1 chain	Arabidopsis thaliana	TUBB1	plant		2	6.3	2.89	0	0	0	0	0	0	0	0	0	0	0	0	0	1	0	0	0	0	0	0	0	0	0	0	0	1	0	1	1	0	1	14126000	0	0	0	0	0	0	0	0	0
P12459	Tubulin beta-1 chain	Glycine max	TUBB1	plant		2	5.4	103.5	0	0	0	0	0	0	1	0	1	1	1	1	0	1	0	0	1	2	1	0	0	0	0	0	0	2	1	1	0	0	0	162740000	0	0	0	0	0	0	12964000	0	20549000
P12782	Phosphoglycerate kinase, chloroplastic	Triticum aestivum	NA	plant		2	8.1	3.174	0	0	0	0	0	0	0	0	0	0	0	1	0	0	0	0	0	0	0	1	0	0	0	1	0	0	0	0	0	0	0	15096000	0	0	0	0	0	0	0	0	0
P12783	Phosphoglycerate kinase, cytosolic	Triticum aestivum	NA	plant		3	9.2	1.2569	0	0	0	0	0	0	0	0	0	2	0	0	0	0	0	0	0	0	0	0	0	0	0	0	0	0	0	1	0	0	0	25239000	0	0	0	0	0	0	0	0	0
P12858	Glyceraldehyde-3-phosphate dehydrogenase A, chloroplastic	Pisum sativum	GAPA	plant		3	7.7	5.8327	0	0	0	0	0	0	2	2	1	1	0	1	2	1	0	0	0	2	1	0	0	0	0	0	0	1	2	1	1	0	0	79272000	0	0	0	0	0	0	11363000	6383200	1491200
P12859	Glyceraldehyde-3-phosphate dehydrogenase B, chloroplastic	Pisum sativum	GAPB	plant		3	8.6	2.5086	0	0	0	0	0	0	0	1	0	0	0	0	2	1	0	0	0	0	0	2	1	0	0	0	0	0	0	0	0	0	0	13894000	0	0	0	0	0	0	0	1325800	0
P12863	Triosephosphate isomerase, cytosolic	Zea mays	NA	plant		3	13.8	101.23	0	0	0	0	0	0	3	0	1	1	1	1	1	2	0	0	0	2	1	1	0	0	1	0	0	1	0	1	1	0	1	156120000	0	0	0	0	0	0	19786000	0	9958400
P13548	V-type proton ATPase catalytic subunit A	Vigna radiata var. radiata	NA	plant		20	41.9	197.86	0	0	0	0	3	0	4	2	9	6	4	7	5	6	0	0	0	9	11	3	0	0	2	1	0	6	5	11	8	0	0	641210000	0	0	0	0	15323000	0	21114000	3287600	67391000
P13603	Alcohol dehydrogenase 1	Trifolium repens	ADH1	plant		2	4.7	1.652	0	0	0	0	1	1	0	0	0	1	0	0	0	0	0	0	1	0	0	1	0	0	0	0	0	0	0	0	0	0	0	46376000	0	0	0	0	12034000	15299000	0	0	0
P13708	Sucrose synthase	Glycine max	SS	plant		41	46.2	323.31	0	0	0	0	14	1	12	2	18	20	10	28	25	32	1	1	4	33	31	2	3	3	1	4	0	17	25	35	37	0	5	10658000000	0	0	0	0	215370000	3091100	102290000	2247800	268850000
P14219	Alcohol dehydrogenase 1	Cenchrus americanus	ADH1	plant		3	8.2	40.109	0	0	0	0	1	1	0	0	1	2	2	2	1	2	1	1	1	1	1	0	0	0	0	0	0	1	1	1	1	0	0	179750000	0	0	0	0	50329000	11264000	0	0	3007400
P14856	Seed linoleate 9S-lipoxygenase-2	Pisum sativum	LOX1.2	plant		3	3.6	2.1544	0	0	0	0	1	0	0	0	1	0	0	0	0	0	0	0	0	1	1	0	0	0	0	0	0	0	0	1	1	0	0	584570000	0	0	0	0	2779200	0	0	0	568810000
P15102	Glutamine synthetase leaf isozyme, chloroplastic	Phaseolus vulgaris	NA	plant		3	8.6	22.791	0	0	0	0	0	0	1	0	1	2	0	1	2	2	0	0	0	2	2	0	1	1	0	0	0	1	1	2	2	0	0	138390000	0	0	0	0	0	0	5395300	0	5170600
P15195	Chlorophyll a-b binding protein type 1 member F3, chloroplastic	Polystichum munitum	CABF3	plant		2	20.4	3.2574	0	0	0	0	0	0	0	0	0	0	0	0	0	0	0	0	0	0	0	1	0	0	0	1	0	0	0	0	1	0	0	28622000	0	0	0	0	0	0	0	0	0
P15490	Stem 28 kDa glycoprotein	Glycine max	VSPA	plant		2	5.9	34.593	0	0	0	0	0	0	0	0	0	1	1	1	0	1	0	0	0	2	0	0	0	0	0	0	0	0	0	1	2	0	0	161490000	0	0	0	0	0	0	0	0	0
P16059	Oxygen-evolving enhancer protein 2, chloroplastic	Pisum sativum	PSBP	plant		5	20.5	83.689	0	0	0	0	1	0	1	2	2	1	1	3	3	3	0	1	3	1	1	0	1	0	0	0	0	1	2	1	1	1	1	325080000	0	0	0	0	14498000	0	0	7056700	23713000
P16149	Small ribosomal subunit protein uS9	Lupinus polyphyllus	RPS16	plant		2	11.7	1.3939	0	0	0	0	0	0	0	0	1	0	0	1	0	0	0	0	0	1	2	0	0	0	0	0	0	0	1	2	2	0	0	52552000	0	0	0	0	0	0	0	0	1543100
P17093	Small ribosomal subunit protein uS17	Glycine max	RPS11	plant		3	19.5	2.6646	0	0	0	0	1	0	0	0	1	0	1	0	0	1	0	0	0	1	1	0	0	0	0	0	0	0	0	1	2	0	0	46657000	0	0	0	0	4433200	0	0	0	1638300
P17094	Large ribosomal subunit protein uL3z	Arabidopsis thaliana	ARP1	plant		9	21.1	35.559	0	0	0	0	3	0	2	0	5	2	4	5	0	5	0	0	0	8	7	1	0	0	0	1	0	3	4	6	7	0	1	524360000	0	0	0	0	21640000	0	8925200	0	28516000
P17614	ATP synthase subunit beta, mitochondrial	Nicotiana plumbaginifolia	ATPB	plant		3	5.7	3.5452	0	0	0	0	0	0	0	0	0	0	0	1	0	0	0	0	0	2	1	2	1	0	1	0	0	1	0	1	1	0	0	64138000	0	0	0	0	0	0	0	0	0
P17783	Malate dehydrogenase, mitochondrial	Citrullus lanatus	MMDH	plant		9	28.8	81.944	0	0	0	0	2	3	2	3	4	4	4	6	3	6	1	1	2	6	3	4	3	2	1	3	3	5	6	4	5	1	2	613380000	0	0	0	0	0	3588700	0	6947600	36729000
P17878	Glyceraldehyde-3-phosphate dehydrogenase, cytosolic	Mesembryanthemum crystallinum	GAPC	plant		2	4.7	33.933	0	0	0	0	1	1	0	0	1	0	1	2	0	2	0	0	0	0	0	0	0	0	0	0	0	0	0	0	0	0	0	21206000	0	0	0	0	0	0	0	0	0
P19023	ATP synthase subunit beta, mitochondrial	Zea mays	ATPB	plant		20	55	323.31	0	0	0	0	12	4	14	8	14	15	12	13	12	15	6	4	7	15	13	13	7	7	11	8	2	12	14	15	14	0	4	1.9521e+09	0	0	0	0	109850000	6635800	74552000	37229000	134200000
P19171	Basic endochitinase B	Arabidopsis thaliana	CHI-B	plant		2	9.6	323.31	0	0	0	0	0	0	0	0	0	0	0	1	0	0	1	1	1	1	1	0	0	0	0	0	0	0	1	1	0	0	0	0	0	0	0	0	0	0	0	0	0
P21226	Endochitinase A2	Pisum sativum	CHI2	plant		3	14.8	323.31	0	0	0	0	0	1	1	0	1	1	0	1	2	2	0	1	0	2	2	0	0	0	0	0	0	1	1	2	2	0	0	35477000	0	0	0	0	0	0	0	0	0
P21241	RuBisCO large subunit-binding protein subunit beta, chloroplastic	Brassica napus	NA	plant		2	4.6	1.6297	0	0	0	0	0	0	0	0	0	0	0	0	0	0	0	0	0	2	1	0	0	0	0	0	0	0	0	1	1	0	0	1565800	0	0	0	0	0	0	0	0	0
P21342	Pyrophosphate--fructose 6-phosphate 1-phosphotransferase subunit alpha	Solanum tuberosum	PFP-ALPHA	plant		2	4.7	19.884	0	0	0	0	1	0	1	0	1	0	0	2	0	1	0	0	0	1	1	0	0	0	0	0	0	1	0	1	1	0	0	72544000	0	0	0	0	2241700	0	3494300	0	6865500
P21568	Peptidyl-prolyl cis-trans isomerase	Solanum lycopersicum	CYP	plant		2	24	24.257	0	0	0	0	0	0	1	0	0	0	0	0	0	1	0	0	0	1	0	1	1	0	1	0	0	1	1	0	0	0	0	12774000	0	0	0	0	0	0	0	0	0
P22177	Proliferating cell nuclear antigen (Fragment)	Glycine max	NA	plant		4	16.5	4.2217	0	0	0	0	0	0	0	0	3	1	0	1	0	2	0	0	0	4	3	0	0	0	0	0	0	1	1	2	3	0	0	117070000	0	0	0	0	0	0	0	0	6950300
P22180	Plasma membrane ATPase 1	Solanum lycopersicum	LHA1	plant		2	3.9	32.792	0	0	0	0	0	0	0	0	0	0	1	1	0	1	0	0	0	1	2	0	0	0	1	0	0	0	1	1	1	0	0	37979000	0	0	0	0	0	0	0	0	0
P22418	Fructose-1,6-bisphosphatase, chloroplastic	Spinacia oleracea	NA	plant		3	8	1.2237	0	0	0	0	0	0	0	0	0	0	0	0	1	0	0	0	0	0	0	1	0	0	0	0	0	0	0	1	1	0	0	10796000	0	0	0	0	0	0	0	0	0
P22953	Heat shock 70 kDa protein 1	Arabidopsis thaliana	HSP70-1	plant		2	4.5	89.339	0	0	0	0	0	0	1	0	0	1	0	0	1	1	0	0	0	1	1	0	0	0	0	0	1	1	1	0	1	0	0	0	0	0	0	0	0	0	0	0	0
P22954	Heat shock 70 kDa protein 2	Arabidopsis thaliana	HSP70-2	plant		2	3.7	4.7759	0	0	0	0	1	0	0	0	0	1	0	0	0	1	0	0	0	1	1	1	0	0	0	0	0	2	1	1	1	0	0	71549000	0	0	0	0	10875000	0	0	0	0
P23419	Chalcone synthase 2	Solanum lycopersicum	CHS2	plant		2	4.4	1.0964	0	0	0	0	0	0	0	0	0	0	0	1	0	0	0	0	0	0	0	1	0	0	0	0	0	0	0	0	1	0	0	49287000	0	0	0	0	0	0	0	0	0
P23535	Glucan endo-1,3-beta-glucosidase, basic isoform	Phaseolus vulgaris	NA	plant		4	16.4	15.312	0	0	0	0	0	1	1	1	1	1	1	1	3	1	0	0	1	2	3	1	1	0	0	1	0	1	1	2	3	0	0	28060000	0	0	0	0	0	0	0	0	0
P23569	Chalcone synthase	Pueraria montana var. lobata	CHS	plant		8	29.6	24.412	0	0	0	0	0	0	2	1	3	3	1	2	1	3	0	0	0	3	6	0	0	1	0	0	0	1	2	2	5	0	0	192700000	0	0	0	0	0	0	9219700	1214100	14870000
P24095	Seed linoleate 9S-lipoxygenase	Glycine max	LOX1.4	plant		15	21.4	323.31	0	0	0	0	2	0	6	3	5	10	4	9	7	11	0	0	0	12	12	0	0	1	0	0	0	3	6	13	12	0	0	2273800000	0	0	0	0	15753000	0	42482000	4074700	81172000
P24629	Heat shock cognate 70 kDa protein 1	Solanum lycopersicum	HSC-I	plant		4	8.8	4.311	0	0	0	0	1	0	0	0	0	0	0	1	0	2	0	0	1	1	1	1	0	0	1	0	0	0	0	0	0	0	0	19857000	0	0	0	0	2566100	0	0	0	0
P24733	Myosin heavy chain, striated muscle	Argopecten irradians	NA	plant		2	1.2	1.7511	0	0	0	0	0	0	0	0	0	0	0	0	1	0	0	0	1	1	0	0	0	0	0	0	0	0	0	0	0	0	0	2876100	0	0	0	0	0	0	0	0	0
P25076	Cytochrome c1-1, heme protein, mitochondrial	Solanum tuberosum	CYCL	plant		6	32.5	147.98	0	0	0	0	2	1	1	0	2	5	3	4	2	4	0	0	1	6	5	1	1	0	0	0	0	1	3	2	4	0	1	174080000	0	0	0	0	3614800	11834000	10547000	0	6894900
P25083	ADP,ATP carrier protein, mitochondrial	Solanum tuberosum	ANT	plant		2	4.9	31.749	0	0	0	0	0	1	0	0	1	0	1	1	1	2	0	1	0	1	1	2	1	0	1	2	0	1	1	1	1	0	1	513010000	0	0	0	0	0	28840000	0	0	28407000
P25096	Protein P21	Glycine max	NA	plant		2	11.4	9.8165	0	0	0	0	0	0	0	0	1	1	2	1	0	2	0	1	0	2	1	0	0	0	0	1	0	0	0	1	2	0	0	233520000	0	0	0	0	0	0	0	0	3801800
P25857	Glyceraldehyde-3-phosphate dehydrogenase GAPB, chloroplastic	Arabidopsis thaliana	GAPB	plant		6	13.6	127.53	0	0	0	0	0	0	2	2	1	0	0	0	3	4	0	0	0	0	0	1	4	0	1	1	0	0	1	1	0	0	0	83739000	0	0	0	0	0	0	18554000	20753000	3871800
P25858	Glyceraldehyde-3-phosphate dehydrogenase GAPC1, cytosolic	Arabidopsis thaliana	GAPC1	plant		15	45	323.31	0	1	0	0	5	3	5	1	7	6	8	7	5	8	2	5	4	6	6	6	2	1	1	2	1	4	5	5	4	1	4	5718000000	0	1484300	0	0	237350000	105250000	433750000	8333100	832180000
P25872	Phenylalanine ammonia-lyase	Nicotiana tabacum	TPA1	plant		11	18.2	29.254	0	0	0	0	0	0	1	0	2	2	0	4	1	4	1	0	1	6	5	1	0	0	1	0	0	1	5	4	6	0	0	224920000	0	0	0	0	0	0	2336400	0	10209000
P26302	Phosphoribulokinase, chloroplastic	Triticum aestivum	NA	plant		5	24.8	11.646	0	0	0	0	0	0	1	0	0	0	0	1	2	1	0	0	0	0	0	2	0	0	0	1	0	0	1	0	1	0	0	19409000	0	0	0	0	0	0	5459200	0	0
P26320	Oxygen-evolving enhancer protein 1, chloroplastic	Solanum tuberosum	PSBO	plant		10	36	274.92	0	0	0	0	5	0	5	2	4	2	1	3	6	6	0	0	1	3	4	3	1	3	1	2	0	4	3	4	3	0	1	1079100000	0	0	0	0	74286000	0	154220000	1954300	100260000
P26360	ATP synthase subunit gamma, mitochondrial	Ipomoea batatas	ATPC	plant		5	17.8	35.569	0	0	0	0	0	0	2	1	2	0	1	2	1	3	0	0	1	3	3	1	0	0	1	1	0	2	2	4	3	0	1	411100000	0	0	0	0	0	0	23012000	16374000	26060000
P26517	Glyceraldehyde-3-phosphate dehydrogenase 1, cytosolic	Hordeum vulgare	GAPC	plant		4	12.5	3.6729	0	0	0	0	0	0	1	0	1	2	0	0	1	1	0	0	0	1	0	1	0	0	0	1	0	0	0	0	0	0	0	59340000	0	0	0	0	0	0	6883600	0	7514600
P26520	Glyceraldehyde-3-phosphate dehydrogenase, cytosolic	Petunia hybrida	GAPC	plant		2	12.2	17.432	0	0	0	0	0	0	1	1	1	0	0	0	0	1	0	0	0	1	0	1	0	0	1	0	0	0	0	0	0	0	0	52981000	0	0	0	0	0	0	8367800	1762000	9175000
P26563	Aspartate aminotransferase P2, mitochondrial (Fragment)	Lupinus angustifolius	NA	plant		4	10.6	3.1688	0	0	0	0	1	0	0	0	0	0	1	0	2	2	0	0	0	3	1	1	0	0	0	0	0	1	2	2	2	0	0	66477000	0	0	0	0	3553600	0	0	0	0
P27047	Disease resistance response protein DRRG49-C	Pisum sativum	NA	plant		2	15.8	2.6852	0	0	0	0	1	0	0	0	1	0	0	1	1	1	0	0	0	1	1	0	0	0	0	0	0	0	1	1	1	0	0	18927000	0	0	0	0	18927000	0	0	0	0
P27081	ADP,ATP carrier protein, mitochondrial (Fragment)	Solanum tuberosum	ANT1	plant		5	15	11.659	0	0	0	0	2	2	2	2	2	2	2	3	3	3	2	1	2	4	4	2	2	2	2	2	1	2	4	3	4	0	2	3.4289e+09	0	0	0	0	135470000	120490000	159550000	34705000	147270000
P27322	Heat shock cognate 70 kDa protein 2	Solanum lycopersicum	HSC-2	plant		3	6.1	51.378	0	0	0	0	1	0	1	0	1	1	1	1	1	2	0	1	1	2	1	2	1	0	1	1	0	1	2	2	1	0	1	279860000	0	0	0	0	3066200	0	4780000	0	17597000
P27323	Heat shock protein 90-1	Arabidopsis thaliana	HSP90-1	plant		2	4.6	9.0454	0	0	0	0	0	0	0	0	1	0	0	0	0	0	0	0	0	1	0	0	0	0	0	0	0	0	0	0	1	0	0	2224400	0	0	0	0	0	0	0	0	2224400
P27480	Linoleate 9S-lipoxygenase 1	Phaseolus vulgaris	LOXA	plant		5	6.4	5.0269	0	0	0	0	0	0	2	0	1	2	1	1	2	2	0	0	1	3	2	0	0	0	0	0	0	1	1	2	1	0	0	567220000	0	0	0	0	0	0	14166000	0	12929000
P27481	Linoleate 9S-lipoxygenase (Fragment)	Phaseolus vulgaris	NA	plant		4	5.5	323.31	0	0	0	0	3	0	1	1	1	3	3	3	3	3	1	0	0	3	3	0	0	1	0	3	0	1	2	4	3	0	0	1.6791e+09	0	0	0	0	80999000	0	49498000	12257000	109560000
P27489	Chlorophyll a-b binding protein 13, chloroplastic	Solanum lycopersicum	CAB13	plant		2	12.1	71.657	0	0	0	0	1	0	1	0	1	0	1	1	1	2	0	0	0	1	1	1	0	0	0	1	0	1	0	1	1	0	1	318710000	0	0	0	0	58358000	0	31539000	0	21873000
P27491	Chlorophyll a-b binding protein 7, chloroplastic	Nicotiana tabacum	CAB7	plant		6	41.9	323.31	0	0	0	0	2	2	3	1	4	2	3	4	4	5	0	1	0	4	4	3	2	1	1	2	1	3	4	4	4	1	3	639190000	0	0	0	0	0	0	5943300	0	105950000
P27496	Chlorophyll a-b binding protein 50, chloroplastic	Nicotiana tabacum	CAB50	plant		2	5.6	1.2118	0	0	0	0	0	0	0	0	0	0	0	1	0	0	0	0	0	1	0	0	0	0	0	0	0	0	0	0	0	0	0	0	0	0	0	0	0	0	0	0	0
P27521	Chlorophyll a-b binding protein 4, chloroplastic	Arabidopsis thaliana	LHCA4	plant		3	18.3	7.6183	0	0	0	0	0	0	1	2	0	0	0	0	1	1	0	0	0	0	0	1	1	0	2	1	0	1	0	0	0	0	0	125540000	0	0	0	0	0	0	6960500	8509400	0
P27598	Alpha-1,4 glucan phosphorylase L isozyme, chloroplastic/amyloplastic	Ipomoea batatas	NA	plant		4	5	3.2634	0	0	0	0	2	0	0	0	0	0	0	0	0	0	0	0	0	1	2	0	0	0	0	0	0	0	0	1	2	0	0	17388000	0	0	0	0	6259300	0	0	0	0
P27608	Phospho-2-dehydro-3-deoxyheptonate aldolase 1, chloroplastic	Nicotiana tabacum	DHAPS-1	plant		7	14.6	12.708	0	0	0	0	0	0	1	0	1	2	0	1	2	5	0	0	0	5	4	1	1	0	0	1	0	2	3	5	7	0	0	192700000	0	0	0	0	0	0	0	0	0
P28002	Caffeic acid 3-O-methyltransferase	Medicago sativa	NA	plant		3	12.1	3.0839	0	0	0	0	0	0	0	0	2	2	0	1	0	1	0	0	0	1	1	0	0	0	0	0	0	0	0	0	1	0	0	38863000	0	0	0	0	0	0	0	0	7508700
P28011	Aspartate aminotransferase 1	Medicago sativa	AAT-1	plant		6	18.2	9.3677	0	0	0	0	2	0	0	0	0	0	0	2	0	0	0	1	1	2	2	0	0	0	0	0	0	0	0	1	3	0	0	110990000	0	0	0	0	12716000	0	0	0	0
P28401	Ribulose bisphosphate carboxylase large chain (Fragment)	Dionaea muscipula	rbcL	plant		2	4.7	2.5842	0	0	0	0	0	0	1	1	1	0	0	0	2	2	0	0	1	1	1	0	1	0	0	0	0	1	2	0	0	0	0	142500000	0	0	0	0	0	0	26056000	8647900	1687500
P28410	Ribulose bisphosphate carboxylase large chain (Fragment)	Drosera petiolaris	rbcL	plant		2	4.3	125.13	0	0	0	0	0	0	0	0	0	0	0	0	0	0	0	0	0	0	0	2	0	0	0	0	0	0	0	0	0	0	0	89752000	0	0	0	0	0	0	0	0	0
P28418	Ribulose bisphosphate carboxylase large chain (Fragment)	Geum quellyon	rbcL	plant		2	5.2	9.6087	0	0	0	0	1	0	0	1	0	1	1	1	1	1	0	0	0	1	1	1	0	0	1	1	0	0	1	1	1	0	0	454590000	0	0	0	0	14475000	0	0	9983100	0
P28644	28 kDa ribonucleoprotein, chloroplastic	Spinacia oleracea	NA	plant		2	10.7	4.3702	0	0	0	0	0	0	1	0	1	1	0	2	1	1	0	0	0	1	2	0	0	0	0	0	0	1	2	2	2	0	0	99563000	0	0	0	0	0	0	5189300	0	4129200
P28723	Formate--tetrahydrofolate ligase	Spinacia oleracea	NA	plant		3	5	2.0771	0	0	0	0	0	0	0	0	0	0	1	0	0	0	0	0	0	2	1	0	0	0	0	0	0	0	0	0	1	0	0	12112000	0	0	0	0	0	0	0	0	0
P28734	Aspartate aminotransferase, cytoplasmic	Daucus carota	NA	plant		3	7.7	2.8596	0	0	0	0	1	0	0	0	0	0	0	1	0	1	0	0	0	1	2	0	0	0	0	0	0	0	0	1	2	0	0	47797000	0	0	0	0	7197800	0	0	0	0
P28769	T-complex protein 1 subunit alpha	Arabidopsis thaliana	CCT1	plant		4	9.2	5.5253	0	0	0	0	1	0	1	0	3	1	1	2	0	0	0	0	0	2	1	0	0	0	0	0	0	3	1	2	2	0	0	113850000	0	0	0	0	2945500	0	4595500	0	18201000
P28996	Elongation factor 2	Parachlorella kessleri	NA	plant		2	2.5	2.3421	0	0	0	0	0	0	0	0	0	0	1	1	0	2	0	0	0	0	1	0	0	0	0	0	0	1	1	2	0	0	0	36085000	0	0	0	0	0	0	0	0	0
P28998	NADP-specific glutamate dehydrogenase (Fragment)	Chlorella sorokiniana	NA	plant		3	6.7	8.9521	0	0	0	0	0	0	2	0	1	1	0	0	0	2	0	1	0	1	0	2	0	0	1	1	0	1	0	1	1	0	0	55828000	0	0	0	0	0	0	14642000	0	6962800
P29185	Chaperonin CPN60-1, mitochondrial	Zea mays	CPN60I	plant		16	30.5	27.426	0	0	0	0	5	0	3	0	5	4	4	7	1	2	0	1	2	7	11	3	0	0	0	0	0	5	8	8	10	0	1	764340000	0	0	0	0	141110000	0	14531000	0	38035000
P29196	Phosphoenolpyruvate carboxylase	Solanum tuberosum	PPC1	plant		4	4.6	3.5637	0	0	0	0	1	0	0	0	1	1	1	1	0	1	0	2	0	2	0	1	0	1	0	1	0	1	3	1	1	0	0	58277000	0	0	0	0	9427800	0	0	0	4289000
P29308	14-3-3-like protein (Fragment)	Spinacia oleracea	NA	plant		2	9.5	4.1256	0	0	0	0	0	0	0	0	1	0	1	1	0	1	0	0	0	0	0	0	0	0	0	0	0	0	0	0	1	0	0	65804000	0	0	0	0	0	0	0	0	11484000
P29344	Small ribosomal subunit protein bS1c	Spinacia oleracea	RPS1	plant		3	11.7	2.1747	0	0	0	0	0	0	1	0	0	0	0	0	0	1	0	0	0	2	1	0	0	0	0	0	0	0	0	0	2	0	0	5046100	0	0	0	0	0	0	1147000	0	0
P29402	Calnexin homolog 1	Arabidopsis thaliana	CNX1	plant		2	4.5	1.5842	0	0	0	0	0	0	0	0	0	1	0	0	0	1	0	0	1	0	1	0	0	0	0	0	0	0	1	0	1	0	0	31495000	0	0	0	0	0	0	0	0	0
P29409	Phosphoglycerate kinase, chloroplastic (Fragment)	Spinacia oleracea	NA	plant		7	23.6	21.272	0	0	0	0	1	0	0	1	1	2	3	2	1	4	0	1	0	2	0	2	1	1	0	1	0	1	2	1	1	1	0	238420000	0	0	0	0	17499000	0	0	1598700	31187000
P29449	Thioredoxin H-type 1	Nicotiana tabacum	NA	plant		4	34.9	4.4857	0	0	0	0	0	0	0	0	0	1	0	0	0	0	0	0	0	2	1	1	0	0	0	0	0	0	2	1	2	0	0	81507000	0	0	0	0	0	0	0	0	0
P29500	Tubulin beta-1 chain	Pisum sativum	TUBB1	plant		2	6.9	4.1011	0	0	0	0	0	0	0	0	0	0	1	1	0	0	0	0	0	0	1	0	0	0	0	0	0	0	0	0	0	0	0	11038000	0	0	0	0	0	0	0	0	0
P29514	Tubulin beta-6 chain	Arabidopsis thaliana	TUBB6	plant		2	5.8	2.0644	0	0	0	0	1	1	0	0	0	0	0	1	0	0	0	0	0	0	0	0	0	0	0	1	0	0	0	0	0	0	0	7553400	0	0	0	0	0	0	0	0	0
P29515	Tubulin beta-7 chain	Arabidopsis thaliana	TUBB7	plant		3	11.8	8.8242	0	0	0	0	0	0	1	0	0	1	0	0	0	3	0	0	0	2	2	1	0	0	0	0	0	1	1	1	1	0	0	83619000	0	0	0	0	0	0	8507500	0	0
P29516	Tubulin beta-8 chain	Arabidopsis thaliana	TUBB8	plant		5	16.9	316.86	0	0	0	0	1	0	2	0	1	3	1	4	2	3	1	0	1	3	2	1	2	0	1	1	0	3	2	3	3	0	0	573250000	0	0	0	0	10080000	0	33174000	0	14580000
P29610	Cytochrome c1-2, heme protein, mitochondrial (Fragment)	Solanum tuberosum	CYCL	plant		3	16.2	53.156	0	0	0	0	1	0	2	0	2	1	1	1	1	2	2	1	1	2	1	1	0	1	0	1	0	1	1	1	2	0	1	199520000	0	0	0	0	14476000	0	12944000	0	5828900
P29685	ATP synthase subunit beta, mitochondrial	Hevea brasiliensis	ATPB	plant		4	11.7	191.27	0	0	0	0	0	0	1	0	3	1	2	1	1	2	0	0	0	2	1	0	0	0	0	0	0	4	2	3	2	0	0	394460000	0	0	0	0	0	0	2796000	0	29950000
P29696	3-isopropylmalate dehydrogenase, chloroplastic	Solanum tuberosum	NA	plant		5	16.5	9.2895	0	0	0	0	0	0	1	0	0	1	1	2	0	0	0	0	0	1	0	0	0	0	1	0	0	0	0	0	2	0	0	92644000	0	0	0	0	0	0	7402100	0	0
P29756	Catalase-1/2	Glycine max	CAT1	plant		3	9.6	75.657	0	0	0	0	1	0	0	0	0	0	0	1	1	0	0	0	0	0	0	0	0	0	0	0	0	0	1	2	1	0	0	44886000	0	0	0	0	1863000	0	0	0	0
P29828	Protein disulfide-isomerase	Medicago sativa	PDI	plant		9	18.6	31.237	0	0	0	0	2	0	0	0	3	0	0	3	0	3	0	0	0	4	4	1	0	0	0	0	0	1	0	2	4	0	1	254020000	0	0	0	0	30635000	0	0	0	42349000
P30167	Actin-58	Solanum tuberosum	AC58	plant		5	23.6	65.253	0	0	0	0	1	0	1	1	2	3	1	3	2	0	2	0	2	3	3	2	1	1	1	2	0	2	2	4	2	0	2	768680000	0	0	0	0	4758400	0	38089000	4511200	41477000
P30360	Probable cinnamyl alcohol dehydrogenase 2	Nicotiana tabacum	CAD19	plant		2	6.7	2.8273	0	0	0	0	0	0	0	0	0	0	0	0	1	0	0	0	0	1	1	0	0	0	0	0	0	0	0	2	1	0	0	20677000	0	0	0	0	0	0	0	0	0
P30707	Large ribosomal subunit protein uL6	Pisum sativum	RPL9	plant		6	25.9	310.3	0	0	0	0	2	0	1	0	1	3	3	4	3	4	0	0	0	3	1	0	0	0	0	0	0	2	2	5	6	0	0	461600000	0	0	0	0	26363000	0	5220900	0	1785900
P31023	Dihydrolipoyl dehydrogenase, mitochondrial	Pisum sativum	LPD	plant		2	6.4	3.8904	0	0	0	0	1	0	0	0	0	0	0	1	0	1	0	0	0	1	1	0	0	0	0	0	0	0	1	2	2	0	0	22408000	0	0	0	0	2013100	0	0	0	0
P31167	ADP,ATP carrier protein 1, mitochondrial	Arabidopsis thaliana	AAC1	plant		11	26.8	100.93	0	0	0	0	3	4	4	1	2	4	3	4	5	5	3	0	1	5	5	2	5	0	3	2	0	5	4	5	4	0	2	3.2157e+09	0	0	0	0	89407000	119010000	31955000	56262000	11898000
P31300	Cysteine synthase, chloroplastic/chromoplastic	Capsicum annuum	NA	plant		3	9.6	10.111	0	0	0	0	0	0	1	0	1	1	1	0	1	1	0	0	1	0	1	2	0	0	0	1	0	1	1	2	0	0	0	43798000	0	0	0	0	0	0	0	0	2965800
P31405	V-type proton ATPase catalytic subunit A	Gossypium hirsutum	CVA69.24	plant		3	5.9	177.98	0	0	0	0	1	0	0	1	2	1	0	2	2	2	0	0	0	2	2	0	0	1	1	1	0	2	3	3	2	0	0	240800000	0	0	0	0	3048600	0	0	3713500	9652900
P31541	ATP-dependent Clp protease ATP-binding subunit ClpA homolog CD4A, chloroplastic	Solanum lycopersicum	CD4A	plant		3	3.9	10.013	0	0	0	0	0	0	1	0	0	0	0	2	0	2	0	0	0	2	1	0	0	0	0	0	0	1	1	2	1	0	0	50082000	0	0	0	0	0	0	3622500	0	0
P31542	ATP-dependent Clp protease ATP-binding subunit ClpA homolog CD4B, chloroplastic	Solanum lycopersicum	CD4B	plant		21	30.8	310.44	0	0	0	0	2	0	4	1	4	8	1	9	5	7	0	0	0	17	6	4	0	0	0	1	0	5	6	10	12	0	0	513560000	0	0	0	0	6960100	0	16491000	1093900	26978000
P31686	4-coumarate--CoA ligase 1 (Fragment)	Glycine max	NA	plant		2	9.2	3.5213	0	0	0	0	0	0	0	0	0	1	0	1	0	0	0	0	0	0	1	0	0	0	0	0	0	0	0	0	1	0	0	9185200	0	0	0	0	0	0	0	0	0
P31923	Sucrose synthase 2	Hordeum vulgare	SS2	plant		2	3.4	2.5327	0	0	0	0	0	0	0	0	0	0	0	0	0	1	0	0	0	2	1	0	0	0	0	0	0	0	0	0	1	0	0	1611900	0	0	0	0	0	0	0	0	0
P31926	Sucrose synthase	Vicia faba	SUCS	plant		3	5.5	100.12	0	0	0	0	2	0	1	0	1	2	2	2	2	2	0	0	0	3	3	0	0	1	0	2	0	2	2	2	3	0	0	18797000	0	0	0	0	0	0	0	0	0
P32112	Adenosylhomocysteinase	Triticum aestivum	SAHH	plant		3	6	3.704	0	0	0	0	0	0	0	0	1	1	1	1	1	1	0	1	1	1	1	0	1	0	0	0	1	0	2	1	1	0	1	185760000	0	0	0	0	0	0	0	0	15323000
P32289	Glutamine synthetase nodule isozyme	Vigna aconitifolia	NA	plant		6	21.6	323.31	0	0	0	0	0	0	2	2	4	4	3	2	3	2	0	0	2	5	3	0	1	1	0	0	0	1	3	3	4	0	0	575350000	0	0	0	0	0	0	1765400	7164500	29057000
P33444	Small ribosomal subunit protein eS1	Catharanthus roseus	RPS3A	plant		3	15.7	47.251	0	0	0	0	0	0	0	0	1	2	0	2	1	2	0	0	0	2	2	0	0	0	0	0	0	2	1	1	2	0	0	140590000	0	0	0	0	0	0	0	0	0
P33629	Tubulin alpha chain	Prunus dulcis	TUBA	plant		20	65.3	323.31	0	0	0	0	7	2	12	6	14	14	5	16	9	16	2	2	7	15	14	13	7	1	4	10	2	12	14	15	13	0	2	6.0132e+09	0	0	0	0	118300000	19284000	300270000	11472000	254620000
P34066	Proteasome subunit alpha type-1-A	Arabidopsis thaliana	PAF1	plant		3	13.7	5.9942	0	0	0	0	1	0	1	0	1	1	1	2	1	1	0	0	0	2	1	1	0	0	0	0	0	2	2	2	1	0	0	141610000	0	0	0	0	6202600	0	10353000	0	3719900
P34105	NADP-dependent malic enzyme	Populus trichocarpa	NA	plant		10	20.3	70.087	0	0	0	0	0	0	2	0	2	3	0	3	2	7	3	0	2	5	5	2	0	0	0	2	0	3	3	5	6	0	0	397510000	0	0	0	0	0	0	14572000	0	8958800
P34788	Small ribosomal subunit protein uS13z/uS13y/uS13x	Arabidopsis thaliana	RPS18A	plant		4	25	38.862	0	0	0	0	1	0	1	0	1	1	2	1	0	2	1	1	2	4	3	1	1	1	0	0	0	2	2	3	4	0	1	566250000	0	0	0	0	7528400	0	7998200	0	25900000
P34790	Peptidyl-prolyl cis-trans isomerase CYP18-3	Arabidopsis thaliana	CYP18-3	plant		2	15.1	5.2983	0	0	0	0	0	0	0	0	2	0	0	2	2	2	0	0	0	2	1	0	0	1	0	0	0	0	2	2	2	1	1	187340000	0	0	0	0	0	0	0	0	40718000
P34811	Elongation factor G-1, chloroplastic	Glycine max	fusA1	plant		2	4.1	4.7182	0	0	0	0	0	0	0	0	0	0	0	1	0	0	0	0	0	2	0	0	0	0	0	0	0	0	0	1	2	0	0	13968000	0	0	0	0	0	0	0	0	0
P34921	Glyceraldehyde-3-phosphate dehydrogenase, cytosolic	Dianthus caryophyllus	GAPC	plant		5	12.4	21.85	0	0	0	0	1	1	1	1	2	2	3	3	1	2	0	0	3	3	1	2	1	0	0	2	0	0	3	2	2	0	0	1156900000	0	0	0	0	82976000	4974800	5081200	2603700	26855000
P35016	Endoplasmin homolog	Catharanthus roseus	HSP90	plant		13	16	39.487	0	0	0	0	0	0	5	1	6	5	2	8	4	7	0	0	3	7	6	1	0	0	1	2	0	5	7	8	9	0	2	860080000	0	0	0	0	0	0	49472000	3123700	82482000
P35055	Oxygen-dependent coproporphyrinogen-III oxidase, chloroplastic	Glycine max	CPX	plant		5	13.8	7.081	0	0	0	0	0	0	0	0	2	3	0	2	3	2	0	0	0	4	4	0	0	0	0	0	0	2	2	2	3	0	1	130180000	0	0	0	0	0	0	0	0	13036000
P35132-2	Isoform 2 of SUMO-conjugating enzyme UBC9	Arabidopsis thaliana	NA	plant		2	16.3	3.3586	0	0	0	0	0	0	0	0	0	0	0	0	0	2	0	0	0	2	1	0	0	0	0	0	0	0	1	2	2	0	0	59006000	0	0	0	0	0	0	0	0	0
P35266	Large ribosomal subunit protein uL22z	Hordeum vulgare	NA	plant		4	25.9	7.163	0	0	0	0	0	0	0	0	0	0	0	1	0	1	0	0	0	1	4	1	0	0	0	0	0	0	0	1	3	0	0	173150000	0	0	0	0	0	0	0	0	0
P35493	2,3-bisphosphoglycerate-independent phosphoglycerate mutase	Ricinus communis	NA	plant		6	13.5	6.8289	0	0	0	0	0	0	0	0	2	1	1	4	1	3	0	0	0	5	4	0	0	0	0	0	1	1	2	3	3	0	0	243760000	0	0	0	0	0	0	0	0	6329800
P35494	2,3-bisphosphoglycerate-independent phosphoglycerate mutase	Nicotiana tabacum	NA	plant		2	2.1	1.1919	0	0	0	0	0	0	0	0	0	0	0	0	0	1	0	0	0	1	0	0	0	0	0	0	0	0	0	1	2	0	0	17304000	0	0	0	0	0	0	0	0	0
P35683	Eukaryotic initiation factor 4A-1	Oryza sativa subsp. japonica	Os06g0701100	plant		16	42.5	96.655	0	0	0	0	2	0	2	1	9	4	2	5	4	8	0	1	1	11	11	4	0	0	0	1	0	7	8	10	11	0	2	1.7948e+09	0	0	0	0	17397000	0	5963500	20081000	110440000
P35684	Large ribosomal subunit protein uL3	Oryza sativa subsp. japonica	RPL3	plant		3	11.3	2.7306	0	0	0	0	0	0	0	0	0	0	0	1	0	1	0	0	0	1	1	0	0	0	0	0	0	0	0	1	1	0	1	145840000	0	0	0	0	0	0	0	0	0
P35685	Large ribosomal subunit protein eL8z	Oryza sativa subsp. japonica	RPL7A-1	plant		2	7.4	2.4995	0	0	0	0	0	0	1	0	1	0	1	1	0	1	0	0	0	2	2	0	0	0	0	0	0	0	0	2	2	0	0	130860000	0	0	0	0	0	0	1611700	0	6509500
P36181	Heat shock cognate protein 80	Solanum lycopersicum	HSC80	plant		22	32	323.31	0	0	0	0	8	0	9	2	12	14	9	12	10	10	3	3	3	15	16	4	3	1	2	4	0	12	12	16	15	0	2	3.9409e+09	0	0	0	0	120630000	0	129490000	16363000	204210000
P36183	Endoplasmin homolog	Hordeum vulgare	NA	plant		3	4.2	1.9525	0	0	0	0	0	0	0	0	1	0	0	1	0	1	0	0	0	0	0	0	0	0	0	0	0	0	0	0	0	0	0	20568000	0	0	0	0	0	0	0	0	6307700
P36428-2	Isoform Cytoplasmic of Alanine--tRNA ligase	Arabidopsis thaliana	NA	plant		2	2.5	22.051	0	0	0	0	1	0	0	0	1	2	1	2	1	1	0	0	1	1	2	0	0	0	0	0	0	2	1	2	0	0	0	59744000	0	0	0	0	0	0	0	0	5214300
P36688	Large ribosomal subunit protein bL12c	Nicotiana sylvestris	NA	plant		2	12.4	4.9915	0	0	0	0	0	0	0	0	0	0	0	2	0	0	0	0	0	0	0	1	0	0	0	1	0	0	1	1	0	0	0	17398000	0	0	0	0	0	0	0	0	0
P36875	Protein phosphatase PP2A regulatory subunit A (Fragment)	Pisum sativum	NA	plant		3	11.9	7.5519	0	0	0	0	0	0	0	0	0	1	0	0	0	1	0	0	0	2	2	0	0	0	0	0	0	0	0	2	2	0	0	14704000	0	0	0	0	0	0	0	0	0
P37107	Signal recognition particle subunit SRP54, chloroplastic	Arabidopsis thaliana	FFC	plant		3	6.6	2.6496	0	0	0	0	0	0	0	0	0	0	0	0	0	0	0	0	0	0	0	0	0	0	0	0	0	0	0	2	1	0	0	9828000	0	0	0	0	0	0	0	0	0
P37124	Cytochrome P450 77A2	Solanum melongena	CYP77A2	plant		2	5.7	1.2784	0	0	0	0	0	0	0	0	0	0	0	0	0	0	0	0	0	1	1	0	0	0	0	0	0	1	0	1	1	0	0	14977000	0	0	0	0	0	0	0	0	0
P37221	NAD-dependent malic enzyme 62 kDa isoform, mitochondrial	Solanum tuberosum	NA	plant		2	3.8	2.5733	0	0	0	0	1	0	0	0	1	2	1	1	1	1	0	0	0	1	1	1	0	1	1	0	0	1	1	1	1	0	0	64395000	0	0	0	0	2536100	0	0	0	0
P37225	NAD-dependent malic enzyme 59 kDa isoform, mitochondrial	Solanum tuberosum	NA	plant		3	6.2	28.295	0	0	0	0	0	0	1	0	3	1	1	2	0	2	0	1	1	2	3	1	0	2	2	1	0	1	2	1	2	0	0	166590000	0	0	0	0	0	0	3099600	0	32470000
P37228	Malate dehydrogenase, glyoxysomal	Glycine max	NA	plant		4	16.7	11.507	0	0	0	0	0	0	0	0	0	0	0	0	2	0	0	0	0	2	2	0	0	0	0	0	0	0	0	3	3	0	0	111500000	0	0	0	0	0	0	0	0	0
P37833	Aspartate aminotransferase, cytoplasmic	Oryza sativa subsp. japonica	Os01g0760600	plant		2	6.6	1.8248	0	0	0	0	0	0	0	0	1	1	0	1	0	0	0	0	0	1	0	0	0	0	0	0	0	0	0	0	0	0	0	18515000	0	0	0	0	0	0	0	0	4809100
P37900	Heat shock 70 kDa protein, mitochondrial	Pisum sativum	HSP1	plant		2	3.7	3.393	0	0	0	0	0	0	0	0	0	0	0	1	0	1	0	0	0	0	2	0	0	0	0	0	0	0	0	0	2	0	0	0	0	0	0	0	0	0	0	0	0
P38414	Linoleate 9S-lipoxygenase	Lens culinaris	LOX1.1	plant		10	13.3	238.66	0	0	0	0	0	0	4	1	4	5	6	6	6	5	0	0	0	7	7	0	0	1	0	1	0	5	4	9	9	0	0	3.4871e+09	0	0	0	0	0	0	48703000	0	67973000
P38417	Linoleate 9S-lipoxygenase-4	Glycine max	LOX1.5	plant		21	23.9	323.31	0	0	0	0	11	0	7	6	8	13	6	9	12	10	0	0	0	13	15	0	0	1	0	4	0	7	11	11	15	0	0	3.7686e+09	0	0	0	0	503170000	0	37352000	45396000	27983000
P38661	Probable protein disulfide-isomerase A6	Medicago sativa	NA	plant		6	23.1	16.256	0	0	0	0	0	0	2	0	1	2	0	1	1	3	0	0	0	4	4	0	0	0	0	0	0	2	3	3	5	0	0	223960000	0	0	0	0	0	0	6404900	0	4543900
P40392	Ras-related protein RIC1	Oryza sativa subsp. japonica	RIC1	plant		4	27.7	13.759	0	0	0	0	0	0	0	0	1	0	0	0	0	0	0	0	0	1	1	0	1	0	0	0	0	1	1	0	2	0	0	39011000	0	0	0	0	0	0	0	0	2080500
P40590	Large ribosomal subunit protein eL34	Pisum sativum	RPL34	plant		2	16.7	2.7836	0	0	0	0	0	0	1	0	1	1	1	1	0	1	0	0	2	1	1	0	0	0	0	0	0	0	1	2	2	0	0	96693000	0	0	0	0	0	0	5279400	0	16605000
P40782	Cyprosin (Fragment)	Cynara cardunculus	CYPRO1	plant		3	8.2	32.707	0	0	0	0	0	0	0	0	1	1	2	1	0	0	0	0	1	0	0	0	1	0	0	0	0	0	0	0	0	0	0	60615000	0	0	0	0	0	0	0	0	4674700
P41099	Large ribosomal subunit protein P2	Parthenium argentatum	NA	plant		2	10.5	1.5132	0	0	0	0	0	0	0	0	1	1	1	1	0	0	0	0	0	2	0	0	0	0	0	1	0	0	0	0	0	0	0	29928000	0	0	0	0	0	0	0	0	4312800
P41376	Eukaryotic initiation factor 4A-1	Arabidopsis thaliana	EIF4A1	plant		2	4.9	1.6213	0	0	0	0	1	0	0	0	0	1	0	0	0	0	0	0	0	1	1	0	0	0	0	0	0	1	0	1	1	0	0	68950000	0	0	0	0	8037100	0	0	0	0
P41381	Eukaryotic initiation factor 4A-8	Nicotiana tabacum	NA	plant		2	9	2.0032	0	0	0	0	0	0	0	0	0	0	0	0	0	0	0	0	0	1	1	0	0	0	0	0	0	1	0	0	1	0	0	5881100	0	0	0	0	0	0	0	0	0
P41919	GTP-binding nuclear protein Ran-B1	Nicotiana tabacum	RAN-B1	plant		9	43	260.22	0	0	0	0	1	1	2	0	5	6	2	5	4	8	1	1	1	7	6	2	3	0	0	2	0	5	7	7	6	0	1	1244900000	0	0	0	0	28310000	5806700	36725000	0	65443000
P42054	Outer plastidial membrane protein porin	Pisum sativum	POR1	plant		2	8.7	1.6404	0	0	0	0	1	0	0	0	0	0	0	0	0	1	0	0	0	0	0	0	0	0	0	0	0	0	0	0	0	0	0	8877800	0	0	0	0	5400900	0	0	0	0
P42056	Mitochondrial outer membrane protein porin of 36 kDa	Solanum tuberosum	NA	plant		2	8	50.881	0	0	0	0	2	1	0	0	2	1	1	1	1	0	0	0	0	0	0	1	1	0	0	1	0	1	1	1	0	0	1	74420000	0	0	0	0	13211000	3786000	0	0	6841200
P42066	Phosphoenolpyruvate carboxykinase (ATP)	Cucumis sativus	PCK	plant		3	6.7	2.5693	0	0	0	0	0	0	0	0	0	1	1	1	0	0	0	0	0	0	0	0	0	0	0	0	0	1	0	0	0	0	0	13650000	0	0	0	0	0	0	0	0	0
P42210	Phytepsin	Hordeum vulgare	NA	plant		2	5.5	3.5646	0	0	0	0	0	0	0	0	0	0	0	0	0	0	0	0	0	0	0	1	0	0	0	0	0	1	1	0	0	0	0	10366000	0	0	0	0	0	0	0	0	0
P42653	14-3-3-like protein A	Vicia faba	NA	plant		3	11.9	323.31	0	0	0	0	0	0	1	1	3	2	0	2	0	1	0	0	1	0	1	2	0	0	0	1	0	1	2	2	0	0	2	59188000	0	0	0	0	0	0	23430000	24062000	4110000
P42654	14-3-3-like protein B	Vicia faba	NA	plant		3	18.8	20.226	0	0	0	0	0	0	0	0	0	1	1	2	1	3	0	0	0	3	2	0	0	1	0	0	0	0	2	1	2	0	0	148240000	0	0	0	0	0	0	0	0	0
P42731	Polyadenylate-binding protein 2	Arabidopsis thaliana	PAB2	plant		3	6.7	20.848	0	0	0	0	2	0	2	0	0	1	0	2	0	1	0	0	0	1	1	1	0	0	0	0	0	2	1	0	2	0	0	125840000	0	0	0	0	7252700	0	6226100	0	0
P42855	14 kDa zinc-binding protein (Fragment)	Brassica juncea	NA	plant		3	28.3	2.4846	0	0	0	0	1	0	0	0	0	1	0	1	0	0	0	0	0	3	2	0	0	0	0	0	0	0	0	0	3	0	0	44350000	0	0	0	0	0	0	0	0	0
P42896	Enolase	Ricinus communis	NA	plant		16	50.6	296.26	0	0	0	0	8	3	4	4	7	11	4	7	3	9	1	3	3	7	8	6	2	1	1	4	1	6	9	7	7	2	3	1.5535e+09	0	0	0	0	115430000	12473000	42368000	15021000	159840000
P43210	Delta-aminolevulinic acid dehydratase, chloroplastic	Glycine max	HEMB	plant		6	18	30.295	0	0	0	0	1	0	2	0	1	0	1	1	0	1	0	0	0	3	6	1	0	0	0	0	0	1	0	2	4	0	0	99349000	0	0	0	0	2818000	0	7878100	0	5763900
P43333	U2 small nuclear ribonucleoprotein A	Arabidopsis thaliana	At1g09760	plant		2	10.4	3.1334	0	0	0	0	0	0	0	0	0	0	0	1	0	1	0	0	0	1	1	0	0	0	0	0	0	0	0	2	0	0	0	43975000	0	0	0	0	0	0	0	0	0
P43643	Elongation factor 1-alpha	Nicotiana tabacum	NA	plant		21	49	323.31	0	0	0	0	12	5	10	10	10	12	12	15	10	14	5	6	10	15	16	10	8	2	6	8	5	10	11	14	15	5	11	17392000000	0	0	0	0	727000000	207030000	758440000	219880000	986600000
P45621	Glutamate-1-semialdehyde 2,1-aminomutase, chloroplastic	Glycine max	GSA1	plant		6	19.7	13.647	0	0	0	0	0	0	1	1	3	0	2	4	2	3	0	0	1	3	2	0	0	0	0	0	0	1	2	3	4	0	0	180830000	0	0	0	0	0	0	2890300	1697800	16145000
P46248	Aspartate aminotransferase, chloroplastic	Arabidopsis thaliana	ASP5	plant		2	5.7	2.2659	0	0	0	0	0	0	0	0	0	1	0	0	1	0	0	0	0	1	1	1	0	0	0	0	0	0	0	1	1	0	0	34806000	0	0	0	0	0	0	0	0	0
P46257	Fructose-bisphosphate aldolase, cytoplasmic isozyme 2	Pisum sativum	NA	plant		3	7.2	264.28	0	0	0	0	1	1	0	1	2	1	1	2	0	1	0	0	1	1	0	1	0	0	0	0	0	0	1	0	0	0	0	126340000	0	0	0	0	6672000	4655700	0	1772000	22496000
P46266	14-3-3-like protein	Pisum sativum	NA	plant		13	48.8	323.31	0	0	0	0	3	2	3	4	6	8	5	6	6	11	2	2	4	9	9	6	4	2	3	3	2	4	6	7	11	2	3	3.6833e+09	0	0	0	0	87535000	37905000	92245000	9116700	184620000
P46280	Elongation factor Tu, chloroplastic	Glycine max	TUFB1	plant		9	25.9	75.485	0	0	0	0	2	0	1	1	2	1	0	3	2	3	0	0	0	8	2	1	0	0	0	1	0	2	2	4	7	0	0	175570000	0	0	0	0	0	0	0	0	0
P46285	Sedoheptulose-1,7-bisphosphatase, chloroplastic	Triticum aestivum	NA	plant		2	6.4	1.2577	0	0	0	0	0	0	0	0	0	0	0	1	0	1	0	0	0	0	0	0	0	0	0	0	0	0	0	2	0	0	0	12675000	0	0	0	0	0	0	0	0	0
P46287	Large ribosomal subunit protein uL5	Medicago sativa	RPL11	plant		6	39.2	20.366	0	0	0	0	1	0	4	1	1	4	0	3	3	3	0	0	1	5	5	3	0	1	1	1	0	2	4	5	6	0	1	771100000	0	0	0	0	6450200	0	79944000	10648000	24724000
P46291	Large ribosomal subunit protein eL38	Solanum lycopersicum	RPL38	plant		3	36.2	5.2245	0	0	0	0	0	0	0	0	0	0	1	2	0	1	0	0	0	1	1	0	0	0	0	0	0	0	0	2	2	0	0	26034000	0	0	0	0	0	0	0	0	0
P46293	Small ribosomal subunit protein uS9	Gossypium hirsutum	RPS16	plant		4	30.3	14.741	0	0	0	0	0	0	0	0	0	1	1	1	1	2	0	0	1	2	2	0	0	0	0	0	0	0	1	3	3	0	0	55336000	0	0	0	0	0	0	0	0	0
P46298	Small ribosomal subunit protein uS15	Pisum sativum	RPS13	plant		2	12.6	1.8189	0	0	0	0	0	0	0	0	0	1	1	1	0	1	0	0	0	1	1	0	0	0	0	0	0	0	0	0	0	0	0	26573000	0	0	0	0	0	0	0	0	0
P46299	Small ribosomal subunit protein eS4	Gossypium hirsutum	RPS4	plant		7	22.9	105.33	0	0	0	0	2	0	2	0	3	2	1	4	3	3	0	0	0	4	7	2	1	1	1	0	1	3	3	6	6	1	1	802870000	0	0	0	0	13604000	0	12493000	0	28483000
P46302	Small ribosomal subunit protein eS28	Zea mays	RPS28	plant		2	21.5	2.4366	0	0	0	0	0	0	0	0	0	1	1	1	0	1	1	1	1	1	2	1	1	0	0	0	0	0	1	2	1	0	0	304990000	0	0	0	0	0	0	0	0	0
P46466	26S proteasome regulatory subunit 4 homolog	Oryza sativa subsp. japonica	TBP2	plant		10	27	323.31	0	0	0	0	1	0	3	0	3	3	0	4	0	4	0	0	0	7	6	0	0	0	1	0	0	3	5	8	7	0	0	297220000	0	0	0	0	1369100	0	11961000	0	10104000
P46484	Caffeic acid 3-O-methyltransferase	Eucalyptus gunnii	OMT	plant		3	15.8	1.0992	0	0	0	0	0	0	0	0	1	1	0	0	0	0	0	0	0	0	1	0	1	0	0	0	0	0	0	0	0	0	1	20737000	0	0	0	0	0	0	0	0	3051200
P46512	Carbonic anhydrase 1	Flaveria linearis	NA	plant		3	13.6	3.0039	0	0	0	0	0	0	0	0	0	0	0	1	1	2	0	0	0	0	1	1	1	0	0	2	0	0	0	0	0	0	0	36409000	0	0	0	0	0	0	0	0	0
P47920	Nucleoside diphosphate kinase B	Flaveria bidentis	NA	plant		2	11.5	13.902	0	0	0	0	1	0	2	1	1	0	0	0	1	0	1	2	1	2	1	1	0	1	1	0	0	1	0	0	0	0	0	161350000	0	0	0	0	24849000	0	28835000	3480000	5153900
P48350	Catalase isozyme 1	Cucurbita pepo	CAT1	plant		10	24.8	185.3	0	0	0	0	2	2	3	2	5	4	4	8	5	6	3	4	2	5	3	2	4	2	2	2	0	3	4	5	5	1	3	1435700000	0	0	0	0	7624200	37495000	105870000	12728000	99098000
P48491	Triosephosphate isomerase, cytosolic	Arabidopsis thaliana	CTIMC	plant		2	13.4	49.944	0	0	0	0	1	0	0	0	1	1	1	1	1	1	0	0	0	1	1	0	0	0	0	0	0	0	1	1	1	0	0	0	0	0	0	0	0	0	0	0	0
P48496	Triosephosphate isomerase, chloroplastic	Spinacia oleracea	TPIP1	plant		2	9	25.815	0	0	0	0	0	0	0	0	1	1	1	1	1	1	0	0	0	0	0	1	0	0	0	1	0	0	1	0	1	0	0	35776000	0	0	0	0	0	0	0	0	1815900
P48534	L-ascorbate peroxidase, cytosolic	Pisum sativum	APX1	plant		6	29.6	20.591	0	0	0	0	0	0	0	0	2	2	1	5	1	2	0	0	0	3	2	1	0	0	0	0	0	0	1	2	3	0	0	412970000	0	0	0	0	0	0	0	0	17871000
P48711	Ribulose bisphosphate carboxylase large chain	Picea abies	rbcL	plant		2	5.7	3.6913	0	0	0	0	0	0	0	1	0	0	0	0	1	0	0	0	0	0	0	1	0	0	0	1	0	0	0	0	0	0	0	151750000	0	0	0	0	0	0	0	7038000	0
P48977	Alcohol dehydrogenase	Malus domestica	ADH	plant		5	16.1	11.928	0	0	0	0	2	0	1	0	2	1	0	0	1	1	2	0	0	1	1	1	0	0	0	0	0	1	1	1	1	0	0	252320000	0	0	0	0	140580000	0	6218200	0	15156000
P49027	Small ribosomal subunit protein RACK1z	Oryza sativa subsp. japonica	RACK1A	plant		3	12.9	34.911	0	0	0	0	0	0	1	0	0	0	0	0	0	0	0	0	0	0	0	0	0	0	0	0	0	2	0	2	0	0	0	30237000	0	0	0	0	0	0	2851000	0	0
P49034	Sucrose synthase	Alnus glutinosa	SUS1	plant		7	10.7	38.304	0	0	0	0	0	0	1	0	2	1	0	4	1	2	0	0	0	3	3	0	0	0	0	0	0	4	4	4	2	0	0	197040000	0	0	0	0	0	0	0	0	5038100
P49037	Sucrose synthase	Solanum lycopersicum	NA	plant		2	2.5	1.3496	0	0	0	0	0	0	0	0	1	0	0	1	0	1	0	0	0	0	0	0	0	0	0	0	0	0	0	0	0	0	0	0	0	0	0	0	0	0	0	0	0
P49040	Sucrose synthase 1	Arabidopsis thaliana	SUS1	plant		5	6.1	5.9848	0	0	0	0	0	0	0	0	2	0	1	1	0	0	0	0	0	1	1	0	0	0	0	0	0	1	1	1	1	0	0	31721000	0	0	0	0	0	0	0	0	12547000
P49118	Luminal-binding protein	Solanum lycopersicum	NA	plant		5	7.1	283.15	0	0	0	0	0	0	1	1	1	0	0	1	0	2	0	0	0	2	3	0	0	0	0	0	0	0	1	2	0	0	0	103620000	0	0	0	0	0	0	0	23327000	3914600
P49161	Cytochrome f	Glycine max	petA	plant		7	25	180.18	0	0	0	0	2	0	1	2	3	3	0	3	3	4	0	0	0	5	3	1	0	0	0	0	0	1	5	4	5	0	1	262810000	0	0	0	0	9828400	0	3325800	3103100	12354000
P49210	Large ribosomal subunit protein uL6	Oryza sativa subsp. japonica	RPL9	plant		2	13.2	110.91	0	0	0	0	1	0	1	0	1	1	1	2	1	1	0	0	0	1	1	1	0	0	0	0	0	1	1	2	1	0	0	445500000	0	0	0	0	13728000	0	12624000	0	21812000
P49310	Glycine-rich RNA-binding protein GRP1A	Sinapis alba	NA	plant		4	32.5	12.376	0	0	0	0	1	0	1	0	2	1	1	1	1	2	1	1	1	1	1	1	1	0	0	0	0	1	1	2	2	0	0	19334000	0	0	0	0	0	0	0	0	0
P49315	Catalase isozyme 1 (Fragment)	Nicotiana plumbaginifolia	CAT1	plant		2	7.4	5.4683	0	0	0	0	0	0	0	0	1	0	0	0	0	1	0	0	0	0	0	0	0	0	0	0	0	0	0	0	0	0	0	16483000	0	0	0	0	0	0	0	0	6387500
P49316	Catalase isozyme 2	Nicotiana plumbaginifolia	CAT2	plant		3	7.5	5.4269	0	0	0	0	0	0	1	1	2	0	0	0	0	0	0	0	0	0	0	1	0	0	0	0	0	0	0	1	0	0	1	60895000	0	0	0	0	0	0	19486000	6937500	6486500
P49317	Catalase isozyme 3	Nicotiana plumbaginifolia	CAT3	plant		4	13.2	51.289	0	0	0	0	0	0	1	0	1	0	1	0	0	0	0	1	0	0	0	0	0	0	0	0	0	0	0	1	2	0	1	51877000	0	0	0	0	0	0	3692200	0	7778000
P49318	Catalase isozyme 2	Ricinus communis	CAT2	plant		3	8.1	2.441	0	0	0	0	0	0	1	0	1	0	0	1	0	0	1	1	1	0	0	0	0	0	0	0	0	2	0	0	0	0	0	34180000	0	0	0	0	0	0	3282100	0	5722400
P49357	Serine hydroxymethyltransferase 1, mitochondrial	Flaveria pringlei	NA	plant		9	23.4	11.615	0	0	0	0	0	0	0	0	2	2	1	1	3	5	0	0	1	5	4	3	3	0	0	3	0	2	0	4	5	0	0	189290000	0	0	0	0	0	0	0	0	4492700
P49364	Aminomethyltransferase, mitochondrial	Pisum sativum	GDCST	plant		4	12.7	8.9888	0	0	0	0	0	0	0	0	0	1	0	0	0	1	0	0	0	1	3	1	0	0	0	1	0	0	1	2	3	0	0	65208000	0	0	0	0	0	0	0	0	0
P49608	Aconitate hydratase, cytoplasmic	Cucurbita maxima	NA	plant		16	22.9	26.589	0	0	0	0	4	1	4	0	3	6	5	5	2	5	0	0	3	9	9	6	0	1	0	1	1	3	7	7	5	0	0	673950000	0	0	0	0	21528000	4173700	27267000	0	8921900
P49627	Large ribosomal subunit protein eL13	Nicotiana tabacum	RPL13	plant		5	19.8	7.6918	0	0	0	0	1	0	0	0	2	0	2	3	0	2	0	0	0	4	3	0	0	0	0	0	0	1	0	3	5	0	0	177370000	0	0	0	0	7321900	0	0	0	10347000
P49690	Large ribosomal subunit protein uL14x/uL14z/uL14y	Arabidopsis thaliana	RPL23A	plant		7	55.7	6.2091	0	0	0	0	1	0	0	0	1	0	1	2	1	2	0	0	0	0	3	0	0	0	0	1	0	0	0	4	4	0	0	272690000	0	0	0	0	8163900	0	0	0	32096000
P50217	Isocitrate dehydrogenase [NADP]	Solanum tuberosum	ICDH-1	plant		4	9.6	4.8149	0	0	0	0	0	0	0	0	1	1	0	2	0	1	1	0	0	1	1	0	0	0	0	0	0	1	0	4	1	0	0	91281000	0	0	0	0	0	0	0	0	4624700
P50249	Adenosylhomocysteinase	Phalaenopsis sp.	SAHH	plant		2	5.6	6.3005	0	0	0	0	1	0	1	1	1	1	1	1	0	1	0	0	0	1	0	1	0	0	0	0	0	1	2	1	1	0	0	467360000	0	0	0	0	40459000	0	37955000	12803000	27440000
P50346	Large ribosomal subunit protein uL10	Glycine max	NA	plant		5	19.1	113.58	0	0	0	0	1	0	0	1	1	2	1	2	1	2	0	0	0	3	3	0	0	0	0	0	0	2	3	3	2	0	0	231150000	0	0	0	0	3107600	0	0	1233700	8368000
P50701	Osmotin-like protein OSML13	Solanum commersonii	NA	plant		2	11.4	45.859	0	0	0	0	0	1	0	0	1	1	1	1	1	1	0	0	1	1	0	2	1	0	0	2	0	1	1	1	0	0	1	10141000	0	0	0	0	0	0	0	0	0
P51061	Phosphoenolpyruvate carboxylase	Glycine max	PPC1	plant		3	4.6	2.8988	0	0	0	0	0	0	1	0	0	1	0	0	1	1	0	0	0	1	0	1	0	0	1	0	0	0	1	0	2	0	0	30917000	0	0	0	0	0	0	3275200	0	0
P51074	Annexin-like protein RJ4	Fragaria ananassa	NA	plant		3	8.9	2.1176	0	0	0	0	1	0	0	0	1	1	0	0	0	0	0	0	0	0	1	1	0	0	0	2	0	0	0	0	1	0	1	73479000	0	0	0	0	37317000	0	0	0	3621400
P51118	Glutamine synthetase cytosolic isozyme 1	Vitis vinifera	GS1-1	plant		2	3.9	1.7202	0	0	0	0	0	0	0	0	0	1	1	1	0	0	0	0	1	0	0	0	0	0	0	0	0	0	0	0	0	0	0	0	0	0	0	0	0	0	0	0	0
P51134	Cytochrome b-c1 complex subunit Rieske-4, mitochondrial	Nicotiana tabacum	NA	plant		4	17.4	162.52	0	0	0	0	2	0	1	0	1	1	1	3	1	2	0	0	0	2	3	1	0	0	0	0	0	0	2	2	3	0	0	234520000	0	0	0	0	15369000	0	4251900	0	4389100
P51407	Large ribosomal subunit protein P2z	Arabidopsis thaliana	RPP2A	plant		2	10.4	1.1734	0	0	0	0	0	0	0	0	1	1	0	1	0	1	0	0	0	1	1	0	0	0	0	0	0	0	0	0	0	0	0	18638000	0	0	0	0	0	0	0	0	2689200
P51615	NADP-dependent malic enzyme	Vitis vinifera	NA	plant		5	10.3	43.055	0	0	0	0	0	0	1	0	3	2	2	1	1	1	0	1	1	2	2	1	0	0	0	1	0	2	2	3	1	0	0	268940000	0	0	0	0	0	0	0	0	6766900
P51819	Heat shock protein 83	Ipomoea nil	HSP83A	plant		11	17.5	63.765	0	0	0	0	1	1	1	1	4	2	3	5	1	2	1	1	3	6	5	3	0	1	0	2	0	4	3	6	4	0	2	278940000	0	0	0	0	0	0	0	0	19529000
P51823	ADP-ribosylation factor 2	Oryza sativa subsp. japonica	ARF	plant		11	74	253.83	0	0	0	0	3	2	6	2	6	7	6	7	7	10	1	3	4	9	10	4	4	1	1	6	0	6	8	8	11	0	3	3.3467e+09	0	0	0	0	49293000	16230000	167250000	21977000	141910000
P52885	Small COPII coat GTPase SAR1	Nicotiana tabacum	SAR1	plant		3	17.2	2.7418	0	0	0	0	0	0	0	0	0	1	0	0	0	1	0	0	0	1	1	1	0	0	0	0	0	1	1	0	0	0	0	20304000	0	0	0	0	0	0	0	0	0
P53492	Actin-7	Arabidopsis thaliana	ACT7	plant		12	42.4	323.31	0	0	0	0	6	2	5	4	8	8	11	8	7	8	3	4	4	10	10	4	3	3	3	6	0	7	7	10	8	0	4	4.2679e+09	0	0	0	0	532130000	657100000	9270500	9086200	83063000
P53536	Alpha-1,4 glucan phosphorylase L isozyme, chloroplastic/amyloplastic	Vicia faba	PHO1	plant		3	4.3	2.429	0	0	0	0	1	0	0	0	0	0	0	0	0	0	0	0	0	1	1	0	0	0	0	0	0	0	0	0	2	0	0	18046000	0	0	0	0	8964200	0	0	0	0
P54609	Cell division control protein 48 homolog A	Arabidopsis thaliana	CDC48A	plant		3	5.7	64.517	0	0	0	0	2	0	0	0	1	2	0	2	2	1	0	0	1	1	3	1	0	0	0	0	0	2	2	2	3	0	0	59413000	0	0	0	0	0	0	0	0	0
P54774	Cell division cycle protein 48 homolog	Glycine max	CDC48	plant		27	44	155.77	0	0	0	0	5	0	7	0	16	17	6	15	6	14	0	0	4	20	16	8	0	0	5	2	0	13	15	14	18	0	3	1.4642e+09	0	0	0	0	13996000	0	23441000	0	95595000
P54873-2	Isoform 2 of Hydroxymethylglutaryl-CoA synthase	Arabidopsis thaliana	NA	plant		3	8.6	2.8931	0	0	0	0	0	0	0	0	0	1	0	1	0	0	0	0	0	0	0	0	0	0	0	0	0	2	0	1	3	0	0	53270000	0	0	0	0	0	0	0	0	0
P54888	Delta-1-pyrroline-5-carboxylate synthase B	Arabidopsis thaliana	P5CSB	plant		4	6.2	6.1968	0	0	0	0	0	0	2	0	0	0	0	1	0	0	0	0	0	0	0	0	0	0	0	0	0	1	0	2	2	0	0	39637000	0	0	0	0	0	0	26164000	0	0
P55844	Large ribosomal subunit protein eL14	Pisum sativum	NA	plant		3	18.8	2.6002	0	0	0	0	0	0	1	0	1	0	1	0	0	1	1	0	0	1	2	0	0	0	0	0	0	0	0	1	2	0	0	147460000	0	0	0	0	0	0	2167900	0	7509300
P56648	Ribulose bisphosphate carboxylase large chain	Vitis vinifera	rbcL	plant		4	11.6	2.8491	0	0	0	0	0	0	0	0	0	0	0	1	0	2	0	0	0	0	0	0	0	0	0	1	0	0	0	1	0	0	0	48185000	0	0	0	0	0	0	0	0	0
P56821	Eukaryotic translation initiation factor 3 subunit B	Nicotiana tabacum	TIF3B1	plant		3	5	1.3574	0	0	0	0	0	0	0	0	0	0	0	0	0	0	0	0	0	1	0	0	0	0	0	0	0	0	0	2	1	0	0	16438000	0	0	0	0	0	0	0	0	0
P60040	Large ribosomal subunit protein uL30y	Arabidopsis thaliana	RPL7B	plant		6	28.5	18.302	0	0	0	0	1	0	0	0	0	1	2	2	1	1	0	0	0	1	1	0	0	0	1	0	0	1	1	3	2	0	0	89194000	0	0	0	0	881680	0	0	0	0
P62302	Small ribosomal subunit protein uS15	Glycine max	RPS13	plant		6	39.1	23.051	0	0	0	0	2	0	1	0	1	4	2	5	5	5	0	0	1	3	5	2	0	0	1	0	0	2	4	4	5	0	2	422030000	0	0	0	0	6026600	0	2810000	0	2867200
P68173	Adenosylhomocysteinase	Nicotiana tabacum	SAHH	plant		17	44.7	239.98	0	0	0	0	5	1	8	5	10	8	5	9	6	9	2	0	6	12	10	5	4	1	0	5	0	5	8	11	10	0	6	3.041e+09	0	0	0	0	74898000	3947000	93963000	48485000	175030000
P80607	Probable UDP-arabinopyranose mutase 1	Zea mays	UPTG	plant		17	49.7	96.901	0	0	0	0	1	1	2	0	4	7	2	6	6	7	1	2	2	9	9	3	1	1	4	1	0	4	2	10	11	0	0	622330000	0	0	0	0	5913400	4747600	5483300	0	17777000
P80639	Eukaryotic translation initiation factor 5A	Zea mays	TIF5A	plant		2	13.8	3.6635	0	0	0	0	0	0	0	0	1	1	0	1	0	0	0	0	1	0	0	1	0	0	0	0	0	1	1	1	0	0	0	51367000	0	0	0	0	0	0	0	0	3805700
P81370	Thaumatin-like protein	Actinidia deliciosa	tlp	plant		4	16.9	323.31	0	0	0	0	1	2	1	0	3	4	4	1	2	3	1	1	2	2	2	3	1	0	0	1	2	3	3	3	2	0	1	405320000	0	0	0	0	0	0	0	0	22052000
P81406	NADP-dependent glyceraldehyde-3-phosphate dehydrogenase	Pisum sativum	GAPN	plant		5	14.7	43.789	0	0	0	0	1	0	1	1	1	2	1	2	2	1	0	0	0	1	2	1	0	1	0	0	0	0	2	3	4	0	0	187600000	0	0	0	0	1685300	0	24309000	2016400	8327400
P83218	Pectinesterase	Daucus carota	NA	plant		2	8.2	1.8904	0	0	0	0	0	0	0	0	0	0	0	0	0	1	0	0	0	2	0	0	0	0	0	0	0	1	0	0	0	0	0	16425000	0	0	0	0	0	0	0	0	0
P83291	NADH-cytochrome b5 reductase-like protein	Arabidopsis thaliana	CBR2	plant		2	5.8	1.3062	0	0	0	0	0	0	0	0	0	0	0	1	1	1	0	0	0	1	1	0	0	0	0	0	0	0	0	1	1	0	0	25793000	0	0	0	0	0	0	0	0	0
P83373	Malate dehydrogenase, mitochondrial	Fragaria ananassa	MMDHI	plant		2	12.7	2.7794	0	0	0	0	0	0	0	0	0	0	0	0	0	1	0	0	0	1	0	0	0	0	0	0	0	1	1	1	2	0	0	39227000	0	0	0	0	0	0	0	0	0
P83947	Pectinesterase/pectinesterase inhibitor	Ficus pumila var. awkeotsang	NA	plant		9	22.4	46.726	0	0	0	0	0	2	0	0	1	8	1	0	0	0	0	0	1	0	0	1	1	0	0	0	0	0	3	0	0	0	0	213720000	0	0	0	0	0	5231600	0	0	9648500
P84714	Peroxidase (Fragment)	Cynara cardunculus var. scolymus	NA	plant		2	65.1	6.2718	0	0	0	0	0	0	1	0	1	1	0	1	0	1	0	1	0	1	1	0	0	0	0	0	0	1	1	1	1	0	0	77339000	0	0	0	0	0	0	14190000	0	6920000
P85084	Endochitinase	Carica papaya	NA	plant		3	13.6	6.3187	0	0	0	0	0	0	0	0	0	2	1	1	1	2	1	1	0	2	2	1	1	0	0	0	0	0	1	2	2	0	0	236190000	0	0	0	0	0	0	0	0	0
P85189	Oxygen-evolving enhancer protein 2, chloroplastic	Helianthus annuus	PSBP	plant		3	12.2	20.267	0	0	0	0	0	0	1	2	2	2	2	2	2	2	1	1	2	1	1	2	2	0	0	2	0	2	2	0	0	0	2	33691000	0	0	0	0	0	0	0	0	0
P85194	Oxygen-evolving enhancer protein 1, chloroplastic	Helianthus annuus	PSBO	plant		4	16	53.833	0	0	0	0	2	0	0	0	2	1	1	3	1	1	0	0	0	2	2	0	0	0	0	0	0	0	0	1	2	0	1	342900000	0	0	0	0	79606000	0	0	0	13607000
P85200	26S proteasome regulatory subunit 6B homolog	Helianthus annuus	NA	plant		14	33.8	53.375	0	0	0	0	0	0	2	1	4	3	0	6	0	3	0	0	0	6	5	0	0	0	0	0	0	1	1	7	10	0	0	336660000	0	0	0	0	0	0	9973400	6480700	31872000
P85894	Non-specific lipid-transfer protein 1	Morus nigra	NA	plant		4	40.7	152.27	0	0	0	0	0	2	0	1	1	3	2	2	3	4	1	1	4	2	1	1	1	0	0	2	0	1	1	1	2	0	3	1.0471e+09	0	0	0	0	0	52539000	0	0	0
P92963	Ras-related protein RABB1c	Arabidopsis thaliana	RABB1C	plant		9	51.2	15.89	0	0	0	0	1	1	1	1	1	3	2	3	1	4	0	1	1	7	3	2	1	0	0	0	0	3	3	6	7	0	1	222480000	0	0	0	0	4374300	9461800	4982700	1684000	6610900
P92974	Ubiquitin-activating enzyme E1 2	Arabidopsis thaliana	UBA2	plant		4	3.5	2.0628	0	0	0	0	1	0	0	0	1	1	0	1	0	2	0	0	0	0	3	0	0	0	0	0	0	0	1	2	0	0	0	60814000	0	0	0	0	2831100	0	0	0	7090600
P93031	GDP-mannose 4,6 dehydratase 2	Arabidopsis thaliana	MUR1	plant		3	9.7	3.7328	0	0	0	0	0	0	0	0	0	0	0	0	0	0	0	0	0	0	1	0	0	0	0	0	0	0	0	1	2	0	0	12625000	0	0	0	0	0	0	0	0	0
P93042-2	Isoform 2 of Protein ROOT HAIR DEFECTIVE 3	Arabidopsis thaliana	NA	plant		5	5.3	1.8432	0	0	0	0	0	0	0	0	0	0	0	0	0	0	0	0	0	2	2	0	0	0	0	0	0	0	0	2	4	0	0	37170000	0	0	0	0	0	0	0	0	0
P93114	Jacalin-related lectin Calsepa	Calystegia sepium	NA	plant		2	11.1	1.4962	0	0	0	0	0	0	0	0	1	0	0	1	1	1	0	0	0	0	0	1	1	0	0	0	0	0	0	0	0	0	0	5173300	0	0	0	0	0	0	0	0	0
P93157	Annexin Gh1 (Fragment)	Gossypium hirsutum	AnnGh1	plant		4	12.7	3.589	0	0	0	0	1	0	0	0	0	0	0	0	0	0	0	0	0	0	0	0	0	0	0	1	0	0	0	1	3	0	0	26020000	0	0	0	0	4946300	0	0	0	0
P93162	Magnesium-chelatase subunit ChlI, chloroplastic	Glycine max	CHLI	plant		7	20	13.102	0	0	0	0	0	0	0	0	1	2	0	2	0	2	0	0	0	3	3	0	0	0	0	0	0	1	2	6	5	0	1	158620000	0	0	0	0	0	0	0	0	1195800
P93164	Gamma-glutamyl hydrolase	Glycine max	NA	plant		5	14.6	8.2416	0	0	0	0	0	0	0	0	0	2	1	1	1	1	0	0	0	2	2	0	0	0	0	0	0	0	0	0	5	0	0	144340000	0	0	0	0	0	0	0	0	0
P93214	14-3-3 protein 9	Solanum lycopersicum	TFT9	plant		6	20.3	4.7145	0	0	0	0	1	1	2	0	1	3	1	2	2	2	0	0	2	2	3	1	1	0	0	2	0	2	3	4	3	0	1	1.8347e+09	0	0	0	0	107410000	14490000	45188000	0	43819000
P93253	Adenosylhomocysteinase	Mesembryanthemum crystallinum	SAHH	plant		2	6	26.096	0	0	0	0	0	0	0	0	1	0	0	0	0	0	0	0	0	0	1	0	0	0	0	0	0	2	0	2	0	0	2	133420000	0	0	0	0	0	0	0	0	20427000
P93263	5-methyltetrahydropteroyltriglutamate--homocysteine methyltransferase	Mesembryanthemum crystallinum	METE	plant		4	7.1	6.2223	0	0	0	0	0	0	1	0	2	1	0	0	1	3	1	1	0	2	3	1	0	0	1	0	0	1	1	2	2	0	0	414810000	0	0	0	0	0	0	7999900	0	31258000
P93285	Cytochrome c oxidase subunit 2	Arabidopsis thaliana	COX2	plant		3	14.2	7.7773	0	0	0	0	2	1	1	1	2	2	2	3	3	2	0	0	1	2	2	1	2	0	1	1	0	2	1	2	3	0	2	316440000	0	0	0	0	15681000	2746300	4507400	1278100	7638200
P93306	NADH dehydrogenase [ubiquinone] iron-sulfur protein 2	Arabidopsis thaliana	NAD7	plant		11	35	36.727	0	0	0	0	0	0	3	0	1	3	0	4	3	2	0	0	0	7	2	1	0	0	0	0	0	2	4	5	6	0	0	103350000	0	0	0	0	0	0	4706700	0	2408500
P93372	Actin-66 (Fragment)	Nicotiana tabacum	NA	plant		3	8.3	10.875	0	0	0	0	1	0	1	0	0	1	2	2	1	0	0	0	0	2	1	0	1	0	0	0	0	1	1	1	1	0	0	512980000	0	0	0	0	15294000	0	3768000	0	0
P93375	Actin-104 (Fragment)	Nicotiana tabacum	NA	plant		2	7.7	1.8962	0	0	0	0	0	0	0	0	1	0	0	1	0	0	0	0	0	1	1	0	0	0	0	1	0	0	0	1	1	0	0	44131000	0	0	0	0	0	0	0	0	1150800
P93395	Proteasome subunit beta type-6	Nicotiana tabacum	NA	plant		6	27.4	123.36	0	0	0	0	0	0	0	0	2	2	0	1	1	2	0	0	0	3	2	1	0	0	0	0	0	1	1	3	4	0	0	86845000	0	0	0	0	0	0	0	0	5430800
P93407	Superoxide dismutase [Cu-Zn], chloroplastic	Oryza sativa subsp. japonica	SODCP	plant		5	35.5	8.7593	0	0	0	0	0	0	1	1	2	1	1	2	3	1	0	1	1	0	0	4	0	0	0	2	0	2	2	0	0	0	0	70471000	0	0	0	0	0	0	20172000	1849500	5768300
P93508	Calreticulin	Ricinus communis	NA	plant		14	37.3	73.933	0	0	0	0	3	0	1	1	4	5	4	7	2	8	0	2	3	11	8	3	1	0	0	0	0	3	8	6	10	0	2	1273100000	0	0	0	0	49202000	0	4304700	0	51221000
P93541	Glutamate dehydrogenase	Solanum lycopersicum	GDH1	plant		5	16	9.5222	0	0	0	0	0	0	0	0	3	2	1	2	1	4	0	0	2	4	2	0	0	0	0	0	0	0	4	1	3	0	0	263820000	0	0	0	0	0	0	0	0	22714000
P93586	Actin-46 (Fragment)	Solanum tuberosum	NA	plant		2	6.2	39.886	0	0	0	0	1	1	0	1	2	1	1	1	1	1	0	1	1	1	1	1	1	0	0	1	0	0	1	1	1	0	0	3920800	0	0	0	0	0	0	0	0	3920800
P93768	Probable 26S proteasome non-ATPase regulatory subunit 3	Nicotiana tabacum	21D7	plant		8	19.5	47.47	0	0	0	0	0	0	0	0	0	2	0	2	0	2	0	0	0	5	5	0	0	0	0	0	0	2	1	6	5	0	0	95345000	0	0	0	0	0	0	0	0	0
P93844	Phospholipase D alpha 2	Oryza sativa subsp. japonica	PLD2	plant		2	2.3	1.1407	0	0	0	0	0	0	0	0	1	0	0	1	0	1	0	0	1	0	0	0	0	0	0	0	0	1	0	0	0	0	0	35174000	0	0	0	0	0	0	0	0	5062300
Q00332	Small ribosomal subunit protein uS8	Brassica napus	RPS15A	plant		7	56.2	7.702	0	0	0	0	0	0	0	0	0	3	1	2	0	2	0	0	0	3	2	0	0	0	0	0	0	1	2	1	4	0	0	135020000	0	0	0	0	0	0	0	0	0
Q00423	HMG-Y-related protein A	Glycine max	NA	plant		4	26.1	157.74	0	0	0	0	1	0	0	0	0	0	2	1	0	2	0	0	0	2	3	0	0	0	0	0	0	0	2	3	3	0	0	210950000	0	0	0	0	0	0	0	0	0
Q01292	Ketol-acid reductoisomerase, chloroplastic	Spinacia oleracea	AHRI	plant		2	3.5	1.2522	0	0	0	0	0	0	0	0	0	0	0	0	0	1	0	0	1	1	0	0	0	0	0	0	0	0	1	0	1	0	1	19000000	0	0	0	0	0	0	0	0	0
Q01297	Catalase isozyme 1	Ricinus communis	CAT1	plant		2	10.4	42.292	0	0	0	0	0	0	0	0	1	0	1	1	0	1	0	0	0	0	0	1	1	0	1	1	0	0	1	1	0	0	0	58699000	0	0	0	0	0	0	0	0	4564100
Q01474	Small COPII coat GTPase SAR1B	Arabidopsis thaliana	SAR1B	plant		8	46.1	29.136	0	0	0	0	1	0	2	1	3	5	2	4	4	4	0	0	1	8	4	2	0	1	0	1	0	5	5	6	6	0	0	568630000	0	0	0	0	5001800	0	12769000	2555300	25244000
Q01516	Fructose-bisphosphate aldolase 1, chloroplastic (Fragment)	Pisum sativum	NA	plant		8	33.1	49.115	0	0	0	0	1	0	2	2	1	1	0	3	6	3	0	0	2	2	6	5	3	0	0	3	0	1	2	1	3	0	0	336230000	0	0	0	0	6315200	0	11169000	16840000	2026400
Q01899	Heat shock 70 kDa protein, mitochondrial	Phaseolus vulgaris	NA	plant		7	11.6	15.359	0	0	0	0	1	0	0	0	1	2	3	3	0	2	1	1	0	3	4	2	0	0	0	1	0	1	3	2	3	0	0	233400000	0	0	0	0	4289500	0	0	0	5912000
Q01908	ATP synthase gamma chain 1, chloroplastic	Arabidopsis thaliana	ATPC1	plant		3	9.9	4.6965	0	0	0	0	0	0	0	0	0	0	0	0	1	0	0	1	0	0	0	2	1	0	0	1	0	0	1	0	1	0	0	44792000	0	0	0	0	0	0	0	0	0
Q01915	ATP synthase subunit alpha, mitochondrial	Glycine max	ATPA	plant		21	51.2	323.31	0	0	0	0	8	3	9	5	10	15	11	13	11	16	3	2	10	18	18	10	5	5	2	8	2	12	16	15	17	0	6	4561200000	0	0	0	0	92504000	60951000	119300000	47677000	128790000
Q02028	Stromal 70 kDa heat shock-related protein, chloroplastic	Pisum sativum	HSP70	plant		17	24.2	32.614	0	0	0	0	3	0	2	1	5	5	3	10	5	8	0	0	1	10	10	3	1	2	0	1	0	4	4	6	8	0	1	415130000	0	0	0	0	14633000	0	0	0	16348000
Q02060	Photosystem II 22 kDa protein, chloroplastic	Spinacia oleracea	PSBS	plant		3	15.3	47.131	0	0	0	0	0	0	1	0	0	0	0	2	1	1	0	0	0	1	0	2	0	0	1	2	0	0	1	2	1	0	1	122510000	0	0	0	0	0	0	5476400	0	0
Q02243	Wound-induced protein (Fragment)	Glycine max	WIN	plant		2	25.5	3.9438	0	0	0	0	0	0	0	0	0	1	0	0	0	0	0	0	0	0	0	0	0	0	0	0	0	0	1	1	0	0	0	13626000	0	0	0	0	0	0	0	0	0
Q02585	Cytochrome b6-f complex iron-sulfur subunit 2, chloroplastic	Nicotiana tabacum	petC2	plant		6	25.9	55.556	0	0	0	0	1	0	3	2	2	2	1	3	4	3	0	0	2	1	2	2	2	0	1	1	0	2	1	2	1	0	1	673990000	0	0	0	0	8351400	0	51863000	17360000	35376000
Q02909	Phosphoenolpyruvate carboxylase, housekeeping isozyme	Glycine max	PPC16	plant		12	15.3	38.053	0	0	0	0	0	0	0	0	2	0	1	1	0	3	0	0	0	7	4	0	0	0	1	0	0	1	0	5	5	0	0	124860000	0	0	0	0	0	0	0	0	2489800
Q02980	Ribulose bisphosphate carboxylase small subunit, chloroplastic	Malus sp.	RBCS	plant		2	11.5	189.29	0	0	0	0	0	0	0	1	2	0	0	1	0	0	0	0	0	0	0	2	0	0	0	2	0	0	1	1	0	0	0	537260000	0	0	0	0	0	0	0	7173000	61444000
Q03152	Putative ATP synthase protein YMF19	Brassica napus	YMF19	plant		2	11.4	2.6019	0	0	0	0	0	0	1	0	0	0	0	0	0	0	0	0	0	0	0	0	0	0	0	0	0	1	0	0	0	0	0	204410000	0	0	0	0	0	0	200540000	0	0
Q03194	Plasma membrane ATPase 4	Nicotiana plumbaginifolia	PMA4	plant		18	18.9	95.703	0	0	0	0	0	1	2	3	5	7	6	8	2	6	0	2	1	9	11	3	1	0	0	1	0	2	4	8	8	0	1	1.0737e+09	0	0	0	0	0	30088000	27472000	36420000	33282000
Q03685	Luminal-binding protein 5	Nicotiana tabacum	BIP5	plant		18	31	284.93	0	0	0	0	3	0	3	1	4	6	5	8	1	8	1	2	2	10	8	5	0	1	3	2	0	0	6	7	5	0	0	474860000	0	0	0	0	14624000	0	14348000	2648500	17827000
Q04593	Phenylalanine ammonia-lyase 2	Pisum sativum	PAL2	plant		2	3.6	1.8456	0	0	0	0	0	0	0	0	0	0	0	0	0	0	0	0	0	0	1	0	0	0	0	0	0	0	0	0	2	0	0	6009000	0	0	0	0	0	0	0	0	0
Q04613	ATP synthase protein MI25	Arabidopsis thaliana	ATP4	plant		2	7.8	1.8351	0	0	0	0	0	0	0	0	0	1	0	0	0	1	0	0	0	1	2	0	1	0	0	0	0	0	0	0	2	0	0	73767000	0	0	0	0	0	0	0	0	0
Q04960	DnaJ protein homolog	Cucumis sativus	DNAJ1	plant		7	21.1	10.159	0	0	0	0	1	0	2	0	2	3	1	3	0	5	0	0	1	3	4	0	0	0	0	0	0	2	3	3	4	0	0	121130000	0	0	0	0	0	0	4791500	0	3726600
Q05046	Chaperonin CPN60-2, mitochondrial	Cucurbita maxima	CPN60-2	plant		4	7.7	23.913	0	0	0	0	1	0	0	0	1	4	1	1	0	1	0	1	2	0	2	1	0	0	0	0	0	3	2	3	4	0	0	103050000	0	0	0	0	7658900	0	0	0	5864800
Q05431	L-ascorbate peroxidase 1, cytosolic	Arabidopsis thaliana	APX1	plant		4	18	5.0889	0	0	0	0	1	0	0	0	2	0	0	1	0	1	0	0	0	1	0	0	0	0	0	1	0	2	0	3	1	0	0	281290000	0	0	0	0	40489000	0	0	0	47838000
Q06009	Serine/threonine-protein phosphatase PP2A catalytic subunit	Medicago sativa	PP2A	plant		3	12.5	14.313	0	0	0	0	0	0	1	0	1	1	0	2	1	1	0	0	0	1	3	0	0	0	0	0	0	2	2	3	3	0	0	72357000	0	0	0	0	0	0	0	0	3738400
Q06197	Isocitrate dehydrogenase [NADP]	Glycine max	IDH1	plant		15	36.3	45.537	0	0	0	0	2	1	6	0	4	8	4	5	3	9	1	0	2	7	7	2	0	0	1	0	0	4	5	10	9	0	1	700160000	0	0	0	0	18135000	1690700	20746000	0	19858000
Q06445	Cysteine proteinase inhibitor	Vigna unguiculata	NA	plant		2	9.3	59.849	0	0	0	0	0	0	0	1	1	0	0	0	0	0	0	0	0	0	0	0	0	0	0	0	0	0	0	0	0	0	1	233660000	0	0	0	0	0	0	0	212230000	17476000
Q06572	Pyrophosphate-energized vacuolar membrane proton pump	Hordeum vulgare	NA	plant		6	8.9	4.7557	0	0	0	0	1	0	2	0	0	2	2	0	2	2	0	0	2	3	2	1	2	0	0	1	0	0	1	0	2	0	0	128820000	0	0	0	0	3671800	0	11199000	0	0
Q06652	Probable phospholipid hydroperoxide glutathione peroxidase	Citrus sinensis	CSA	plant		2	12	1.9711	0	0	0	0	0	0	0	0	1	0	0	1	0	1	0	0	0	1	0	1	0	0	0	0	0	0	0	1	1	0	0	68140000	0	0	0	0	0	0	0	0	8674300
Q07511	Formate dehydrogenase, mitochondrial	Solanum tuberosum	FDH1	plant		3	6.6	13.769	0	0	0	0	0	0	1	0	0	0	1	0	0	2	0	0	1	0	0	1	0	0	0	0	0	0	0	1	0	0	0	88935000	0	0	0	0	0	0	0	0	0
Q08062	Malate dehydrogenase, cytoplasmic	Zea mays	NA	plant		3	13	2.8549	0	0	0	0	0	0	1	0	0	1	1	1	1	1	0	0	0	1	1	0	0	0	1	0	0	1	0	1	2	0	1	321080000	0	0	0	0	0	0	0	0	0
Q08069	Small ribosomal subunit protein eS8	Zea mays	RPS8	plant		7	36.2	53.076	0	0	0	0	1	0	4	2	4	5	3	4	3	4	2	2	3	5	6	3	1	1	1	3	0	5	4	6	5	0	3	934370000	0	0	0	0	16940000	0	45371000	3260100	55602000
Q08436	Plasma membrane ATPase 3	Nicotiana plumbaginifolia	PMA3	plant		2	3.9	1.399	0	0	0	0	0	0	0	0	1	0	0	0	0	0	0	0	0	0	0	0	0	0	0	0	0	0	0	0	1	0	0	4922400	0	0	0	0	0	0	0	0	0
Q08466-2	Isoform 2 of Casein kinase II subunit alpha-2	Arabidopsis thaliana	NA	plant		3	10.5	3.0343	0	0	0	0	0	0	0	0	0	0	0	0	0	0	0	0	0	0	0	0	0	0	0	0	0	1	0	2	1	0	0	17480000	0	0	0	0	0	0	0	0	0
Q08479	Adenylate kinase 3	Oryza sativa subsp. japonica	ADK-A	plant		3	12.9	236.25	0	0	0	0	1	1	1	1	2	1	1	1	1	1	1	1	1	2	1	1	1	1	1	1	1	1	1	1	1	0	1	91513000	0	0	0	0	0	0	0	0	91513000
Q08480	Adenylate kinase 4	Oryza sativa subsp. japonica	ADK-B	plant		8	38.7	323.31	0	0	0	0	1	0	2	0	1	1	2	4	1	4	0	1	1	5	6	2	0	0	0	1	0	1	3	3	3	0	1	244670000	0	0	0	0	9718600	0	2900200	0	0
Q09152-2	Isoform Cytoplasmic of Farnesyl pyrophosphate synthase 1, mitochondrial	Arabidopsis thaliana	NA	plant		2	4.7	1.3354	0	0	0	0	0	0	0	0	0	0	0	1	0	0	0	0	0	0	1	0	0	0	0	0	0	2	0	2	0	0	0	54262000	0	0	0	0	0	0	0	0	0
Q09G39	ATP synthase subunit beta, chloroplastic	Platanus occidentalis	atpB	plant		2	6	55.274	0	0	0	0	0	0	0	1	1	1	1	1	1	1	0	0	1	1	0	2	0	0	1	2	0	1	0	0	0	0	0	113600000	0	0	0	0	0	0	0	1613000	3236100
Q09MH0	Ribulose bisphosphate carboxylase large chain	Citrus sinensis	rbcL	plant		3	11.6	51.677	0	0	0	0	0	0	0	0	0	0	0	1	2	1	0	0	0	1	1	2	0	0	0	2	0	0	1	1	1	0	0	688560000	0	0	0	0	0	0	0	0	0
Q09X04	Cytochrome f	Morus indica	petA	plant		4	14.1	3.2819	0	0	0	0	0	0	1	0	2	0	1	1	4	2	0	0	1	0	0	0	1	0	0	0	0	1	0	0	0	0	1	54877000	0	0	0	0	0	0	2126100	0	6529000
Q09X10	ATP synthase subunit beta, chloroplastic	Morus indica	atpB	plant		23	69.9	323.31	0	0	0	0	1	1	9	9	12	9	4	15	16	13	2	3	7	12	11	12	8	3	5	8	1	10	10	12	12	0	1	2.1294e+09	0	0	0	0	3307300	3207900	80450000	81674000	90576000
Q09X18	Photosystem I P700 chlorophyll a apoprotein A2	Morus indica	psaB	plant		9	18.7	168.76	0	0	0	0	2	0	1	5	3	2	0	3	3	4	0	0	0	4	4	5	4	2	1	6	1	3	3	7	5	1	2	145430000	0	0	0	0	0	0	0	21194000	4733300
Q09X21	Photosystem II CP43 reaction center protein	Morus indica	psbC	plant		13	30.7	323.31	0	0	0	0	5	2	7	5	8	4	4	6	11	9	3	2	4	8	9	10	8	2	2	5	1	4	8	7	7	1	6	4790600000	0	0	0	0	251480000	30736000	314680000	276510000	331990000
Q09X32	ATP synthase subunit alpha, chloroplastic	Morus indica	atpA	plant		3	7.5	24.91	0	0	0	0	0	0	2	1	0	0	0	0	1	2	0	1	1	0	0	0	1	0	0	0	0	2	1	0	0	0	1	71379000	0	0	0	0	0	0	14884000	14913000	0
Q0DJA0	Coatomer subunit delta-1	Oryza sativa subsp. japonica	Os05g0310800	plant		3	5.7	3.8023	0	0	0	0	0	0	0	0	1	2	2	2	2	1	0	0	0	3	2	0	1	0	0	0	0	1	1	2	3	0	0	79820000	0	0	0	0	0	0	0	0	1183000
Q0DWH1	Alcohol dehydrogenase class-3	Oryza sativa subsp. japonica	Os02g0815500	plant		4	10.5	2.9267	0	0	0	0	2	0	0	0	0	1	0	1	1	2	0	0	1	1	3	0	0	0	0	0	0	1	3	2	2	0	0	119160000	0	0	0	0	9915400	0	0	0	0
Q0G9J3	Photosystem II CP47 reaction center protein	Liriodendron tulipifera	psbB	plant		14	31.3	323.31	0	0	0	0	8	0	8	8	9	5	7	8	9	11	3	0	3	9	10	9	11	5	5	7	2	9	9	9	9	2	6	1.5756e+09	0	0	0	0	56831000	0	62520000	27796000	42545000
Q0J0H4	Pyruvate dehydrogenase E1 component subunit beta-2, mitochondrial	Oryza sativa subsp. japonica	Os09g0509200	plant		2	7.2	3.5233	0	0	0	0	0	0	0	0	1	2	0	0	2	1	0	0	0	2	1	0	0	0	0	0	0	0	0	1	2	0	0	46196000	0	0	0	0	0	0	0	0	2793200
Q0JL44	Protein SGT1 homolog	Oryza sativa subsp. japonica	SGT1	plant		2	6.3	34.668	0	0	0	0	0	0	0	0	0	1	0	1	0	2	0	0	0	1	1	0	0	0	0	0	0	0	1	0	1	0	0	10374000	0	0	0	0	0	0	0	0	0
Q0WLB5	Clathrin heavy chain 2	Arabidopsis thaliana	CHC2	plant		3	1.3	4.5943	0	0	0	0	1	0	1	0	1	2	0	0	1	0	0	0	0	1	1	0	0	0	0	0	0	1	1	0	1	0	0	46653000	0	0	0	0	2582200	0	2992900	0	4783700
Q0WNJ6	Clathrin heavy chain 1	Arabidopsis thaliana	CHC1	plant		7	5.2	8.9734	0	0	0	0	0	0	1	0	1	3	0	1	1	3	0	0	0	2	3	2	1	0	0	0	0	2	4	5	4	0	0	155140000	0	0	0	0	0	0	5298000	0	5953900
Q0WWE3	Cytochrome b-c1 complex subunit 6-1, mitochondrial	Arabidopsis thaliana	QCR6-1	plant		2	31.9	1.7219	0	0	0	0	0	0	0	0	0	2	0	0	0	2	0	0	1	1	0	0	0	0	0	0	0	0	0	0	0	0	0	53387000	0	0	0	0	0	0	0	0	0
Q0ZIZ3	Photosystem II CP47 reaction center protein	Vitis vinifera	psbB	plant		3	7.7	68.395	0	0	0	0	1	0	1	0	1	1	1	1	1	2	0	0	0	2	2	1	0	0	1	0	0	0	2	2	2	0	0	210670000	0	0	0	0	20846000	0	2991900	0	2350800
Q109G2	DEAD-box ATP-dependent RNA helicase 12	Oryza sativa subsp. japonica	Os10g0503700	plant		7	13.2	5.9819	0	0	0	0	0	0	1	0	2	0	0	2	0	0	0	0	0	3	3	0	0	0	0	0	0	2	2	4	2	0	0	86684000	0	0	0	0	0	0	4310600	0	7050000
Q10A30	Fructose-bisphosphate aldolase 2, cytoplasmic	Oryza sativa subsp. japonica	FBA2	plant		2	3.6	6.5437	0	0	0	0	0	0	0	0	1	2	2	2	0	1	1	1	2	1	1	1	0	0	0	1	0	1	1	1	1	0	1	194880000	0	0	0	0	0	0	0	0	24189000
Q10HD0	Chlorophyll a-b binding protein, chloroplastic	Oryza sativa subsp. japonica	RCABP89	plant		4	16.3	165.27	0	0	0	0	1	0	2	3	2	0	0	3	3	1	1	0	0	1	2	1	0	0	2	0	0	2	1	2	1	2	1	1.6655e+09	0	0	0	0	29474000	0	36632000	27680000	102550000
Q10KF0	Proteasome subunit alpha type-2	Oryza sativa subsp. japonica	PAB1	plant		4	19.6	29.869	0	0	0	0	0	0	0	0	1	1	0	3	1	2	0	0	0	1	1	1	0	0	1	0	0	2	3	3	4	0	0	118720000	0	0	0	0	0	0	0	0	0
Q10MQ2	Probable LL-diaminopimelate aminotransferase, chloroplastic	Oryza sativa subsp. japonica	AGD2	plant		2	4.7	3.6621	0	0	0	0	0	0	0	0	0	0	0	0	0	1	0	0	0	0	0	0	0	0	1	0	0	0	1	0	1	0	0	9186800	0	0	0	0	0	0	0	0	0
Q10NX8	Beta-galactosidase 6	Oryza sativa subsp. japonica	Os03g0255100	plant		3	4.2	28.624	0	0	0	0	1	0	2	0	1	0	0	0	0	0	0	1	0	0	0	0	0	0	0	1	0	0	0	0	0	0	0	25893000	0	0	0	0	2178700	0	3479000	0	0
Q10NY2	Protein TPR3	Oryza sativa subsp. japonica	TPR3	plant		5	5.3	11.312	0	0	0	0	0	0	0	0	2	1	1	2	1	1	0	0	0	2	1	1	0	0	0	0	0	0	1	4	5	0	0	119440000	0	0	0	0	0	0	0	0	7130300
Q14FF7	Photosystem I P700 chlorophyll a apoprotein A1	Populus alba	psaA	plant		4	4.8	74.223	0	0	0	0	0	0	0	2	0	1	1	2	1	3	0	0	0	1	1	2	1	0	0	1	0	1	1	1	1	0	1	256370000	0	0	0	0	0	0	0	7221500	0
Q14FH2	ATP synthase subunit alpha, chloroplastic	Populus alba	atpA	plant		2	3.9	4.0277	0	0	0	0	0	0	0	1	0	0	0	0	2	0	0	0	0	0	0	2	1	0	0	1	0	0	0	0	0	0	0	44641000	0	0	0	0	0	0	0	1064700	0
Q1H595	Sm-like protein LSM2	Arabidopsis thaliana	LSM2	plant		2	22.6	5.496	0	0	0	0	0	0	0	0	0	1	0	0	1	1	0	0	0	2	0	0	0	0	0	0	0	0	1	1	2	0	0	32160000	0	0	0	0	0	0	0	0	0
Q1KLZ2	L-3-cyanoalanine synthase 1, mitochondrial	Malus domestica	CAS1	plant		2	6.1	1.8718	0	0	0	0	0	0	1	0	1	0	0	0	0	0	0	0	0	1	1	0	0	0	1	0	0	0	1	0	1	0	0	13995000	0	0	0	0	0	0	2439300	0	2894400
Q1PDX5	Subtilisin-like protease SBT3.11	Arabidopsis thaliana	SBT3.11	plant		2	2.2	15.716	0	0	0	0	0	0	0	0	0	0	0	0	0	0	0	0	0	0	0	0	0	2	0	0	0	0	0	0	0	0	0	20868000	0	0	0	0	0	0	0	0	0
Q1W375	Phosphomannomutase	Nicotiana benthamiana	PMM	plant		2	9.9	3.1459	0	0	0	0	0	0	1	0	1	0	0	1	1	0	0	0	0	2	1	0	0	0	0	0	0	0	1	1	1	0	1	18288000	0	0	0	0	0	0	3292900	0	1237000
Q2PMU3	Photosystem I P700 chlorophyll a apoprotein A1	Glycine max	psaA	plant		11	12.9	10.708	0	0	0	0	0	0	2	1	4	2	1	6	6	6	1	0	3	4	4	5	4	0	2	4	0	3	3	5	2	0	2	1270000000	0	0	0	0	0	0	54037000	5679400	39796000
Q2QLY5	5-methyltetrahydropteroyltriglutamate--homocysteine methyltransferase 1	Oryza sativa subsp. japonica	Os12g0623900	plant		2	2.6	1.9274	0	0	0	0	0	0	0	0	0	1	2	2	0	0	0	0	0	2	2	0	0	0	0	0	0	0	0	0	2	0	0	235680000	0	0	0	0	0	0	0	0	0
Q2QM69	2-methyl-6-phytyl-1,4-hydroquinone methyltransferase 2, chloroplastic	Oryza sativa subsp. japonica	Os12g0615400	plant		3	12.9	11.029	0	0	0	0	1	0	0	3	1	1	0	2	1	1	0	0	1	2	1	0	0	1	0	0	0	1	2	3	2	0	2	495240000	0	0	0	0	15517000	0	0	17982000	2649400
Q2QMN7	Ureidoglycolate hydrolase	Oryza sativa subsp. japonica	UAH	plant		2	4.5	1.0096	0	0	0	0	0	0	0	0	0	0	0	0	0	0	0	0	0	0	1	0	0	0	0	0	0	0	0	1	1	0	0	11391000	0	0	0	0	0	0	0	0	0
Q2QNM1	DNA replication licensing factor MCM7	Oryza sativa subsp. japonica	MCM7	plant		5	8.6	44.005	0	0	0	0	0	0	0	0	0	1	0	0	1	0	0	0	0	1	1	0	0	0	0	0	0	0	1	2	3	0	0	14734000	0	0	0	0	0	0	0	0	0
Q2QS14	UDP-glucose 6-dehydrogenase 4	Oryza sativa subsp. japonica	UGD4	plant		2	4.6	2.3556	0	0	0	0	0	0	0	0	1	0	0	0	0	0	0	0	0	0	0	1	0	0	0	0	0	2	1	2	0	0	0	14926000	0	0	0	0	0	0	0	0	0
Q2R1M8	DEAD-box ATP-dependent RNA helicase 52C	Oryza sativa subsp. japonica	Os11g0599500	plant		3	5	2.1879	0	0	0	0	0	0	0	0	1	0	0	0	0	0	1	0	0	1	0	0	0	0	0	0	0	0	0	0	2	0	0	15351000	0	0	0	0	0	0	0	0	7193300
Q2R1V8	GDP-mannose 3,5-epimerase 2	Oryza sativa subsp. japonica	GME-2	plant		3	10.8	5.3357	0	0	0	0	0	0	0	0	0	0	0	1	1	2	0	0	0	2	1	0	0	0	0	0	0	1	1	1	1	0	0	32752000	0	0	0	0	0	0	0	0	0
Q2RBN7	Clathrin heavy chain 1	Oryza sativa subsp. japonica	Os11g0104900	plant		27	17.8	131.73	0	0	0	0	0	0	9	0	9	8	1	9	3	11	0	0	0	14	15	3	1	0	0	0	0	11	12	15	15	0	0	570310000	0	0	0	0	0	0	33925000	0	26298000
Q2TPW5	11S globulin seed storage protein Jug r 4	Juglans regia	NA	plant		2	2	1.4197	0	0	0	0	0	0	0	0	0	0	0	0	0	0	0	0	0	0	0	2	0	0	0	0	0	0	0	0	0	0	0	280220000	0	0	0	0	0	0	0	0	0
Q32904	Chlorophyll a-b binding protein 3, chloroplastic	Pisum sativum	lhca3	plant		3	19.3	52.524	0	0	0	0	1	0	1	1	2	2	1	2	3	1	1	0	1	3	2	2	2	1	1	1	0	1	2	2	3	0	1	0	0	0	0	0	0	0	0	0	0
Q32RS0	Pyruvate dehydrogenase E1 component subunit beta	Staurastrum punctulatum	pdhB	plant		3	10.7	5.8585	0	0	0	0	0	0	0	0	0	0	1	1	0	0	0	0	0	0	0	0	0	0	0	0	0	0	0	2	1	0	0	45480000	0	0	0	0	0	0	0	0	0
Q38858	Calreticulin-2	Arabidopsis thaliana	CRT2	plant		6	17.7	8.0806	0	0	0	0	2	0	2	0	3	2	2	1	2	3	0	0	2	3	3	0	1	0	0	0	0	1	2	3	3	0	0	890180000	0	0	0	0	11536000	0	73901000	0	82544000
Q38884	Eukaryotic translation initiation factor 3 subunit I	Arabidopsis thaliana	TIF3I1	plant		4	14.9	5.6494	0	0	0	0	1	0	1	0	3	2	1	3	0	1	0	0	0	3	2	0	0	0	0	0	0	2	2	3	3	0	0	205670000	0	0	0	0	3601400	0	3383900	0	15306000
Q38931	Peptidyl-prolyl cis-trans isomerase FKBP62	Arabidopsis thaliana	FKBP62	plant		5	7.8	8.6041	0	0	0	0	0	0	0	0	1	0	1	3	0	2	0	0	0	1	3	0	0	0	0	0	0	4	1	4	1	0	1	122330000	0	0	0	0	0	0	0	0	0
Q38946	Glutamate dehydrogenase 2	Arabidopsis thaliana	GDH2	plant		2	7.8	2.5313	0	0	0	0	0	0	0	0	0	0	0	1	0	0	0	0	0	0	1	0	0	0	0	0	0	0	0	0	1	0	0	24510000	0	0	0	0	0	0	0	0	0
Q38950	Serine/threonine-protein phosphatase 2A 65 kDa regulatory subunit A beta isoform	Arabidopsis thaliana	PP2AA2	plant		8	14.1	5.3137	0	0	0	0	0	0	0	0	1	2	0	1	1	0	0	0	0	3	3	0	0	0	0	0	0	0	2	4	1	0	0	75968000	0	0	0	0	0	0	0	0	0
Q39043	Heat shock 70 kDa protein BIP2	Arabidopsis thaliana	BIP2	plant		5	8.7	48.171	0	0	0	0	0	0	1	1	1	1	2	4	1	3	0	0	1	1	1	0	0	0	1	0	0	0	1	1	2	0	0	180520000	0	0	0	0	0	0	5992700	4886300	7783700
Q39085	Delta(24)-sterol reductase	Arabidopsis thaliana	DIM	plant		2	4.1	3.5416	0	0	0	0	0	0	0	0	1	1	0	1	0	1	0	0	0	1	2	0	0	0	0	0	0	0	1	2	2	0	0	64796000	0	0	0	0	0	0	0	0	2913900
Q39227	24-methylenesterol C-methyltransferase 2	Arabidopsis thaliana	SMT2	plant		3	9.7	15.448	0	0	0	0	0	0	0	0	0	0	0	1	0	1	0	0	0	2	2	0	0	0	0	0	0	1	1	1	3	0	0	86171000	0	0	0	0	0	0	0	0	0
Q39247-2	Isoform 2 of Serine/threonine protein phosphatase 2A 55 kDa regulatory subunit B beta isoform	Arabidopsis thaliana	NA	plant		4	8.2	33.344	0	0	0	0	1	0	0	0	0	0	0	0	0	0	0	0	0	2	0	0	0	0	0	0	0	0	1	0	1	0	0	16236000	0	0	0	0	0	0	0	0	0
Q39336	Small ribosomal subunit protein RACK1	Brassica napus	GB1	plant		4	9.5	13.001	0	0	0	0	0	0	1	0	0	0	0	1	0	2	0	0	1	1	2	0	0	0	0	0	0	2	1	1	2	0	0	90102000	0	0	0	0	0	0	6587700	0	0
Q39433	Ras-related protein RAB1BV	Beta vulgaris	RAB1BV	plant		5	26	58.781	0	0	0	0	1	0	0	0	2	3	1	3	5	4	1	1	2	4	4	1	1	0	1	1	0	2	3	4	5	0	1	572760000	0	0	0	0	3664000	0	0	0	58732000
Q39444	ATP-dependent zinc metalloprotease FTSH, chloroplastic (Fragment)	Capsicum annuum	FTSH	plant		8	14.5	61.13	0	0	0	0	1	0	1	1	1	1	2	3	4	4	0	0	0	4	5	3	0	0	0	2	0	3	5	6	5	0	0	199000000	0	0	0	0	3090100	0	4500700	3282700	3414000
Q39445	Tubulin beta chain	Cicer arietinum	TUBB	plant		3	12.9	14.262	0	0	0	0	0	0	1	0	0	0	0	0	0	0	0	0	0	1	1	0	0	0	1	0	0	0	0	0	1	0	0	38280000	0	0	0	0	0	0	24644000	0	0
Q39613	Peptidyl-prolyl cis-trans isomerase	Catharanthus roseus	PCKR1	plant		2	15.1	88.104	0	0	0	0	0	0	1	0	2	0	1	1	0	1	1	0	1	1	1	1	1	0	1	1	0	1	2	1	2	0	1	287960000	0	0	0	0	0	0	20584000	0	67795000
Q39769	Glyceraldehyde-3-phosphate dehydrogenase, cytosolic	Ginkgo biloba	NA	plant		3	20.6	9.689	0	0	0	0	0	0	0	0	2	0	0	0	0	0	0	0	0	1	1	0	0	0	0	0	0	0	1	1	1	0	0	26705000	0	0	0	0	0	0	0	0	26705000
Q39799	Endochitinase 1	Gossypium hirsutum	NA	plant		2	8.6	77.559	0	0	0	0	1	0	0	0	0	0	0	0	0	1	0	1	0	0	0	0	0	0	0	0	0	0	0	0	0	0	0	13012000	0	0	0	0	12018000	0	0	0	0
Q39817	Calnexin homolog	Glycine max	NA	plant		8	17.9	138.32	0	0	0	0	3	0	1	0	3	4	1	3	3	4	0	1	0	7	5	1	0	0	0	0	0	2	4	5	7	0	0	412270000	0	0	0	0	21988000	0	0	0	24828000
Q39828	Dynamin-related protein 5A	Glycine max	NA	plant		4	7.5	5.4381	0	0	0	0	0	0	0	0	0	2	0	0	2	0	0	0	0	1	1	0	0	0	0	0	0	1	0	1	2	0	0	25600000	0	0	0	0	0	0	0	0	0
Q39836	Small ribosomal subunit protein RACK1	Glycine max	NA	plant		12	41.5	85.996	0	0	0	0	3	0	0	0	2	4	0	4	2	4	0	0	0	7	7	0	0	1	1	1	0	7	5	7	8	0	1	901060000	0	0	0	0	21287000	0	0	0	13049000
Q39839	Nucleoside diphosphate kinase 1	Glycine max	NA	plant		4	23.5	323.31	0	0	0	0	1	1	2	0	2	3	2	3	3	3	1	1	1	3	2	0	0	0	0	3	0	2	3	4	3	0	0	450300000	0	0	0	0	0	9139400	22808000	0	5927300
Q39891	Probable 2-isopropylmalate synthase	Glycine max	GMN56	plant		3	5	1.6286	0	0	0	0	1	0	0	0	0	1	0	0	1	0	0	0	0	0	0	0	0	0	0	0	0	0	0	1	1	0	0	4843600	0	0	0	0	0	0	0	0	0
Q39950	Non-specific lipid-transfer protein	Helianthus annuus	NA	plant		2	18.1	5.841	0	0	0	0	1	1	1	1	0	1	1	1	1	1	1	1	1	2	1	1	1	0	0	1	1	1	1	1	1	0	1	2.0965e+09	0	0	0	0	14634000	102550000	125750000	44664000	0
Q40191	Ras-related protein Rab11A	Lotus japonicus	RAB11A	plant		5	22.1	4.4474	0	0	0	0	0	0	0	0	2	2	0	2	0	3	0	0	1	3	2	0	0	0	0	0	0	2	2	4	3	0	0	152580000	0	0	0	0	0	0	0	0	12856000
Q40193	Ras-related protein Rab11C	Lotus japonicus	RAB11C	plant		3	17.6	3.2235	0	0	0	0	0	0	0	0	0	0	0	0	0	0	0	0	0	2	2	0	0	0	0	0	0	0	0	2	2	0	0	29250000	0	0	0	0	0	0	0	0	0
Q40195	Ras-related protein Rab11E	Lotus japonicus	RAB11E	plant		2	10.6	1.7978	0	0	0	0	0	0	0	0	0	0	0	0	0	0	0	0	0	2	1	0	0	0	0	0	0	0	0	1	2	0	0	28501000	0	0	0	0	0	0	0	0	0
Q40281	Ribulose bisphosphate carboxylase/oxygenase activase, chloroplastic	Malus domestica	RCA	plant		5	11.2	12.48	0	0	0	0	1	0	0	0	1	0	1	1	2	1	0	0	1	1	2	2	0	0	0	1	0	1	1	1	2	0	0	305040000	0	0	0	0	7244400	0	0	0	20013000
Q40345	Isocitrate dehydrogenase [NADP], chloroplastic (Fragment)	Medicago sativa	NA	plant		4	11.3	2.8845	0	0	0	0	0	0	0	0	2	0	1	2	0	1	0	0	0	1	2	0	0	0	0	0	1	1	1	2	2	0	0	127830000	0	0	0	0	0	0	0	0	10117000
Q40372	Peroxidase RIP1	Medicago truncatula	RIP1	plant		2	7.4	23.796	0	0	0	0	0	0	0	0	0	1	0	0	1	1	0	0	0	1	1	0	0	0	0	0	0	0	0	1	1	0	0	22155000	0	0	0	0	0	0	0	0	0
Q40401	Calreticulin	Nicotiana plumbaginifolia	CAL1	plant		6	24.3	17.674	0	0	0	0	0	0	0	0	1	2	0	1	1	2	1	0	0	2	3	1	0	0	0	0	0	1	2	4	3	0	1	228720000	0	0	0	0	0	0	0	0	4865200
Q40460	Ribulose bisphosphate carboxylase/oxygenase activase 1, chloroplastic	Nicotiana tabacum	NA	plant		2	5.9	2.477	0	0	0	0	0	0	0	0	2	0	0	0	1	0	0	0	0	0	0	1	0	0	0	1	0	0	0	1	0	0	0	50996000	0	0	0	0	0	0	0	0	13899000
Q40554	Eukaryotic translation initiation factor 3 subunit A	Nicotiana tabacum	TIF3A1	plant		4	3.9	1.5383	0	0	0	0	0	0	0	0	0	0	0	0	0	1	0	0	0	1	0	0	0	0	0	0	0	1	0	1	2	0	0	43515000	0	0	0	0	0	0	0	0	0
Q40665	Tubulin beta-3 chain	Oryza sativa subsp. japonica	TUBB3	plant		22	68.6	323.31	0	0	0	0	6	3	13	5	15	15	4	14	15	17	2	4	5	19	20	11	9	2	4	8	3	17	14	20	21	1	10	3.5035e+09	0	0	0	0	39827000	8125200	133370000	25555000	207950000
Q40677	Fructose-bisphosphate aldolase, chloroplastic	Oryza sativa subsp. japonica	ALDP	plant		3	7.7	80.238	0	0	0	0	0	0	1	0	2	0	1	0	1	3	1	0	1	2	1	1	1	0	0	1	0	1	2	0	1	0	1	208000000	0	0	0	0	0	0	6608800	0	17290000
Q40787	Ras-related protein Rab7	Cenchrus ciliaris	NA	plant		6	30.1	86.056	0	0	0	0	1	0	0	0	2	3	1	2	2	3	2	0	0	3	2	1	1	0	0	0	0	3	2	4	3	0	0	292390000	0	0	0	0	9292500	0	0	0	16981000
Q41000	ATP synthase subunit delta, mitochondrial	Pisum sativum	NA	plant		3	17.3	3.6851	0	0	0	0	0	0	0	0	1	3	1	1	0	2	0	0	0	2	1	2	0	0	0	0	0	0	1	2	2	0	0	43651000	0	0	0	0	0	0	0	0	0
Q41005	Serine carboxypeptidase-like (Fragment)	Pisum sativum	NA	plant		3	13.3	1.0077	0	0	0	0	0	0	0	0	0	0	0	0	0	0	0	0	0	1	0	0	0	0	0	0	0	0	0	1	2	0	1	64117000	0	0	0	0	0	0	0	0	0
Q41140	Pyrophosphate--fructose 6-phosphate 1-phosphotransferase subunit alpha	Ricinus communis	PFP-ALPHA	plant		9	19.3	323.31	0	0	0	0	0	0	1	0	5	4	1	4	3	3	0	0	0	4	6	1	0	0	0	0	0	3	4	5	3	0	0	131560000	0	0	0	0	0	0	2746500	0	16621000
Q41141	Pyrophosphate--fructose 6-phosphate 1-phosphotransferase subunit beta	Ricinus communis	PFP-BETA	plant		6	15.4	9.2993	0	0	0	0	0	0	1	0	1	0	0	1	0	3	0	0	0	4	2	1	0	0	0	0	0	2	0	3	2	0	0	93245000	0	0	0	0	0	0	2775400	0	7962800
Q41142	Phospholipase D alpha 1	Ricinus communis	PLD1	plant		4	5.4	14.663	0	0	0	0	0	0	1	0	2	0	2	1	1	1	0	0	0	1	1	1	0	0	0	1	0	1	1	3	1	0	1	48395000	0	0	0	0	0	0	0	0	17709000
Q41249	Protochlorophyllide reductase, chloroplastic	Cucumis sativus	PORA	plant		11	30.2	14.123	0	0	0	0	0	0	0	0	0	2	1	6	0	1	0	0	0	2	0	0	0	0	0	0	0	1	0	6	7	0	0	170790000	0	0	0	0	0	0	0	0	0
Q41385	Photosystem I reaction center subunit XI, chloroplastic	Spinacia oleracea	PSAL	plant		2	12	11.254	0	0	0	0	0	0	1	1	2	0	0	2	1	2	0	0	0	0	0	2	2	0	1	2	0	1	0	0	1	1	2	164180000	0	0	0	0	0	0	3844800	11099000	12596000
Q41595	Glyceraldehyde-3-phosphate dehydrogenase, cytosolic	Taxus baccata	NA	plant		2	13.8	8.5685	0	0	0	0	0	0	0	1	2	0	0	0	0	1	0	0	0	0	1	0	0	0	0	0	0	1	1	1	0	0	0	36243000	0	0	0	0	0	0	0	1460900	11177000
Q41649	FK506-binding protein 2	Vicia faba	FKBP15	plant		3	37.7	13.402	0	0	0	0	1	0	1	0	0	1	0	1	1	1	0	0	0	2	3	1	0	0	0	0	0	0	0	2	2	0	0	118370000	0	0	0	0	8050800	0	2699900	0	0
Q41741	Eukaryotic initiation factor 4A	Zea mays	NA	plant		2	7.6	1.4204	0	0	0	0	0	1	0	0	0	0	0	0	0	0	0	0	0	1	1	0	0	0	0	0	0	0	0	0	0	0	0	34223000	0	0	0	0	0	34223000	0	0	0
Q41932	Oxygen-evolving enhancer protein 3-2, chloroplastic	Arabidopsis thaliana	PSBQ2	plant		4	10	84.118	0	0	0	0	0	0	0	1	0	0	0	3	1	2	0	0	0	0	2	2	0	0	0	1	0	0	1	3	1	0	1	142630000	0	0	0	0	0	0	0	8527700	0
Q42029	Oxygen-evolving enhancer protein 2-1, chloroplastic	Arabidopsis thaliana	PSBP1	plant		2	9.1	2.6951	0	0	0	0	0	0	0	0	0	1	0	0	1	0	0	1	0	0	0	1	0	0	0	1	0	2	1	0	0	0	0	5586300	0	0	0	0	0	0	0	0	0
Q42064	Large ribosomal subunit protein uL2x	Arabidopsis thaliana	RPL8C	plant		6	23.6	168.49	0	0	0	0	3	0	3	0	3	4	4	4	4	6	0	0	0	4	5	2	1	0	0	0	0	2	4	4	5	0	1	666490000	0	0	0	0	27104000	0	7166600	0	28603000
Q42093	ABC transporter C family member 2	Arabidopsis thaliana	ABCC2	plant		2	1.4	2.2337	0	0	0	0	0	0	0	0	0	0	0	0	0	0	0	0	0	0	0	0	1	0	0	0	0	0	1	1	2	0	0	12413000	0	0	0	0	0	0	0	0	0
Q42290-2	Isoform 2 of Probable mitochondrial-processing peptidase subunit beta, mitochondrial	Arabidopsis thaliana	NA	plant		7	14.2	5.475	0	0	0	0	2	1	2	0	1	2	3	1	1	1	0	0	0	2	1	0	0	0	0	0	0	0	0	2	3	0	0	124120000	0	0	0	0	0	0	8260800	0	0
Q42450	Ribulose bisphosphate carboxylase/oxygenase activase B, chloroplastic	Hordeum vulgare	RCAB	plant		11	29.4	323.31	0	0	0	0	3	0	5	5	5	2	1	7	6	7	0	1	3	5	9	6	4	1	2	5	0	4	5	5	6	1	2	1.0156e+09	0	0	0	0	8339900	0	74504000	55609000	50241000
Q42560	Aconitate hydratase 1	Arabidopsis thaliana	ACO1	plant		3	3.3	19.051	0	0	0	0	0	0	1	0	2	1	3	2	1	1	0	0	0	1	0	0	0	0	0	0	0	0	0	1	1	0	0	119590000	0	0	0	0	0	0	4928100	0	1825700
Q42586	Uridine 5-monophosphate synthase	Arabidopsis thaliana	PYRE-F	plant		3	7.1	1.6744	0	0	0	0	0	0	0	0	0	0	0	0	0	0	0	1	0	1	1	0	0	0	0	0	0	0	1	0	2	0	0	14259000	0	0	0	0	0	0	0	0	0
Q42592	L-ascorbate peroxidase S, chloroplastic/mitochondrial	Arabidopsis thaliana	APXS	plant		4	15.3	3.0069	0	0	0	0	0	0	0	0	0	1	1	0	1	0	0	0	0	0	0	0	0	0	0	1	0	0	0	0	0	0	0	16519000	0	0	0	0	0	0	0	0	0
Q42599	NADH dehydrogenase [ubiquinone] iron-sulfur protein 8-A, mitochondrial	Arabidopsis thaliana	At1g79010	plant		4	16.2	3.7225	0	0	0	0	0	0	0	0	1	1	0	0	1	1	0	0	0	1	1	0	0	0	0	0	0	0	0	1	2	0	0	5214400	0	0	0	0	0	0	0	0	2386700
Q42656	Alpha-galactosidase	Coffea arabica	NA	plant		8	23.3	323.31	0	0	0	0	0	0	3	1	6	0	0	0	0	4	0	0	0	0	0	1	0	0	0	2	0	0	0	0	0	1	3	864030000	0	0	0	0	0	0	378850000	4803100	93046000
Q42662	5-methyltetrahydropteroyltriglutamate--homocysteine methyltransferase	Plectranthus scutellarioides	MET	plant		16	27.2	323.31	0	0	0	0	3	2	3	3	6	12	5	11	4	8	3	3	3	11	6	7	2	3	2	4	2	6	10	8	7	0	5	3.3278e+09	0	0	0	0	48879000	11099000	64320000	16438000	124350000
Q42671	Glyceraldehyde-3-phosphate dehydrogenase, cytosolic	Craterostigma plantagineum	GAPC	plant		2	8.6	22.262	0	0	0	0	0	0	1	1	1	1	0	1	1	2	0	0	0	1	1	0	0	0	0	0	0	0	2	1	1	0	0	0	0	0	0	0	0	0	0	0	0
Q42676	Transketolase, chloroplastic (Fragment)	Craterostigma plantagineum	TKT3	plant		7	15	9.3796	0	0	0	0	0	0	1	0	1	1	0	3	2	4	0	0	1	3	2	0	1	0	0	0	0	1	2	3	3	0	0	130610000	0	0	0	0	0	0	1969400	0	2769400
Q42677	Transketolase 7	Craterostigma plantagineum	TKT7	plant		3	6.2	4.4645	0	0	0	0	0	0	0	0	0	0	0	1	0	1	0	0	0	1	0	2	0	0	0	1	0	0	0	1	1	0	0	54152000	0	0	0	0	0	0	0	0	0
Q42699	5-methyltetrahydropteroyltriglutamate--homocysteine methyltransferase	Catharanthus roseus	METE	plant		7	12.2	43.623	0	0	0	0	2	0	3	1	2	5	0	4	1	2	2	0	1	2	2	2	1	1	1	3	0	2	3	1	1	0	1	52395000	0	0	0	0	0	0	6875600	0	0
Q42736	Pyruvate, phosphate dikinase, chloroplastic	Flaveria pringlei	PPDK	plant		2	2.1	1.5886	0	0	0	0	1	0	1	1	1	1	0	1	1	0	0	0	0	0	0	0	1	0	0	0	0	0	0	0	0	0	0	20057000	0	0	0	0	6976500	0	4283800	1678200	0
Q42797	Trans-cinnamate 4-monooxygenase	Glycine max	CYP73A11	plant		3	8.3	3.2076	0	0	0	0	0	0	0	0	0	1	0	0	0	0	0	0	0	1	2	0	0	0	0	0	0	1	0	3	2	0	0	29591000	0	0	0	0	0	0	0	0	0
Q42806	Pyruvate kinase, cytosolic isozyme	Glycine max	NA	plant		8	17.8	21.444	0	0	0	0	0	0	3	1	5	2	1	3	0	3	0	1	1	4	5	4	0	0	1	1	0	2	3	5	5	0	0	340920000	0	0	0	0	0	0	12837000	952290	33721000
Q42807	Stearoyl-[acyl-carrier-protein] 9-desaturase, chloroplastic	Glycine max	ACPD	plant		6	18.2	22.36	0	0	0	0	1	0	0	0	0	1	1	1	0	1	0	0	0	1	2	0	0	0	0	0	0	0	0	3	3	0	0	45158000	0	0	0	0	3057100	0	0	0	0
Q42823	Ribulose bisphosphate carboxylase small subunit, chloroplastic	Glycine tabacina	RBCS	plant		5	27	226.2	0	0	0	0	3	1	2	1	5	4	1	4	4	4	2	2	2	4	4	1	2	1	1	2	1	2	4	4	4	0	1	2.0788e+09	0	0	0	0	43118000	0	23199000	0	52706000
Q42877	DNA-directed RNA polymerase II subunit RPB2	Solanum lycopersicum	RPB2	plant		2	1.6	1.616	0	0	0	0	0	0	0	0	0	0	0	0	0	0	0	0	0	1	0	0	0	0	0	0	0	0	0	2	1	0	0	8616200	0	0	0	0	0	0	0	0	0
Q42908	2,3-bisphosphoglycerate-independent phosphoglycerate mutase	Mesembryanthemum crystallinum	PGM1	plant		13	23.1	34.638	0	0	0	0	3	0	2	0	4	3	3	3	2	2	0	1	1	6	3	3	0	0	0	1	0	3	4	6	7	0	0	316930000	0	0	0	0	7220100	0	14352000	0	17543000
Q42919	Glucose-6-phosphate 1-dehydrogenase, cytoplasmic isoform	Medicago sativa	NA	plant		2	3.5	1.0199	0	0	0	0	0	0	1	0	0	0	0	0	0	0	0	0	0	0	0	0	0	0	0	0	0	0	0	0	1	0	0	5584800	0	0	0	0	0	0	3289000	0	0
Q42954	Pyruvate kinase, cytosolic isozyme	Nicotiana tabacum	NA	plant		2	3.3	1.3531	0	0	0	0	0	0	0	0	0	0	0	0	0	0	0	0	0	0	1	0	0	0	0	0	0	0	0	1	2	0	0	24870000	0	0	0	0	0	0	0	0	0
Q42961	Phosphoglycerate kinase, chloroplastic	Nicotiana tabacum	NA	plant		14	36.2	132.73	0	0	0	0	4	0	4	1	4	5	3	8	4	8	1	1	3	9	7	8	2	1	0	3	0	5	5	7	10	0	1	1.0271e+09	0	0	0	0	38020000	0	83898000	14988000	53456000
Q42962	Phosphoglycerate kinase, cytosolic	Nicotiana tabacum	NA	plant		6	20.7	104.16	0	0	0	0	2	0	0	0	1	2	0	1	0	0	1	1	1	2	3	2	1	1	0	1	0	2	0	4	3	0	0	353690000	0	0	0	0	5363400	0	0	0	13332000
Q42971	Enolase	Oryza sativa subsp. japonica	ENO1	plant		5	18.2	129.05	0	0	0	0	2	0	1	1	1	2	2	2	2	2	0	0	1	2	2	0	0	1	1	1	0	1	2	1	2	0	1	65572000	0	0	0	0	7012400	0	0	0	0
Q43007	Phospholipase D alpha 1	Oryza sativa subsp. japonica	PLD1	plant		2	2	1.8245	0	0	0	0	0	0	1	0	0	0	0	0	0	0	0	0	0	0	0	0	0	0	0	0	0	0	0	1	0	0	0	15489000	0	0	0	0	0	0	7244600	0	0
Q43011	Asparagine synthetase [glutamine-hydrolyzing] 2	Oryza sativa subsp. japonica	Os06g0265000	plant		3	6.3	22.743	0	0	0	0	0	0	0	0	0	0	0	0	0	1	0	0	0	2	2	0	0	0	0	0	0	1	0	0	2	0	0	24054000	0	0	0	0	0	0	0	0	0
Q43092	Granule-bound starch synthase 1, chloroplastic/amyloplastic	Pisum sativum	NA	plant		4	10.1	33.472	0	0	0	0	3	2	0	0	0	0	0	0	0	0	0	0	0	1	0	0	0	0	0	0	0	0	0	0	0	0	0	89498000	0	0	0	0	40715000	48207000	0	0	0
Q43116	Protein disulfide-isomerase	Ricinus communis	NA	plant		2	4.6	1.9006	0	0	0	0	0	0	0	0	0	0	1	1	0	0	0	0	0	0	0	0	0	0	0	0	0	0	0	0	0	0	0	10244000	0	0	0	0	0	0	0	0	0
Q43130	Enolase	Mesembryanthemum crystallinum	PGH1	plant		2	3.8	7.0575	0	0	0	0	2	0	1	0	0	0	0	2	1	2	0	0	0	2	2	0	0	0	0	0	0	1	2	2	2	0	0	364100000	0	0	0	0	92985000	0	10407000	0	0
Q43143	Pectinesterase/pectinesterase inhibitor U1	Solanum lycopersicum	PMEU1	plant		2	3.4	1.8111	0	0	0	0	0	0	0	0	0	2	0	0	0	0	0	0	1	0	0	0	0	0	0	0	0	0	0	0	0	0	0	16899000	0	0	0	0	0	0	0	0	0
Q43316	Porphobilinogen deaminase, chloroplastic	Arabidopsis thaliana	HEMC	plant		3	9.4	3.0602	0	0	0	0	0	0	0	0	2	0	0	1	1	2	0	0	0	1	1	0	0	0	0	0	0	0	0	0	1	0	0	38317000	0	0	0	0	0	0	0	0	6402400
Q43317	Cysteine synthase	Citrullus lanatus	NA	plant		2	7.1	4.303	0	0	0	0	0	1	1	0	1	2	0	2	2	2	0	0	1	1	1	1	1	0	1	0	1	1	2	1	0	0	0	125070000	0	0	0	0	0	6043100	8861500	0	2295400
Q43321	Enolase	Alnus glutinosa	PGH1	plant		3	10.9	62.203	0	0	0	0	1	1	1	1	2	1	2	1	0	1	1	0	1	1	1	1	1	0	1	1	0	0	0	2	2	0	1	218780000	0	0	0	0	14306000	3965600	27449000	1921700	18426000
Q43433	V-type proton ATPase subunit B 2 (Fragment)	Gossypium hirsutum	NA	plant		3	4.9	2.135	0	0	0	0	0	0	2	0	0	1	1	1	1	0	0	0	0	3	0	0	0	0	0	0	0	0	0	0	1	0	0	53589000	0	0	0	0	0	0	2494800	0	0
Q43467	Elongation factor Tu, chloroplastic	Glycine max	TUFA	plant		3	9.8	3.6148	0	0	0	0	0	0	0	0	0	0	0	0	0	0	0	0	0	3	0	0	0	0	0	0	0	0	1	0	2	0	0	11455000	0	0	0	0	0	0	0	0	0
Q43473	Tubulin alpha-1 chain	Hordeum vulgare	TUBA1	plant		6	15.6	323.31	0	0	0	0	1	0	1	2	3	4	1	3	4	5	0	2	2	4	5	1	3	0	2	1	0	3	4	6	4	0	3	894900000	0	0	0	0	3709400	0	4567800	1516600	40402000
Q43497	Monodehydroascorbate reductase	Solanum lycopersicum	AFRR	plant		2	7.6	2.4004	0	0	0	0	0	0	1	0	1	1	1	1	0	1	0	0	0	0	0	1	0	0	1	0	0	0	0	0	0	0	0	33418000	0	0	0	0	0	0	3319000	0	4939300
Q43621	Glutathione reductase, cytosolic	Pisum sativum	NA	plant		4	12	19.986	0	0	0	0	0	0	0	0	0	1	0	0	0	2	0	0	0	2	1	0	0	0	0	0	0	1	0	2	2	0	0	48915000	0	0	0	0	0	0	0	0	0
Q43644	NADH dehydrogenase [ubiquinone] iron-sulfur protein 1, mitochondrial	Solanum tuberosum	NA	plant		3	5	2.8076	0	0	0	0	0	0	0	0	0	0	1	0	0	0	0	0	0	1	1	0	0	0	0	0	0	1	0	1	0	0	0	24390000	0	0	0	0	0	0	0	0	0
Q43715	Protein TOC75, chloroplastic	Pisum sativum	TOC75	plant		3	3.5	19.129	0	0	0	0	1	0	1	0	1	0	1	1	1	1	0	0	0	1	2	0	0	1	0	1	0	2	1	2	1	0	1	602700000	0	0	0	0	23433000	0	6117000	0	9158400
Q43785	Glutamine synthetase nodule isozyme	Medicago sativa	GS1	plant		2	9.8	1.8367	0	0	0	0	0	0	0	0	0	0	0	0	0	1	0	0	0	1	0	0	0	0	0	0	0	0	0	1	2	0	0	58818000	0	0	0	0	0	0	0	0	0
Q43848	Transketolase, chloroplastic	Solanum tuberosum	NA	plant		9	14.2	53.297	0	0	0	0	1	1	1	1	1	2	1	3	1	4	0	0	1	5	0	2	0	0	0	0	0	0	3	2	3	0	0	219580000	0	0	0	0	10716000	4945300	5238400	1435600	8539900
Q43870-2	Isoform 2 of ATP sulfurylase 2	Arabidopsis thaliana	NA	plant		2	4.9	2.6544	0	0	0	0	0	0	0	0	0	1	0	0	0	0	0	0	0	1	0	0	0	0	0	0	0	0	0	1	1	0	0	10299000	0	0	0	0	0	0	0	0	0
Q43873	Peroxidase 73	Arabidopsis thaliana	PER73	plant		3	10.9	148.55	0	0	0	0	0	0	2	0	1	2	1	2	2	2	0	0	0	3	2	0	0	0	0	2	0	0	2	2	2	0	0	348880000	0	0	0	0	0	0	8602400	0	0
Q4W8D0	Glutamine synthetase cytosolic isozyme 1-3	Oryza sativa subsp. japonica	GLN1-3	plant		2	8.9	13.471	0	0	0	0	0	0	1	0	0	0	0	1	0	0	0	0	0	0	1	1	0	0	0	0	0	1	0	2	0	0	0	7731700	0	0	0	0	0	0	0	0	0
Q53JY8	ATP-citrate synthase subunit alpha chain protein 1	Oryza sativa subsp. japonica	ACLA-1	plant		4	10.3	4.4598	0	0	0	0	0	0	0	0	1	0	0	2	0	1	0	0	0	2	2	0	0	0	1	0	0	0	2	0	1	1	0	33144000	0	0	0	0	0	0	0	0	4343600
Q56WD9	3-ketoacyl-CoA thiolase 2, peroxisomal	Arabidopsis thaliana	PED1	plant		2	6.5	59.28	0	0	0	0	0	0	0	0	0	0	1	0	0	0	0	0	0	1	0	0	0	0	0	0	0	0	0	0	0	0	0	17089000	0	0	0	0	0	0	0	0	0
Q5E924	Glyceraldehyde-3-phosphate dehydrogenase GAPCP2, chloroplastic	Arabidopsis thaliana	GAPCP2	plant		2	5	5.5935	0	0	0	0	2	0	1	0	1	2	1	2	0	1	0	0	0	1	2	0	0	0	0	0	0	1	1	1	1	0	0	1211300000	0	0	0	0	191190000	0	0	0	255970000
Q5IZC8	Protein TOC75-4, chloroplastic	Arabidopsis thaliana	TOC75-4	plant		2	5.6	1.1626	0	0	0	0	0	0	0	0	0	0	0	0	0	0	0	0	0	1	0	0	0	0	0	0	0	1	0	0	1	0	0	10767000	0	0	0	0	0	0	0	0	0
Q5JK84	DEAD-box ATP-dependent RNA helicase 15	Oryza sativa subsp. japonica	AIP2	plant		2	4.6	2.3826	0	0	0	0	0	0	0	0	0	2	0	1	0	2	0	0	0	1	1	0	1	0	0	0	0	0	1	1	1	0	0	91335000	0	0	0	0	0	0	0	0	0
Q5JKF2-2	Isoform 2 of DEAD-box ATP-dependent RNA helicase 40	Oryza sativa subsp. japonica	NA	plant		3	5.7	1.1784	0	0	0	0	0	0	0	0	1	0	0	0	0	0	0	0	0	0	0	0	0	0	0	0	0	1	0	0	2	0	0	55294000	0	0	0	0	0	0	0	0	43083000
Q5VNM3	Eukaryotic initiation factor 4A-III homolog A	Oryza sativa subsp. japonica	EIF4A3A	plant		3	8.2	6.0645	0	0	0	0	0	0	0	0	2	3	0	2	0	1	0	0	1	3	3	0	0	0	0	0	0	1	2	3	3	0	0	97651000	0	0	0	0	0	0	0	0	5082100
Q5XF03	Probable glycerol-3-phosphate acyltransferase 8	Arabidopsis thaliana	GPAT8	plant		4	10	5.1029	0	0	0	0	0	0	0	0	0	2	0	0	1	2	0	0	0	4	2	0	0	0	0	0	0	0	1	2	2	0	0	62929000	0	0	0	0	0	0	0	0	0
Q5Z5A8	Photosystem II stability/assembly factor HCF136, chloroplastic	Oryza sativa subsp. japonica	HCF136	plant		2	6.2	4.5817	0	0	0	0	0	0	0	1	1	0	0	1	0	1	0	0	0	2	1	0	0	0	0	0	0	1	1	1	2	0	0	62368000	0	0	0	0	0	0	0	4104600	4915900
Q5Z5B2	Protein argonaute 1D	Oryza sativa subsp. japonica	AGO1D	plant		3	4.1	4.6589	0	0	0	0	0	0	0	0	1	0	0	0	0	0	0	0	0	1	1	0	0	0	0	0	0	0	0	0	2	0	0	15465000	0	0	0	0	0	0	0	0	9674500
Q5Z9S8	ABC transporter G family member 42	Oryza sativa subsp. japonica	ABCG42	plant		2	1.3	1.7034	0	0	0	0	0	0	0	0	0	0	0	0	1	0	0	0	0	1	1	0	0	0	0	0	0	0	0	2	2	0	0	10103000	0	0	0	0	0	0	0	0	0
Q652L6	Monodehydroascorbate reductase 3, cytosolic	Oryza sativa subsp. japonica	MDAR3	plant		7	17	9.1164	0	0	0	0	0	0	1	0	1	1	4	1	1	1	0	0	1	3	1	1	0	0	0	0	0	2	1	3	0	0	0	153310000	0	0	0	0	0	0	6726500	0	1954200
Q655S1	ATP-dependent zinc metalloprotease FTSH 2, chloroplastic	Oryza sativa subsp. japonica	FTSH2	plant		10	21.4	12.991	0	0	0	0	0	0	0	0	1	0	1	2	0	3	0	0	0	4	0	1	0	0	0	1	0	3	0	5	4	0	0	101830000	0	0	0	0	0	0	0	0	4577600
Q67U26	Villin-3	Oryza sativa subsp. japonica	VLN3	plant		4	4.5	4.1608	0	0	0	0	0	0	0	0	0	2	2	1	0	2	0	0	0	3	3	0	0	0	0	0	0	2	1	1	2	0	0	53905000	0	0	0	0	0	0	0	0	0
Q67XZ3	Beta-fructofuranosidase, insoluble isoenzyme CWINV3	Arabidopsis thaliana	CWINV3	plant		4	5.9	32.53	0	0	0	0	0	0	0	0	0	0	0	0	0	0	1	4	0	0	0	0	0	0	0	0	0	0	0	0	0	0	0	32775000	0	0	0	0	0	0	0	0	0
Q69S39	Cytochrome b6-f complex iron-sulfur subunit, chloroplastic	Oryza sativa subsp. japonica	petC	plant		3	24.9	5.5652	0	0	0	0	0	0	1	0	0	0	0	0	1	0	0	0	0	0	0	1	0	1	0	1	0	1	0	0	1	0	0	38810000	0	0	0	0	0	0	12987000	0	0
Q69SV0	Probable L-ascorbate peroxidase 8, chloroplastic	Oryza sativa subsp. japonica	APX8	plant		2	3.8	2.0159	0	0	0	0	0	0	1	0	2	0	1	1	1	2	0	0	0	1	2	0	0	0	0	0	0	0	0	1	2	0	0	57950000	0	0	0	0	0	0	3172200	0	7027200
Q6ATY4	UPF0603 protein Os05g0401100, chloroplastic	Oryza sativa subsp. japonica	Os05g0401100	plant		2	7.7	25.042	0	0	0	0	1	0	1	1	1	0	0	1	1	2	0	0	0	1	1	1	0	0	0	0	0	1	1	1	1	0	0	89793000	0	0	0	0	6954600	0	4046300	5624100	5060300
Q6AUR2	Nitrogen regulatory protein P-II homolog	Oryza sativa subsp. japonica	GLB	plant		4	17	4.284	0	0	0	0	1	0	2	2	2	2	2	1	1	2	0	1	0	2	3	0	1	0	0	0	0	1	1	4	2	0	2	1193400000	0	0	0	0	15788000	0	54580000	12754000	28058000
Q6AV34	Probable N-acetyl-gamma-glutamyl-phosphate reductase, chloroplastic	Oryza sativa subsp. japonica	Os03g0617900	plant		2	5.1	1.3033	0	0	0	0	0	0	0	0	0	0	0	0	0	0	0	0	0	0	0	0	0	0	0	0	0	1	0	1	1	0	0	13036000	0	0	0	0	0	0	0	0	0
Q6AVG6	4-hydroxy-3-methylbut-2-enyl diphosphate reductase, chloroplastic	Oryza sativa subsp. japonica	ISPH	plant		2	4.8	1.5845	0	0	0	0	0	0	1	0	1	1	0	0	0	0	0	0	0	0	1	0	0	0	0	0	0	0	0	1	1	0	0	17503000	0	0	0	0	0	0	1697100	0	3005400
Q6E7D1	DNA damage-binding protein 1	Solanum cheesmaniae	DDB1	plant		3	2.7	2.9575	0	0	0	0	0	0	0	0	0	0	0	0	0	1	0	0	0	1	0	0	0	0	0	0	0	0	0	1	2	0	0	11388000	0	0	0	0	0	0	0	0	0
Q6ER94	2-Cys peroxiredoxin BAS1, chloroplastic	Oryza sativa subsp. japonica	BAS1	plant		4	14.9	77.943	0	0	0	0	0	0	0	1	1	1	0	1	1	2	0	1	0	2	2	1	0	0	1	0	0	1	1	2	1	0	0	218600000	0	0	0	0	0	0	0	3975600	7241100
Q6F2U9	Lysine--tRNA ligase	Oryza sativa subsp. japonica	Os03g0586800	plant		4	6.6	4.2043	0	0	0	0	0	0	0	0	0	1	0	0	0	0	0	0	0	1	1	0	0	0	0	0	0	0	0	3	3	0	0	56058000	0	0	0	0	0	0	0	0	0
Q6H8D6	Putative coatomer subunit beta-3	Oryza sativa subsp. japonica	Os02g0209000	plant		3	3.6	4.1815	0	0	0	0	0	0	2	0	0	1	0	1	0	1	0	0	0	3	2	0	0	0	0	0	0	1	1	2	1	0	0	86385000	0	0	0	0	0	0	5462600	0	0
Q6K9N6	Succinate--CoA ligase [ADP-forming] subunit beta, mitochondrial	Oryza sativa subsp. japonica	Os02g0621700	plant		5	11.6	3.8249	0	0	0	0	1	1	0	1	1	1	2	1	1	1	0	0	3	2	1	1	1	1	1	1	0	1	1	2	1	0	0	111410000	0	0	0	0	1152600	2763400	0	1811500	1528500
Q6L372-2	Isoform 2 of Cytochrome b6	Saccharum hybrid	NA	plant		2	9	79.269	0	0	0	0	0	0	1	1	1	0	0	2	2	0	0	0	1	0	1	0	0	1	0	0	0	0	0	2	2	0	1	144190000	0	0	0	0	0	0	8864500	11415000	6944400
Q6L4S3	Hypersensitive-induced response protein-like protein 1	Oryza sativa subsp. japonica	HIRL1	plant		2	9.7	13.474	0	0	0	0	0	0	1	1	2	1	1	2	0	1	0	0	1	1	0	1	0	1	0	0	0	1	1	0	0	0	0	69165000	0	0	0	0	0	0	0	1134700	4251000
Q6PS57	Cyclin-dependent kinases regulatory subunit 1	Oryza sativa subsp. japonica	CKS1	plant		4	36.7	2.6158	0	0	0	0	0	0	1	0	0	2	0	1	1	2	0	0	0	2	1	0	0	0	0	0	0	1	1	3	3	0	0	122480000	0	0	0	0	0	0	3338700	0	0
Q6UNT2	Large ribosomal subunit protein uL18	Cucumis sativus	RPL5	plant		6	18.2	57.179	0	0	0	0	2	0	2	0	2	0	3	4	1	4	0	0	0	3	3	1	0	0	0	0	0	1	1	2	4	0	0	556770000	0	0	0	0	24631000	0	18114000	0	30533000
Q6XJG8	26S proteasome non-ATPase regulatory subunit 2 homolog B	Arabidopsis thaliana	RPN1B	plant		6	7.7	45.079	0	0	0	0	0	0	2	0	1	1	1	2	0	1	0	0	0	2	2	0	1	0	0	0	0	1	1	2	3	0	0	197800000	0	0	0	0	0	0	57812000	0	2759900
Q6YW46-2	Isoform 2 of Elongation factor 1-gamma 2	Oryza sativa subsp. japonica	NA	plant		6	15.7	103.81	0	0	0	0	1	0	0	0	1	2	2	3	0	2	2	1	1	2	2	1	0	1	1	1	0	2	2	2	2	0	2	291100000	0	0	0	0	12105000	0	0	0	9099800
Q6Z0I4	Enoyl-[acyl-carrier-protein] reductase [NADH] 1, chloroplastic	Oryza sativa subsp. japonica	Os08g0327400	plant		3	8.8	4.3547	0	0	0	0	1	0	1	0	1	1	0	2	0	2	0	0	0	2	2	0	1	0	1	1	0	2	1	1	1	0	0	60992000	0	0	0	0	24614000	0	0	0	0
Q6Z382	Coatomer subunit gamma-2	Oryza sativa subsp. japonica	Os07g0201100	plant		9	11.4	34.041	0	0	0	0	2	0	1	1	2	2	1	3	1	4	0	0	0	6	6	1	3	1	1	0	0	3	4	6	7	1	2	449830000	0	0	0	0	7312800	0	9383800	5323100	13378000
Q6Z6K4	Beta-galactosidase 4	Oryza sativa subsp. japonica	Os02g0219200	plant		2	1.6	2.4353	0	0	0	0	0	0	0	0	1	1	0	1	0	0	1	1	2	1	1	0	0	0	0	0	0	0	0	1	0	0	0	54530000	0	0	0	0	0	0	0	0	3825900
Q6Z7B0	Heat shock 70 kDa protein BIP1	Oryza sativa subsp. japonica	BIP1	plant		3	7.1	53.344	0	0	0	0	0	0	2	0	1	2	2	2	1	3	0	0	2	2	1	1	0	0	1	1	0	1	1	0	2	0	1	466050000	0	0	0	0	0	0	35040000	0	29560000
Q6ZIV7	Hypersensitive-induced response protein 1	Oryza sativa subsp. japonica	HIR1	plant		3	12.3	23.489	0	0	0	0	0	0	1	1	2	0	0	1	0	2	0	1	0	2	1	0	0	0	0	0	0	1	1	2	2	0	0	117930000	0	0	0	0	0	0	6095500	887010	4549400
Q6ZKC0	14-3-3-like protein GF14-C	Oryza sativa subsp. japonica	GF14C	plant		3	11.7	117.12	0	0	0	0	1	1	1	0	2	2	2	2	0	3	1	0	2	2	2	1	1	1	1	1	1	1	1	2	3	0	1	347340000	0	0	0	0	2681800	5752200	2450800	0	37966000
Q6ZL94	Succinate--CoA ligase [ADP-forming] subunit alpha, mitochondrial	Oryza sativa subsp. japonica	Os07g0577700	plant		4	14.8	6.1148	0	0	0	0	0	0	0	0	1	1	1	2	0	1	0	0	2	0	3	2	0	0	0	2	0	0	2	3	3	0	1	191920000	0	0	0	0	0	0	0	0	14580000
Q70EW5	Phospholipase D alpha 1	Cynara cardunculus	PLD1	plant		2	3	1.2689	0	0	0	0	0	0	1	0	2	0	0	0	0	0	0	0	0	0	0	0	0	0	0	0	0	0	0	1	0	0	0	6096300	0	0	0	0	0	0	3016600	0	3079800
Q70Z19	Nucleosome assembly protein	Nicotiana tabacum	NAP1;1	plant		2	7	1.6345	0	0	0	0	1	0	0	0	0	0	0	0	0	1	0	0	0	1	2	0	0	0	0	0	0	0	0	0	1	0	0	27588000	0	0	0	0	1553900	0	0	0	0
Q71VM4	Importin subunit alpha-1a	Oryza sativa subsp. japonica	Os01g0253300	plant		6	17.9	15.283	0	0	0	0	1	0	2	0	4	3	0	3	1	3	0	0	0	4	2	1	0	1	1	0	0	1	3	2	3	0	0	162080000	0	0	0	0	1164600	0	7289200	0	24080000
Q76MX2	Bifunctional L-3-cyanoalanine synthase/cysteine synthase 1, mitochondrial	Solanum tuberosum	PCAS-1	plant		2	5.7	2.9544	0	0	0	0	0	0	0	0	1	1	1	1	0	0	0	0	0	1	1	1	0	0	0	0	0	0	0	1	1	0	0	48905000	0	0	0	0	0	0	0	0	6010100
Q7DLR9	Proteasome subunit beta type-4	Arabidopsis thaliana	PBG1	plant		2	13.4	17.339	0	0	0	0	0	0	0	0	0	1	0	1	0	1	0	0	0	1	1	0	0	0	0	0	0	2	1	2	1	0	0	39330000	0	0	0	0	0	0	0	0	0
Q7DLS1	Proteasome subunit beta type-7-B	Arabidopsis thaliana	PBB2	plant		3	8.4	1.3302	0	0	0	0	0	0	0	0	0	0	0	0	1	1	0	0	0	1	1	0	0	0	0	0	0	0	0	1	2	0	0	42236000	0	0	0	0	0	0	0	0	0
Q7F1M0	ATP-dependent DNA helicase 2 subunit KU70	Oryza sativa subsp. japonica	KU70	plant		2	2.6	2.319	0	0	0	0	0	0	0	0	0	0	0	0	0	0	0	0	0	0	1	0	0	0	0	0	0	0	0	1	0	0	0	4009400	0	0	0	0	0	0	0	0	0
Q7F8R0	Zinc finger CCCH domain-containing protein 14	Oryza sativa subsp. japonica	Os02g0194200	plant		2	6.7	1.4795	0	0	0	0	0	0	0	0	1	0	0	0	0	0	0	0	0	2	1	0	0	0	0	0	0	0	0	0	0	0	0	13196000	0	0	0	0	0	0	0	0	3178300
Q7FAH2	Glyceraldehyde-3-phosphate dehydrogenase 2, cytosolic	Oryza sativa subsp. japonica	GAPC2	plant		6	29.7	61.076	0	0	0	0	1	0	3	0	4	2	1	3	1	3	0	1	0	2	1	1	0	0	1	3	1	2	2	3	2	0	1	1225800000	0	0	0	0	94084000	0	28069000	0	210620000
Q7FNS4	Photosystem II CP47 reaction center protein	Atropa belladonna	psbB	plant		2	3.5	267.35	0	0	0	0	0	0	0	1	0	0	0	0	2	0	0	0	1	0	0	2	0	0	0	2	0	0	0	0	0	0	0	68023000	0	0	0	0	0	0	0	11495000	0
Q7G8Y3	Probable chromatin-remodeling complex ATPase chain	Oryza sativa subsp. japonica	Os01g0367900	plant		5	5	4.1881	0	0	0	0	0	0	0	0	0	0	0	0	0	0	0	0	0	2	1	0	0	0	0	0	0	0	0	1	4	0	0	22728000	0	0	0	0	0	0	0	0	0
Q7HKX2	Photosystem I iron-sulfur center	Calycanthus floridus var. glaucus	psaC	plant		7	82.7	143.87	0	0	0	0	1	0	3	3	4	3	1	4	5	4	0	3	0	7	6	5	4	0	1	6	0	4	4	6	6	0	4	962680000	0	0	0	0	4944100	0	28915000	7039800	39637000
Q7SIC9	Transketolase, chloroplastic	Zea mays	NA	plant		4	10.8	3.5142	0	0	0	0	0	0	0	0	0	0	0	0	0	1	0	0	0	1	0	0	0	0	0	0	0	0	0	2	1	0	0	6544300	0	0	0	0	0	0	0	0	0
Q7X7N2	Arginase 1, mitochondrial	Oryza sativa subsp. japonica	ARG1	plant		2	7.1	3.3265	0	0	0	0	0	0	1	0	1	0	1	0	0	0	0	0	0	1	2	1	0	0	0	0	0	0	1	0	2	0	0	38980000	0	0	0	0	0	0	2164900	0	3223900
Q7XFK2	Beta-galactosidase 14	Oryza sativa subsp. japonica	Os10g0340600	plant		2	1.5	2.7891	0	0	0	0	0	0	1	0	0	0	1	0	0	0	0	0	0	0	0	0	0	0	0	0	0	0	0	0	0	0	0	22928000	0	0	0	0	0	0	16073000	0	0
Q7XJ81	Fructokinase-2	Solanum habrochaites	FRK2	plant		2	9.1	34.539	0	0	0	0	0	0	0	0	0	1	1	1	0	1	0	1	0	1	1	0	0	0	0	0	0	0	1	0	1	0	0	181570000	0	0	0	0	0	0	0	0	0
Q7XQ88	Dolichyl-diphosphooligosaccharide--protein glycosyltransferase subunit STT3B	Oryza sativa subsp. japonica	STT3B	plant		3	3.5	1.3911	0	0	0	0	0	0	0	0	0	0	0	0	0	1	0	0	0	1	2	0	0	0	0	0	0	0	1	1	2	0	0	57592000	0	0	0	0	0	0	0	0	0
Q7XRB5	Protein disulfide isomerase-like 1-2	Oryza sativa subsp. japonica	PDIL1-2	plant		2	3.9	1.8777	0	0	0	0	0	0	1	0	0	0	1	0	0	2	0	0	1	1	0	0	0	0	0	0	0	1	1	1	1	0	0	53917000	0	0	0	0	0	0	5444000	0	0
Q7XT99	Probable aldo-keto reductase 2	Oryza sativa subsp. japonica	Os04g0338000	plant		5	14.2	5.6612	0	0	0	0	0	0	1	1	1	1	1	2	1	2	0	0	1	2	2	1	0	0	0	1	0	0	2	2	2	0	0	76694000	0	0	0	0	0	0	6666700	2851800	4767600
Q7XZP5	L-ascorbate peroxidase 5, peroxisomal	Arabidopsis thaliana	APX5	plant		2	8.2	3.1222	0	0	0	0	0	0	0	0	1	1	1	1	1	1	0	0	0	1	2	0	0	0	0	0	0	1	1	1	1	0	0	92291000	0	0	0	0	0	0	0	0	4175200
Q7Y052	Calmodulin	Euphorbia characias	NA	plant		14	89.3	323.31	0	0	0	0	5	4	8	3	9	10	10	9	6	9	6	7	7	12	8	9	4	3	5	6	0	6	7	8	12	1	3	5365000000	0	0	0	0	252330000	13127000	222670000	36699000	495600000
Q84K16	AP-1 complex subunit gamma-1	Arabidopsis thaliana	GAMMA-ADR	plant		3	3.5	1.9831	0	0	0	0	0	0	0	0	0	1	0	0	1	1	0	0	0	1	0	0	0	0	0	0	0	1	0	1	2	0	0	15117000	0	0	0	0	0	0	0	0	0
Q84L30	Ubiquitin receptor RAD23d	Arabidopsis thaliana	RAD23D	plant		3	7.4	129.18	0	0	0	0	0	0	1	0	2	2	1	3	0	2	0	0	2	2	1	1	1	0	1	0	0	2	2	1	1	0	0	113940000	0	0	0	0	0	0	0	0	12027000
Q84L33-2	Isoform 2 of Ubiquitin receptor RAD23b	Arabidopsis thaliana	NA	plant		2	4.4	2.3659	0	0	0	0	0	0	0	0	1	0	0	1	1	0	0	0	0	1	2	0	0	0	0	0	0	0	1	1	2	0	0	210040000	0	0	0	0	0	0	0	0	4372300
Q84MP7	Probable histone H2A variant 3	Oryza sativa subsp. japonica	Os03g0743400	plant		2	17.5	10.079	0	0	0	0	0	0	1	1	2	1	2	2	1	2	0	0	0	2	2	0	0	0	1	0	0	1	1	2	2	0	0	370180000	0	0	0	0	0	0	17570000	3651800	35541000
Q84P54	Gamma aminobutyrate transaminase 1, mitochondrial	Solanum lycopersicum	GABA-TP1	plant		2	5	9.3563	0	0	0	0	1	0	0	0	1	2	0	1	0	0	0	0	0	2	2	0	0	0	0	0	0	0	0	1	2	0	0	103860000	0	0	0	0	9465900	0	0	0	0
Q84W89	DEAD-box ATP-dependent RNA helicase 37	Arabidopsis thaliana	RH37	plant		4	7.3	5.6196	0	0	0	0	0	0	0	0	0	1	0	1	0	1	0	0	0	2	1	0	0	0	0	0	0	0	0	0	4	0	0	14306000	0	0	0	0	0	0	0	0	0
Q84WV1	T-complex protein 1 subunit gamma	Arabidopsis thaliana	CCT3	plant		6	10.8	3.5571	0	0	0	0	0	0	0	0	1	2	1	1	2	1	0	0	0	3	4	0	0	0	0	0	0	0	1	4	3	0	0	143390000	0	0	0	0	0	0	0	0	6982200
Q84ZN6	Probable cellulose synthase A catalytic subunit 8 [UDP-forming]	Oryza sativa subsp. japonica	CESA8	plant		3	3.7	3.6105	0	0	0	0	0	0	0	0	0	0	0	1	0	0	0	0	0	1	1	0	0	0	0	0	0	0	0	2	0	0	0	13448000	0	0	0	0	0	0	0	0	0
Q8GTE3	Small ribosomal subunit protein eS1	Cicer arietinum	NA	plant		7	29.1	56.328	0	0	0	0	0	0	0	0	2	3	2	3	1	2	0	0	1	4	5	0	0	0	1	0	0	1	2	3	5	0	0	313150000	0	0	0	0	0	0	0	0	4455800
Q8GZD5	Xyloglucan endotransglucosylase protein 34	Populus tremula x Populus tremuloides	XTH16-34	plant		3	10.5	2.1163	0	0	0	0	0	0	0	0	0	1	0	1	0	0	0	2	0	1	1	0	0	0	0	0	0	0	0	1	2	0	0	40993000	0	0	0	0	0	0	0	0	0
Q8H0S9	Puromycin-sensitive aminopeptidase	Arabidopsis thaliana	MPA1	plant		6	7	3.2928	0	0	0	0	0	0	0	0	1	0	0	0	1	0	0	0	0	2	2	0	0	0	0	0	0	0	0	2	2	0	0	38848000	0	0	0	0	0	0	0	0	4334100
Q8H0X6-2	Isoform 2 of Cysteine proteinase inhibitor 6	Arabidopsis thaliana	NA	plant		4	12.9	13.984	0	0	0	0	0	0	0	0	2	2	0	2	0	1	0	0	0	2	1	0	0	0	0	0	0	0	2	0	1	0	0	72008000	0	0	0	0	0	0	0	0	10342000
Q8H104	Aspartate--tRNA ligase 1, cytoplasmic	Arabidopsis thaliana	At4g26870	plant		2	4.3	1.866	0	0	0	0	0	0	0	0	0	1	0	0	1	1	0	0	0	2	2	0	0	0	0	0	0	1	0	1	1	0	0	45474000	0	0	0	0	0	0	0	0	0
Q8H7L6	Probable apyrase 1	Oryza sativa subsp. japonica	APY1	plant		2	4.9	2.5043	0	0	0	0	0	0	0	0	0	0	0	1	0	0	0	0	0	1	0	0	0	1	0	0	0	1	0	1	1	0	0	25552000	0	0	0	0	0	0	0	0	0
Q8H7U1	Tubulin beta-2 chain	Oryza sativa subsp. japonica	TUBB2	plant		2	6.5	136.68	0	0	0	0	0	0	0	0	0	2	1	2	1	2	0	1	0	0	1	1	0	0	1	1	0	1	1	1	1	1	1	187670000	0	0	0	0	0	0	0	0	0
Q8L5Y6-2	Isoform 2 of Cullin-associated NEDD8-dissociated protein 1	Arabidopsis thaliana	NA	plant		2	1.7	1.1323	0	0	0	0	0	0	0	0	0	0	0	0	0	0	0	0	0	0	0	0	0	0	1	0	0	0	0	1	1	0	0	0	0	0	0	0	0	0	0	0	0
Q8L611	Protein transport protein SEC31 homolog B	Arabidopsis thaliana	SEC31B	plant		2	1.9	1.7254	0	0	0	0	0	0	0	0	0	1	0	0	0	0	0	0	0	1	1	0	0	0	0	0	0	0	1	0	1	0	0	52489000	0	0	0	0	0	0	0	0	0
Q8L6Y1	Ubiquitin carboxyl-terminal hydrolase 14	Arabidopsis thaliana	UBP14	plant		2	2.8	1.0141	0	0	0	0	0	0	0	0	0	0	0	0	0	0	0	0	0	1	1	0	0	0	0	0	0	0	0	0	1	0	0	6488100	0	0	0	0	0	0	0	0	0
Q8L719-2	Isoform 2 of THO complex subunit 4B	Arabidopsis thaliana	NA	plant		4	12.4	12.37	0	0	0	0	0	0	1	0	3	1	0	2	0	1	0	0	0	1	3	0	0	0	0	0	0	3	0	2	2	0	0	169980000	0	0	0	0	0	0	2046400	0	27865000
Q8L7N0	T-complex protein 1 subunit zeta 2	Arabidopsis thaliana	CCT6B	plant		8	20.4	20.908	0	0	0	0	0	0	0	0	2	1	0	3	0	2	0	0	0	4	1	0	0	0	0	0	0	2	1	4	4	0	0	106630000	0	0	0	0	0	0	0	0	13476000
Q8L7V3	Probable methyltransferase PMT26	Arabidopsis thaliana	At5g64030	plant		4	5.9	2.8457	0	0	0	0	0	0	0	0	0	0	0	0	0	1	0	0	0	0	2	0	0	0	0	0	0	0	1	0	2	0	0	18263000	0	0	0	0	0	0	0	0	0
Q8L828-2	Isoform 2 of Coatomer subunit beta-3	Arabidopsis thaliana	NA	plant		11	13.1	66.576	0	0	0	0	0	0	1	1	2	3	1	3	3	5	0	0	0	8	5	2	0	0	0	0	0	3	5	7	9	0	0	291280000	0	0	0	0	0	0	0	2173100	7694800
Q8L940	Pyridoxal 5-phosphate synthase subunit PDX1.3	Arabidopsis thaliana	PDX13	plant		6	22.3	24.009	0	0	0	0	1	0	1	0	0	0	0	1	1	0	0	0	0	4	3	1	0	0	0	0	0	1	1	3	4	0	0	85772000	0	0	0	0	7125500	0	1245900	0	0
Q8L9P8	Protein RALF-like 33	Arabidopsis thaliana	RALFL33	plant		4	25.9	4.0739	0	0	0	0	0	2	1	0	0	1	2	1	2	0	0	2	2	1	0	1	2	0	0	1	0	1	2	3	4	0	2	1368400000	0	0	0	0	0	164010000	7086400	0	0
Q8LB81-2	Isoform 2 of GDSL esterase/lipase At5g33370	Arabidopsis thaliana	NA	plant		2	8.2	2.9568	0	0	0	0	0	0	0	0	0	0	0	1	1	2	0	0	0	0	1	0	0	0	0	0	0	0	1	1	1	0	0	0	0	0	0	0	0	0	0	0	0
Q8LC83	Small ribosomal subunit protein eS24y	Arabidopsis thaliana	RPS24B	plant		3	20.3	5.1147	0	0	0	0	0	0	1	0	0	0	1	2	1	2	0	0	0	2	1	0	0	0	1	0	0	0	0	1	2	0	0	31470000	0	0	0	0	0	0	0	0	0
Q8LD27	Proteasome subunit beta type-6	Arabidopsis thaliana	PBA1	plant		3	12	2.2871	0	0	0	0	0	0	0	0	1	1	1	2	1	2	0	1	0	2	1	0	0	0	0	1	0	1	1	2	2	0	0	246880000	0	0	0	0	0	0	0	0	12445000
Q8LD38-2	Isoform 2 of Mitochondrial pyruvate carrier 3	Arabidopsis thaliana	NA	plant		2	15.8	2.4754	0	0	0	0	0	1	0	0	0	2	0	1	1	1	0	0	0	1	1	0	0	0	0	0	0	0	1	1	1	0	0	33352000	0	0	0	0	0	2704900	0	0	0
Q8LF21	Phragmoplastin DRP1C	Arabidopsis thaliana	DRP1C	plant		4	7.3	2.9303	0	0	0	0	0	0	0	0	0	1	2	1	0	0	0	0	0	0	0	0	0	0	0	0	0	0	1	1	1	0	0	15394000	0	0	0	0	0	0	0	0	0
Q8LFC0	Isocitrate dehydrogenase [NAD] regulatory subunit 1, mitochondrial	Arabidopsis thaliana	IDH1	plant		3	13.4	2.1987	0	0	0	0	0	0	0	0	1	1	0	0	0	0	0	0	0	1	1	0	0	0	0	0	0	1	0	2	2	0	0	28568000	0	0	0	0	0	0	0	0	0
Q8LFT2-2	Isoform 2 of Dynamin-related protein 3B	Arabidopsis thaliana	NA	plant		3	8.6	7.7785	0	0	0	0	0	1	0	0	1	1	0	0	0	0	0	0	1	1	1	0	0	0	0	0	0	0	2	1	2	0	0	38995000	0	0	0	0	0	20356000	0	0	0
Q8LGH4	Cullin-4	Arabidopsis thaliana	CUL4	plant		2	2.4	3.6009	0	0	0	0	0	0	0	0	0	1	0	0	0	0	0	0	0	1	1	0	0	0	0	0	0	0	0	1	1	0	0	26979000	0	0	0	0	0	0	0	0	0
Q8LPC4	Elongation factor 1-alpha	Neopyropia yezoensis	NA	plant		2	8.7	3.8505	0	0	0	0	0	1	1	0	2	1	1	2	0	2	0	0	1	1	0	0	1	0	1	0	0	2	1	0	0	0	0	309260000	0	0	0	0	0	16072000	5880100	0	22818000
Q8LPJ3	Probable alpha-mannosidase At5g13980	Arabidopsis thaliana	At5g13980	plant		2	2	2.0689	0	0	0	0	0	0	0	0	1	0	1	0	0	0	0	0	0	0	0	0	1	0	0	0	0	0	0	1	0	0	0	6373700	0	0	0	0	0	0	0	0	2631700
Q8LPJ5	Isocitrate dehydrogenase [NADP], chloroplastic/mitochondrial	Arabidopsis thaliana	At5g14590	plant		3	7	2.5593	0	0	0	0	0	0	1	0	1	1	0	2	0	1	0	0	0	1	1	0	0	0	0	0	0	1	1	1	1	0	0	96391000	0	0	0	0	0	0	839180	0	2371700
Q8LPL6-2	Isoform 2 of AP-2 complex subunit alpha-1	Arabidopsis thaliana	NA	plant		4	4.7	2.4606	0	0	0	0	0	0	1	0	0	0	0	0	0	0	0	0	0	1	2	0	0	0	0	0	0	0	0	1	2	0	0	21876000	0	0	0	0	0	0	1820600	0	0
Q8RU27	Probable UDP-arabinopyranose mutase 2	Solanum tuberosum	UPTG2	plant		2	8.5	5.0108	0	0	0	0	0	0	1	0	1	0	0	1	1	1	0	0	0	2	1	0	0	0	0	0	0	1	2	1	2	0	0	151440000	0	0	0	0	0	0	2470500	0	5224500
Q8RU33	Probable V-type proton ATPase subunit d	Oryza sativa subsp. japonica	Os01g0587000	plant		3	10	5.9382	0	0	0	0	0	0	0	0	0	0	1	1	1	0	0	0	0	2	2	0	1	0	0	0	0	0	1	2	2	0	0	63063000	0	0	0	0	0	0	0	0	0
Q8RWL2	Calcium-dependent protein kinase 29	Arabidopsis thaliana	CPK29	plant		2	4.9	1.2739	0	0	0	0	1	0	0	0	0	0	0	1	0	0	0	0	0	0	1	0	0	0	0	0	0	0	0	1	0	0	0	11270000	0	0	0	0	0	0	0	0	0
Q8RWN9	Dihydrolipoyllysine-residue acetyltransferase component 2 of pyruvate dehydrogenase complex, mitochondrial	Arabidopsis thaliana	At3g13930	plant		4	8.3	18.137	0	0	0	0	1	0	1	0	2	2	1	2	1	0	0	0	0	2	1	0	0	0	0	0	0	0	0	2	1	0	1	97114000	0	0	0	0	5249900	0	7096600	0	14441000
Q8RWV0	Transketolase-1, chloroplastic	Arabidopsis thaliana	TKL-1	plant		4	10	14.387	0	0	0	0	0	0	0	0	1	2	0	1	1	0	0	0	1	2	2	2	0	0	0	3	0	1	1	2	3	0	0	159760000	0	0	0	0	0	0	0	0	3293300
Q8RXA8	Nucleoside diphosphate kinase 4, chloroplastic	Spinacia oleracea	NDK4	plant		3	13.2	2.1917	0	0	0	0	0	0	1	0	1	1	1	1	0	1	0	0	0	1	1	0	0	0	0	0	0	1	1	1	1	0	0	142700000	0	0	0	0	0	0	21689000	0	12932000
Q8RXF1	Probable splicing factor 3A subunit 1	Arabidopsis thaliana	At1g14650	plant		2	2.8	6.4963	0	0	0	0	0	0	0	0	2	2	1	1	1	1	0	0	0	1	2	0	0	0	0	0	0	1	1	2	1	0	0	76814000	0	0	0	0	0	0	0	0	8700300
Q8RXV3	Probable protein phosphatase 2C 59	Arabidopsis thaliana	WIN2	plant		6	25.7	4.1772	0	0	0	0	0	0	0	0	0	3	0	1	0	0	0	0	0	1	0	2	0	0	0	0	0	0	0	0	1	0	0	13733000	0	0	0	0	0	0	0	0	0
Q8RY22	Protease Do-like 7	Arabidopsis thaliana	DEGP7	plant		3	2.6	1.4046	0	0	0	0	0	0	0	0	0	0	0	0	0	0	0	0	0	1	1	0	0	0	0	0	0	0	0	3	1	0	0	18836000	0	0	0	0	0	0	0	0	0
Q8S8T4	UDP-glucuronic acid decarboxylase 4	Arabidopsis thaliana	UXS4	plant		7	19.9	134.71	0	0	0	0	1	1	2	1	1	4	1	2	3	3	0	0	0	6	4	1	0	0	0	1	0	1	3	4	5	0	0	531050000	0	0	0	0	12592000	0	29897000	6609300	3239500
Q8SN66	Ribulose bisphosphate carboxylase large chain	Chaetosphaeridium globosum	rbcL	plant		3	4	4.6531	0	0	0	0	0	0	0	1	1	0	0	1	0	1	0	0	0	1	0	2	0	1	0	3	1	1	1	1	0	1	1	1.0438e+09	0	0	0	0	0	0	0	61378000	11950000
Q8VZB9	Large ribosomal subunit protein uL1z	Arabidopsis thaliana	RPL10AA	plant		2	10.6	4.1173	0	0	0	0	0	0	0	0	1	0	0	1	0	1	0	0	1	2	1	1	0	0	0	0	0	0	0	2	2	0	0	157630000	0	0	0	0	0	0	0	0	17795000
Q8VZC0-2	Isoform 2 of UDP-glucuronic acid decarboxylase 1	Arabidopsis thaliana	NA	plant		2	7.4	1.0137	0	0	0	0	0	0	0	0	0	0	0	0	1	1	0	0	0	0	0	0	0	0	0	0	0	0	0	0	1	0	0	2266700	0	0	0	0	0	0	0	0	0
Q8VZC3	Delta-1-pyrroline-5-carboxylate dehydrogenase 12A1, mitochondrial	Arabidopsis thaliana	ALDH12A1	plant		2	5.4	4.4426	0	0	0	0	0	0	0	0	1	0	0	0	0	0	0	1	0	1	0	0	0	0	0	0	0	0	0	1	1	0	0	16408000	0	0	0	0	0	0	0	0	965380
Q8VZG7-2	Isoform 2 of Ribonuclease TUDOR 1	Arabidopsis thaliana	NA	plant		4	4.3	3.764	0	0	0	0	1	0	0	0	0	0	0	0	0	1	0	0	0	2	2	1	0	0	0	0	0	3	1	2	3	0	0	80350000	0	0	0	0	2171100	0	0	0	0
Q8VZH2	Aminopeptidase M1	Arabidopsis thaliana	APM1	plant		5	5.7	2.636	0	0	0	0	0	0	0	0	1	1	0	0	0	0	0	1	0	1	2	0	0	0	0	0	0	0	0	0	1	0	0	29108000	0	0	0	0	0	0	0	0	0
Q8VZI8	ATP-dependent zinc metalloprotease FTSH 10, mitochondrial	Arabidopsis thaliana	FTSH10	plant		2	3.1	3.3404	0	0	0	0	0	0	0	0	0	0	0	0	0	0	0	0	0	1	0	0	0	0	0	0	0	0	0	2	0	0	0	5137300	0	0	0	0	0	0	0	0	0
Q8W171	Peptidyl-prolyl cis-trans isomerase 1	Glycine max	Cyp1	plant		3	12.2	22.775	0	0	0	0	1	1	1	0	1	1	1	1	2	2	0	0	0	2	2	1	1	0	1	0	0	0	1	2	1	0	0	566140000	0	0	0	0	21623000	7978800	21146000	0	34493000
Q8W3Y4	S-adenosylmethionine synthase	Phaseolus lunatus	SAMS	plant		5	19.6	75.233	0	0	0	0	1	0	1	0	2	2	1	2	2	2	0	1	1	4	4	1	0	0	0	1	0	2	4	4	5	0	0	362740000	0	0	0	0	4277400	0	8815000	0	1980400
Q8W4E2	V-type proton ATPase subunit B3	Arabidopsis thaliana	VHA-B3	plant		16	46.8	323.31	0	0	0	0	5	0	4	4	9	7	6	7	7	10	0	1	2	13	10	9	4	2	3	4	0	9	10	8	10	0	0	945660000	0	0	0	0	21512000	0	27570000	7997400	91612000
Q8W4H7	Elongation factor 1-alpha 2	Arabidopsis thaliana	A2	plant		2	5.3	6.5022	0	0	0	0	0	0	0	0	0	1	0	1	1	1	0	0	0	1	1	0	0	0	0	0	0	0	1	1	2	0	0	4154200	0	0	0	0	0	0	0	0	0
Q93VR3	GDP-mannose 3,5-epimerase	Arabidopsis thaliana	At5g28840	plant		12	35.5	130.94	0	0	0	0	1	0	1	0	5	5	3	6	2	5	0	0	3	6	8	5	2	2	3	1	0	4	4	4	8	0	2	710360000	0	0	0	0	8479700	0	20588000	0	51139000
Q93VR4	MLP-like protein 423	Arabidopsis thaliana	MLP423	plant		2	19.4	1.4149	0	0	0	0	0	0	0	0	0	0	0	0	0	0	0	0	0	1	1	0	0	0	0	0	0	1	1	1	0	0	0	9303500	0	0	0	0	0	0	0	0	0
Q93VT8	ATP-citrate synthase beta chain protein 1	Oryza sativa subsp. japonica	ACLB-1	plant		3	5.6	5.9258	0	0	0	0	0	0	0	0	0	1	1	2	0	1	0	0	0	3	3	1	0	0	0	0	0	1	1	2	3	0	0	142140000	0	0	0	0	0	0	0	0	0
Q93Y35	26S proteasome non-ATPase regulatory subunit 6 homolog	Arabidopsis thaliana	RPN7	plant		4	12.9	23.154	0	0	0	0	0	0	1	0	1	1	0	1	0	1	0	0	1	3	2	1	0	0	0	1	0	0	0	3	4	0	0	78353000	0	0	0	0	0	0	2957200	0	3237800
Q93YB2	Aminoaldehyde dehydrogenase 2, peroxisomal	Pisum sativum	AMADH2	plant		6	13.9	6.0088	0	0	0	0	0	0	1	0	0	1	0	0	0	2	0	0	0	3	3	1	0	0	0	0	0	1	2	2	2	0	0	100520000	0	0	0	0	0	0	3732900	0	0
Q93YR3	FAM10 family protein At4g22670	Arabidopsis thaliana	At4g22670	plant		2	5.2	2.0955	0	0	0	0	0	0	1	0	1	1	0	2	1	1	0	0	1	2	2	0	0	0	0	0	0	0	0	0	2	0	0	64183000	0	0	0	0	0	0	3941500	0	2256300
Q940J9	Probable methyltransferase PMT8	Arabidopsis thaliana	At1g04430	plant		2	3.2	1.8772	0	0	0	0	1	0	0	0	1	1	1	1	0	1	0	0	0	2	0	0	0	0	0	0	0	1	1	1	1	0	0	58627000	0	0	0	0	2247100	0	0	0	2325200
Q940P8	T-complex protein 1 subunit beta	Arabidopsis thaliana	CCT2	plant		9	19.5	101.71	0	0	0	0	1	0	3	0	3	2	0	4	0	3	0	0	0	5	6	1	0	0	1	0	0	3	2	5	5	0	0	204090000	0	0	0	0	0	0	6128700	0	6609400
Q944K2	Dolichyl-diphosphooligosaccharide--protein glycosyltransferase 48 kDa subunit	Arabidopsis thaliana	OST48	plant		2	5	2.9277	0	0	0	0	1	1	1	0	1	1	1	1	1	1	0	0	0	1	1	0	0	0	1	0	0	0	0	1	1	0	0	138860000	0	0	0	0	3836800	4717300	5930900	0	3088800
Q944P7	Leucine aminopeptidase 2, chloroplastic	Arabidopsis thaliana	LAP2	plant		4	8.4	47.302	0	0	0	0	1	0	1	0	1	3	3	4	0	1	0	0	1	3	3	1	0	0	0	1	0	0	3	2	3	0	0	189940000	0	0	0	0	2239800	0	3840000	0	2931700
Q944R1	Probable pectate lyase 15	Arabidopsis thaliana	At4g13710	plant		3	7	27.258	0	0	0	0	0	0	0	0	0	1	1	1	1	3	0	1	1	1	0	0	0	0	0	1	0	1	1	1	1	0	1	1276800000	0	0	0	0	0	0	0	0	0
Q944W6	Translationally-controlled tumor protein homolog	Brassica oleracea	TCTP	plant		2	17.3	1.6536	0	0	0	0	0	0	0	0	0	0	0	0	0	0	0	0	0	0	0	0	0	0	0	0	0	2	0	1	0	0	0	0	0	0	0	0	0	0	0	0	0
Q945B7	Magnesium-protoporphyrin IX monomethyl ester [oxidative] cyclase, chloroplastic	Euphorbia esula	CRD1	plant		6	18.8	17.408	0	0	0	0	0	0	0	0	1	0	0	1	1	0	0	0	0	3	3	0	0	0	0	0	0	3	1	5	4	0	0	49084000	0	0	0	0	0	0	0	0	0
Q945F4	Eukaryotic translation initiation factor 5A-2	Medicago sativa	NA	plant		6	42.8	14.728	0	0	0	0	2	0	0	0	1	2	0	4	0	3	1	1	2	2	2	1	0	0	0	0	0	0	1	3	4	0	0	368610000	0	0	0	0	7078300	0	0	0	0
Q948Z4	Snakin-1	Solanum tuberosum	SN1	plant		3	30.7	33.547	0	0	0	0	3	1	0	0	2	1	1	1	1	2	0	0	0	3	2	1	0	0	0	2	0	0	0	2	2	0	1	832600000	0	0	0	0	85420000	2742600	0	0	10778000
Q949H0	Small ribosomal subunit protein eS7	Hordeum vulgare	RPS7	plant		3	9.9	3.7497	0	0	0	0	0	0	0	0	1	0	0	1	0	0	0	0	0	1	2	0	0	0	0	0	0	1	0	2	1	0	0	47011000	0	0	0	0	0	0	0	0	5846600
Q949P2	Probable cytosolic oligopeptidase A	Arabidopsis thaliana	CYOP	plant		2	3.1	1.1961	0	0	0	0	0	0	0	0	0	0	0	0	0	0	0	0	1	1	1	0	0	0	0	0	0	0	0	0	1	0	0	10874000	0	0	0	0	0	0	0	0	0
Q94A28	Aconitate hydratase 2, mitochondrial	Arabidopsis thaliana	ACO2	plant		4	4.3	3.589	0	0	0	0	0	0	1	0	0	0	0	0	1	0	0	0	0	2	2	0	0	0	0	0	0	0	0	1	2	0	0	93529000	0	0	0	0	0	0	48695000	0	0
Q94A40	Coatomer subunit alpha-1	Arabidopsis thaliana	At1g62020	plant		13	12.3	101.03	0	0	0	0	0	0	0	1	2	3	0	2	3	3	0	0	0	5	4	0	0	0	0	0	0	1	1	5	7	0	0	169700000	0	0	0	0	0	0	0	5129700	11502000
Q94A94	Diaminopimelate decarboxylase 2, chloroplastic	Arabidopsis thaliana	LYSA2	plant		5	12.9	4.9818	0	0	0	0	0	0	1	0	1	1	0	1	0	0	0	0	0	2	1	0	0	0	0	0	0	1	1	2	2	0	0	36509000	0	0	0	0	0	0	1573000	0	2251300
Q94A97	Ubiquitin-conjugating enzyme E2 35	Arabidopsis thaliana	UBC35	plant		6	61.4	115.44	0	0	0	0	0	0	1	0	1	1	0	1	1	2	0	0	0	3	2	0	0	0	0	0	0	1	0	3	4	0	0	87899000	0	0	0	0	0	0	2780300	0	0
Q94AR8	3-isopropylmalate dehydratase large subunit, chloroplastic	Arabidopsis thaliana	IIL1	plant		2	4.1	1.5019	0	0	0	0	0	0	0	0	1	0	1	1	0	0	0	0	0	1	1	0	0	0	0	0	0	0	0	1	2	0	0	47480000	0	0	0	0	0	0	0	0	3721400
Q94AU2	25.3 kDa vesicle transport protein SEC22-1	Arabidopsis thaliana	SEC221	plant		2	8.3	1.8556	0	0	0	0	0	0	0	0	0	0	0	0	0	0	0	0	0	1	1	1	0	0	0	0	0	1	0	2	1	0	0	32507000	0	0	0	0	0	0	0	0	0
Q94AU7-2	Isoform 2 of Gamma carbonic anhydrase 3, mitochondrial	Arabidopsis thaliana	NA	plant		2	7.1	1.6609	0	0	0	0	0	0	1	0	1	0	0	0	0	0	0	0	0	1	1	0	0	0	0	0	0	1	0	1	1	0	0	78615000	0	0	0	0	0	0	9933000	0	6278100
Q94AZ4	Probable calcium-binding protein CML13	Arabidopsis thaliana	CML13	plant		5	26.4	6.0073	0	0	0	0	2	0	1	0	2	3	0	3	0	3	0	0	0	4	3	1	0	0	1	0	0	0	1	2	3	0	0	241610000	0	0	0	0	10099000	0	3331300	0	4425700
Q94CE4-2	Isoform 2 of Beta carbonic anhydrase 4	Arabidopsis thaliana	NA	plant		2	10.5	323.31	0	0	0	0	0	1	0	0	0	1	1	1	0	0	0	0	1	0	0	1	0	0	0	1	0	0	0	0	0	0	0	290040000	0	0	0	0	0	8396000	0	0	0
Q94DM8	Ubiquitin-fold modifier 1	Oryza sativa subsp. japonica	Os01g0962400	plant		2	42.2	2.9495	0	0	0	0	0	0	0	0	1	1	1	1	0	1	0	1	0	0	1	0	0	0	0	0	1	0	1	1	2	0	0	73461000	0	0	0	0	0	0	0	0	6545300
Q94FY2	Ferritin, chloroplastic	Malus baccata var. xiaojinensis	NA	plant		4	14	3.5218	0	0	0	0	2	0	1	0	1	3	0	1	1	2	0	0	0	2	1	1	0	0	1	0	0	0	1	1	2	0	0	100110000	0	0	0	0	16125000	0	9501700	0	0
Q94JQ4	Reactive Intermediate Deaminase A, chloroplastic	Arabidopsis thaliana	RIDA	plant		3	17.6	10.046	0	0	0	0	0	1	1	0	2	2	2	1	2	2	0	0	1	2	3	1	0	0	0	1	0	2	1	2	1	0	0	139480000	0	0	0	0	0	3860000	0	0	9290700
Q94K05	T-complex protein 1 subunit theta	Arabidopsis thaliana	CCT8	plant		3	6	2.9809	0	0	0	0	0	0	0	0	0	0	0	1	0	0	0	0	0	2	2	0	0	0	0	0	0	0	1	1	1	0	0	23709000	0	0	0	0	0	0	0	0	0
Q94KU1	6-phosphogluconate dehydrogenase, decarboxylating 1	Spinacia oleracea	pgdC	plant		8	18	15.913	0	0	0	0	3	1	5	1	5	3	2	7	1	4	2	1	1	5	6	4	0	0	0	2	0	4	5	5	4	0	0	417020000	0	0	0	0	20798000	0	33299000	2898900	19428000
Q95748	NADH dehydrogenase [ubiquinone] iron-sulfur protein 3	Arabidopsis thaliana	NAD9	plant		6	38.9	27.063	0	0	0	0	3	0	1	0	2	2	1	3	2	3	0	0	0	4	5	1	0	0	2	0	0	0	4	3	5	0	1	180120000	0	0	0	0	10184000	0	5210900	0	6691800
Q96250	ATP synthase subunit gamma, mitochondrial	Arabidopsis thaliana	ATPC	plant		2	7.7	3.1612	0	0	0	0	1	0	0	0	0	1	0	0	1	0	0	0	0	1	1	0	0	0	0	0	0	0	0	1	1	0	0	25486000	0	0	0	0	4766000	0	0	0	0
Q96254-2	Isoform 2 of Guanosine nucleotide diphosphate dissociation inhibitor 1	Arabidopsis thaliana	NA	plant		4	14.8	19.593	0	0	0	0	1	1	1	1	1	1	1	1	1	2	1	1	1	2	3	0	1	1	1	0	0	1	1	3	3	0	1	253030000	0	0	0	0	3453200	5018400	9004700	2233200	10547000
Q96361	ADP-ribosylation factor 1	Brassica rapa subsp. pekinensis	ARF1	plant		4	31.3	5.7574	0	0	0	0	0	0	0	0	0	0	0	0	0	2	0	0	0	2	2	0	0	0	0	0	0	2	2	3	3	0	0	42352000	0	0	0	0	0	0	0	0	0
Q96450	14-3-3-like protein A	Glycine max	GF14A	plant		2	11.3	198.57	0	0	0	0	1	0	1	0	1	2	0	1	2	2	0	0	0	2	2	0	1	1	0	1	0	0	1	1	2	0	0	228570000	0	0	0	0	8058200	0	5131300	0	8521800
Q96558	UDP-glucose 6-dehydrogenase 1	Glycine max	UGD1	plant		15	40.4	118.69	0	0	0	0	4	0	1	0	4	8	2	3	5	10	0	0	3	11	10	4	3	0	1	1	0	4	8	6	12	0	2	763380000	0	0	0	0	18133000	0	6404900	0	21839000
Q96564	Small ribosomal subunit protein eS27	Hordeum vulgare	RPS27	plant		3	44.2	24.547	0	0	0	0	0	0	0	0	1	3	1	2	1	3	0	0	2	2	3	2	0	0	0	0	0	1	1	2	3	0	0	225090000	0	0	0	0	0	0	0	0	5387400
Q9ASR0	Tubulin beta-3 chain	Arabidopsis thaliana	TUBB3	plant		3	9.6	323.31	0	0	0	0	0	0	1	1	2	2	2	3	2	2	0	0	2	2	2	1	1	0	0	0	0	2	2	3	3	0	0	368650000	0	0	0	0	0	0	5760700	1179000	18317000
Q9ASR1	Elongation factor 2	Arabidopsis thaliana	LOS1	plant		5	5.5	6.7812	0	0	0	0	0	0	0	0	1	1	2	2	0	1	0	1	0	2	1	0	0	0	0	0	0	1	1	1	2	0	0	287610000	0	0	0	0	0	0	0	0	7592100
Q9ATF5	Large ribosomal subunit protein eL20	Castanea sativa	RPL18A	plant		5	24.2	4.7444	0	0	0	0	0	0	2	0	1	0	1	2	0	4	0	0	1	2	2	0	0	0	0	0	0	2	3	4	3	0	0	166450000	0	0	0	0	0	0	9822700	0	2513500
Q9AUR8	Coatomer subunit alpha-1	Oryza sativa subsp. japonica	Os03g0711400	plant		3	3.2	1.5186	0	0	0	0	0	0	0	0	0	0	0	2	0	0	0	0	0	1	0	0	0	0	0	0	0	1	0	1	2	0	0	25448000	0	0	0	0	0	0	0	0	0
Q9AWB2	Sulfite reductase [ferredoxin], chloroplastic (Fragment)	Glycine max	SIR	plant		2	4	1.6228	0	0	0	0	0	0	0	0	0	1	1	1	0	0	0	0	1	0	0	0	0	0	0	0	0	1	0	0	1	0	0	33858000	0	0	0	0	0	0	0	0	0
Q9AXH0	Catalase	Avicennia marina	NA	plant		2	6.9	1.4453	0	0	0	0	0	0	0	0	0	0	0	1	0	1	0	0	1	0	0	0	0	0	0	1	0	0	1	0	0	0	0	26148000	0	0	0	0	0	0	0	0	0
Q9B1K6	Protein Ycf2	Lotus japonicus	ycf2-A	plant		2	1.1	2.1371	0	0	0	0	0	0	0	0	0	0	1	0	0	0	0	0	0	0	0	0	0	0	0	0	0	0	0	0	1	0	0	2447500	0	0	0	0	0	0	0	0	0
Q9BBU3	Photosystem II protein D1	Lotus japonicus	psbA	plant		5	18.7	323.31	0	0	0	0	4	0	3	3	2	4	2	4	3	5	2	1	3	4	5	5	5	2	3	5	1	4	3	5	5	2	2	889950000	0	0	0	0	57145000	0	41807000	186390000	11116000
Q9C5A9	ATP synthase subunit beta-3, mitochondrial	Arabidopsis thaliana	At5g08680	plant		3	6.3	1.1204	0	0	0	0	0	0	0	0	0	0	1	1	1	0	0	1	0	1	1	0	0	1	0	0	0	0	0	0	1	0	0	81563000	0	0	0	0	0	0	0	0	0
Q9C5J7	ATP-dependent 6-phosphofructokinase 7	Arabidopsis thaliana	PFK7	plant		2	4.3	3.5713	0	0	0	0	0	0	0	0	0	0	0	0	0	1	0	0	0	0	1	0	0	0	0	0	0	0	0	0	0	0	0	3506500	0	0	0	0	0	0	0	0	0
Q9C5M0	Mitochondrial dicarboxylate/tricarboxylate transporter DTC	Arabidopsis thaliana	DTC	plant		2	5.4	7.607	0	0	0	0	0	1	0	0	1	0	1	1	0	1	0	0	0	2	2	1	1	0	0	0	0	1	1	2	2	0	0	308060000	0	0	0	0	0	11215000	0	0	0
Q9C5M8	Probable pectate lyase 18	Arabidopsis thaliana	At4g24780	plant		2	4.9	2.6073	0	0	0	0	0	1	0	0	0	1	2	1	1	1	0	2	0	1	0	1	0	0	0	0	0	1	1	0	0	0	0	100190000	0	0	0	0	0	3727600	0	0	0
Q9C5U3	26S proteasome regulatory subunit 8 homolog A	Arabidopsis thaliana	RPT6A	plant		15	45.1	122.58	0	0	0	0	1	0	3	0	2	5	1	2	2	6	0	0	1	8	7	2	0	0	2	0	0	3	5	7	13	0	0	645770000	0	0	0	0	3889800	0	12179000	0	11148000
Q9C5W6	14-3-3-like protein GF14 iota	Arabidopsis thaliana	GRF12	plant		3	13.1	34.579	0	0	0	0	0	0	1	0	0	0	0	1	0	1	0	0	0	1	0	3	0	0	0	0	0	0	0	0	1	0	0	5709600	0	0	0	0	0	0	0	0	0
Q9C5Y0-2	Isoform 2 of Phospholipase D delta	Arabidopsis thaliana	NA	plant		2	2.9	2.8135	0	0	0	0	0	0	0	0	0	0	0	0	0	0	0	0	0	0	0	0	0	0	0	0	0	1	0	0	2	0	0	9386700	0	0	0	0	0	0	0	0	0
Q9C5Z3	Eukaryotic translation initiation factor 3 subunit E	Arabidopsis thaliana	TIF3E1	plant		2	3.9	1.5992	0	0	0	0	0	0	0	0	0	0	0	0	0	1	0	0	0	0	0	0	0	0	0	0	0	0	0	1	1	0	0	12103000	0	0	0	0	0	0	0	0	0
Q9C658-2	Isoform 2 of Protein decapping 5	Arabidopsis thaliana	NA	plant		2	2.6	5.8402	0	0	0	0	0	0	1	0	0	1	0	1	0	1	0	1	0	0	1	1	0	0	0	0	0	0	1	0	0	0	0	48547000	0	0	0	0	0	0	4189500	0	0
Q9C6L5	3-ketoacyl-CoA synthase 5	Arabidopsis thaliana	KCS5	plant		2	4.5	1.1235	0	0	0	0	0	0	0	0	0	0	0	0	0	0	0	0	0	0	0	0	0	0	0	0	0	0	0	1	2	0	0	12997000	0	0	0	0	0	0	0	0	0
Q9C6S7	Probable methyltransferase PMT20	Arabidopsis thaliana	At1g31850	plant		4	10.4	6.5361	0	0	0	0	0	0	0	0	0	2	0	0	0	1	0	0	0	2	2	0	1	0	0	0	0	1	2	1	1	0	0	26143000	0	0	0	0	0	0	0	0	0
Q9C7F5	Nuclear transport factor 2B	Arabidopsis thaliana	NTF2B	plant		2	19	4.2146	0	0	0	0	1	0	1	0	0	1	0	1	1	1	0	0	0	1	1	0	0	0	0	1	0	0	2	1	1	0	0	76738000	0	0	0	0	2802000	0	2907400	0	0
Q9C7X7	Heat shock 70 kDa protein 18	Arabidopsis thaliana	HSP70-18	plant		2	2.3	72.537	0	0	0	0	0	0	1	1	1	1	1	1	1	1	0	0	0	1	2	1	0	0	0	1	0	1	0	1	1	0	1	659070000	0	0	0	0	0	0	19532000	13296000	51151000
Q9C9C4	Enolase 1, chloroplastic	Arabidopsis thaliana	ENO1	plant		4	10.5	2.7046	0	0	0	0	1	0	0	0	0	0	0	0	0	0	0	0	0	1	0	1	0	1	0	0	0	0	1	0	0	0	0	9738500	0	0	0	0	2850200	0	0	0	0
Q9CB01-2	Isoform 2 of Ras-related protein RABF1	Arabidopsis thaliana	NA	plant		2	11.4	2.4539	0	0	0	0	1	1	1	0	1	1	0	1	1	1	0	0	0	1	1	0	0	0	0	0	0	1	0	1	1	0	0	86249000	0	0	0	0	4608600	4180900	11265000	0	9521600
Q9FE01	L-ascorbate peroxidase 2, cytosolic	Oryza sativa subsp. japonica	APX2	plant		5	29.5	129.12	0	0	0	0	2	0	2	1	2	1	1	2	2	3	1	2	2	2	2	2	0	0	1	0	0	3	1	2	2	0	1	877760000	0	0	0	0	39071000	0	37552000	11863000	192040000
Q9FE06	Protein EXORDIUM-like 2	Arabidopsis thaliana	EXL2	plant		2	5.2	4.6025	0	0	0	0	0	2	0	0	0	0	0	0	0	0	0	0	0	0	0	0	0	0	0	0	0	0	1	0	0	0	0	53613000	0	0	0	0	0	51911000	0	0	0
Q9FF52	Large ribosomal subunit protein uL11x	Arabidopsis thaliana	RPL12C	plant		4	28.3	121.05	0	0	0	0	1	1	1	0	2	2	2	1	1	2	1	1	1	2	3	1	1	0	1	1	0	1	2	3	3	0	1	997760000	0	0	0	0	22051000	5550500	43994000	0	60472000
Q9FF86	BAHD acyltransferase DCR	Arabidopsis thaliana	DCR	plant		2	4.3	5.5985	0	0	0	0	0	0	1	0	1	1	0	1	1	0	0	0	0	1	1	0	0	0	0	0	0	0	0	1	1	0	0	228970000	0	0	0	0	0	0	165590000	0	4938700
Q9FF90	Large ribosomal subunit protein eL13x	Arabidopsis thaliana	RPL13D	plant		3	11.7	4.5805	0	0	0	0	0	0	0	0	0	2	2	1	0	2	1	1	1	0	0	0	0	0	1	0	0	0	2	0	0	0	0	56140000	0	0	0	0	0	0	0	0	0
Q9FFE0	Putative 4-hydroxy-4-methyl-2-oxoglutarate aldolase 2	Arabidopsis thaliana	At5g16450	plant		2	14.5	3.1276	0	0	0	0	0	0	0	0	1	1	1	0	1	1	0	0	1	1	1	0	1	0	0	0	0	0	1	2	1	0	0	37104000	0	0	0	0	0	0	0	0	2518600
Q9FFS8	Small ribosomal subunit protein eS10y	Arabidopsis thaliana	RPS10B	plant		2	8.9	8.4757	0	0	0	0	0	0	0	0	1	1	0	0	1	1	0	0	0	1	2	0	0	0	0	0	0	0	1	1	2	0	0	96367000	0	0	0	0	0	0	0	0	2866200
Q9FFT4	Pyruvate decarboxylase 2	Arabidopsis thaliana	PDC2	plant		3	4.6	26.299	0	0	0	0	1	0	0	0	0	1	0	0	0	0	0	1	1	1	0	1	0	0	0	0	0	1	0	0	0	0	0	43659000	0	0	0	0	20755000	0	0	0	0
Q9FGK5	Ras-related protein RABA5a	Arabidopsis thaliana	RABA5A	plant		2	10.9	39.098	0	0	0	0	0	0	1	0	0	0	0	0	1	0	0	0	0	0	1	0	0	0	0	0	0	1	0	1	1	0	0	110930000	0	0	0	0	0	0	9659000	0	0
Q9FGX1	ATP-citrate synthase beta chain protein 2	Arabidopsis thaliana	ACLB-2	plant		14	28.1	93.785	0	0	0	0	1	0	5	0	6	6	5	9	4	8	1	1	2	7	9	3	1	1	2	1	0	7	6	8	9	0	0	609810000	0	0	0	0	0	0	35312000	0	23919000
Q9FHT4	Transmembrane 9 superfamily member 4	Arabidopsis thaliana	TMN4	plant		4	6.6	22.177	0	0	0	0	0	0	1	0	1	1	2	2	0	2	1	0	1	2	1	1	0	0	0	1	0	1	1	2	3	0	0	166700000	0	0	0	0	0	0	13416000	0	18221000
Q9FIB6	26S proteasome non-ATPase regulatory subunit 12 homolog A	Arabidopsis thaliana	RPN5A	plant		4	8.6	2.9484	0	0	0	0	0	0	0	0	1	1	0	0	1	1	0	0	0	1	0	0	0	0	0	0	0	2	2	1	2	0	0	85611000	0	0	0	0	0	0	0	0	0
Q9FIE8	UDP-glucuronic acid decarboxylase 3	Arabidopsis thaliana	UXS3	plant		5	15.5	4.3245	0	0	0	0	0	0	1	0	0	2	0	1	2	0	0	1	0	2	3	0	1	0	0	0	0	1	2	1	4	0	0	28340000	0	0	0	0	0	0	0	0	0
Q9FJA6	Small ribosomal subunit protein uS3x	Arabidopsis thaliana	RPS3C	plant		9	35.1	150.73	0	0	0	0	3	0	1	0	2	1	2	2	2	4	0	0	2	4	4	1	1	0	0	1	0	3	3	7	8	0	1	728780000	0	0	0	0	16734000	0	12364000	0	22240000
Q9FJD4	Importin subunit beta-1	Arabidopsis thaliana	KPNB1	plant		4	5.7	2.9289	0	0	0	0	0	0	0	0	0	0	0	0	0	0	0	0	0	2	3	0	0	0	0	0	0	0	1	1	2	0	0	8461700	0	0	0	0	0	0	0	0	0
Q9FKK7	Xylose isomerase	Arabidopsis thaliana	XYLA	plant		2	6.1	2.1697	0	0	0	0	0	0	0	0	0	0	0	0	0	0	0	0	0	1	0	0	0	0	0	0	0	0	0	0	1	0	0	7187400	0	0	0	0	0	0	0	0	0
Q9FKW9	Probable alpha-mannosidase At5g66150	Arabidopsis thaliana	At5g66150	plant		3	3.2	1.9089	0	0	0	0	0	0	0	0	0	0	1	1	0	0	0	0	0	1	0	0	0	0	0	0	0	0	0	0	0	0	0	27231000	0	0	0	0	0	0	0	0	0
Q9FLF0	Small ribosomal subunit protein uS4y	Arabidopsis thaliana	RPS9C	plant		5	17.8	23.57	0	0	0	0	0	0	1	0	0	2	1	3	0	3	0	0	0	3	3	0	0	0	0	0	0	0	3	4	5	0	0	312790000	0	0	0	0	0	0	12217000	0	0
Q9FLP6	Small ubiquitin-related modifier 2	Arabidopsis thaliana	SUMO2	plant		3	26.2	109.01	0	0	0	0	0	0	0	0	1	2	1	2	2	2	1	1	1	2	2	1	0	0	0	1	0	0	2	2	2	0	0	90367000	0	0	0	0	0	0	0	0	0
Q9FLT0	Ribonuclease TUDOR 2	Arabidopsis thaliana	TSN2	plant		2	1.8	1.2961	0	0	0	0	0	0	1	0	0	1	0	0	0	0	0	0	0	1	1	0	0	0	0	0	0	0	0	1	1	0	0	14033000	0	0	0	0	0	0	0	0	0
Q9FLW9	Plastidial pyruvate kinase 2	Arabidopsis thaliana	PKP2	plant		3	5.4	2.355	0	0	0	0	1	0	2	0	2	2	0	1	1	1	0	0	0	0	1	2	0	0	1	0	0	2	0	2	1	0	0	168630000	0	0	0	0	4385000	0	3666100	0	4849400
Q9FM19	Hypersensitive-induced response protein 1	Arabidopsis thaliana	HIR1	plant		7	28.7	8.2695	0	0	0	0	0	0	2	0	3	1	4	2	0	1	0	1	0	4	0	1	1	0	0	0	0	1	1	3	3	0	0	145120000	0	0	0	0	0	0	9204000	0	10291000
Q9FMP4	Splicing factor 3B subunit 6-like protein	Arabidopsis thaliana	At5g12190	plant		2	16.9	2.3648	0	0	0	0	0	0	0	0	0	0	1	0	0	0	0	0	0	0	0	0	0	0	0	0	0	0	0	1	0	0	0	104510000	0	0	0	0	0	0	0	0	0
Q9FMR9	RuvB-like protein 1	Arabidopsis thaliana	RIN1	plant		5	15.3	8.9018	0	0	0	0	0	0	0	0	0	0	0	0	0	1	0	0	0	2	0	0	0	0	0	0	0	1	1	3	3	0	0	28652000	0	0	0	0	0	0	0	0	0
Q9FMU6	Mitochondrial phosphate carrier protein 3, mitochondrial	Arabidopsis thaliana	MPT3	plant		4	15.2	29.382	0	0	0	0	1	1	0	0	0	1	0	1	0	2	0	0	1	1	1	1	2	0	0	0	0	2	0	3	3	0	0	233710000	0	0	0	0	18216000	7768700	0	0	0
Q9FNN5	NADH dehydrogenase [ubiquinone] flavoprotein 1, mitochondrial	Arabidopsis thaliana	At5g08530	plant		5	10.5	4.2898	0	0	0	0	0	0	0	0	0	2	0	0	1	1	0	0	0	4	2	0	0	0	0	0	0	0	1	3	3	0	0	105530000	0	0	0	0	0	0	0	0	0
Q9FNP8	Small ribosomal subunit protein eS19x	Arabidopsis thaliana	RPS19C	plant		4	27.3	2.7786	0	0	0	0	1	0	1	0	1	2	2	1	1	2	1	2	1	2	2	2	1	0	0	1	0	1	2	1	1	0	0	447990000	0	0	0	0	0	0	3508200	0	12093000
Q9FPT1-2	Isoform 2 of Ubiquitin C-terminal hydrolase 12	Arabidopsis thaliana	NA	plant		7	5.7	24.139	0	0	0	0	0	0	1	0	0	1	1	0	1	0	0	0	0	3	1	0	0	0	0	0	0	3	2	4	3	0	0	49940000	0	0	0	0	0	0	2157300	0	0
Q9FRV0	Basic endochitinase C	Secale cereale	rscc	plant		2	10.2	2.1702	0	1	0	0	0	0	1	0	0	0	0	0	0	0	0	0	0	0	0	0	0	1	0	0	0	0	0	0	0	0	0	30851000	0	4392100	0	0	0	0	2673700	0	0
Q9FSF0	Malate dehydrogenase	Nicotiana tabacum	MD1	plant		4	13.9	3.8816	0	0	0	0	0	0	0	0	1	1	1	1	0	1	0	0	0	0	0	0	0	0	0	1	0	0	2	0	0	0	0	35434000	0	0	0	0	0	0	0	0	3309200
Q9FSY7	Endoplasmic reticulum chaperone BiP	Corylus avellana	NA	plant		2	6	6.3162	0	0	0	0	0	0	1	0	1	0	0	1	0	1	0	0	0	0	0	1	1	0	0	0	0	1	1	0	0	0	0	40214000	0	0	0	0	0	0	8345900	0	10167000
Q9FT36	Tubulin alpha chain	Daucus carota	TBA	plant		4	8	101.05	0	0	0	0	1	0	1	1	2	1	1	1	0	2	1	1	1	2	1	1	1	1	1	1	1	2	2	1	0	1	1	259050000	0	0	0	0	2185600	0	34325000	5576700	48333000
Q9FT52	ATP synthase subunit d, mitochondrial	Arabidopsis thaliana	At3g52300	plant		3	19.6	15.527	0	0	0	0	0	0	2	0	1	3	1	3	1	1	0	0	1	2	2	1	0	0	0	2	0	1	1	2	2	0	0	300310000	0	0	0	0	0	0	18515000	0	8507500
Q9FT97	Alpha-galactosidase 1	Arabidopsis thaliana	AGAL1	plant		3	7.8	9.1455	0	0	0	0	0	0	1	0	1	1	0	0	0	0	0	0	1	0	0	0	0	0	0	2	0	1	0	0	0	0	1	363640000	0	0	0	0	0	0	83521000	0	6679100
Q9FUL4	Large ribosomal subunit protein eL24	Prunus avium	RPL24	plant		3	15.1	3.8542	0	0	0	0	1	0	1	0	1	0	1	1	0	1	0	0	0	1	3	1	0	0	0	0	0	1	1	1	1	0	1	149770000	0	0	0	0	8230600	0	8333900	0	1377500
Q9FUM1	Elongation factor 1-gamma	Prunus avium	NA	plant		3	11.8	6.042	0	0	0	0	0	1	1	0	1	0	0	1	1	1	0	0	0	1	0	0	0	0	0	0	0	1	0	1	1	0	0	54900000	0	0	0	0	0	0	0	0	2974200
Q9FUW6	Phenylcoumaran benzylic ether reductase Betv6	Betula pendula	BETV6	plant		2	6.2	1.602	0	0	0	0	0	0	1	0	1	1	1	1	1	1	0	0	0	1	1	1	0	0	0	1	0	0	1	1	1	0	0	202840000	0	0	0	0	0	0	7880900	0	12783000
Q9FYS5	HMG-Y-related protein A	Zea mays	HMGIY2	plant		2	5.7	3.073	0	0	0	0	0	0	0	0	0	0	0	2	0	0	0	0	0	0	1	0	0	0	0	0	0	0	1	1	2	0	0	124620000	0	0	0	0	0	0	0	0	0
Q9FZK4	Nuclear transport factor 2A	Arabidopsis thaliana	NTF2A	plant		2	19.7	3.7275	0	0	0	0	0	0	0	0	0	2	0	0	0	0	0	0	0	0	0	0	0	0	0	0	0	0	1	0	0	0	0	20848000	0	0	0	0	0	0	0	0	0
Q9LDZ0	Heat shock 70 kDa protein 10, mitochondrial	Arabidopsis thaliana	HSP70-10	plant		2	3.2	2.1154	0	0	0	0	0	0	0	0	0	1	0	0	0	0	0	0	0	2	1	0	0	0	0	0	0	0	0	1	1	0	0	26241000	0	0	0	0	0	0	0	0	0
Q9LEJ0	Enolase 1	Hevea brasiliensis	ENO1	plant		2	7.2	69.708	0	0	0	0	1	0	1	1	2	1	1	2	1	2	1	0	0	1	2	1	0	1	1	0	0	2	2	2	1	0	2	80718000	0	0	0	0	0	0	0	0	14222000
Q9LEK8	Peptidyl-prolyl cis-trans isomerase Pin1	Digitalis lanata	PARV12.8	plant		3	29.7	6.1166	0	0	0	0	0	0	0	0	0	0	0	0	0	1	0	0	0	2	0	0	0	0	0	0	0	0	1	2	1	0	0	128990000	0	0	0	0	0	0	0	0	0
Q9LES2	UBP1-associated protein 2A	Arabidopsis thaliana	UBA2A	plant		4	7.5	4.3704	0	0	0	0	0	0	0	0	0	0	0	1	0	0	0	0	0	2	1	0	0	0	0	0	0	0	1	3	3	0	0	54055000	0	0	0	0	0	0	0	0	0
Q9LEV3	CBS domain-containing protein CBSX3, mitochondrial	Arabidopsis thaliana	CBSX3	plant		2	11.2	4.5382	0	0	0	0	0	0	0	0	0	0	0	0	0	1	0	0	0	1	0	1	1	0	0	0	0	0	0	0	1	0	0	8614400	0	0	0	0	0	0	0	0	0
Q9LF98	Fructose-bisphosphate aldolase 8, cytosolic	Arabidopsis thaliana	FBA8	plant		3	8.4	4.1968	0	0	0	0	0	0	0	0	0	0	0	1	0	0	0	0	0	0	1	0	0	0	0	0	0	0	0	1	0	0	0	44676000	0	0	0	0	0	0	0	0	0
Q9LFN6	DEAD-box ATP-dependent RNA helicase 56	Arabidopsis thaliana	RH56	plant		9	22.5	10.814	0	0	0	0	0	0	0	0	2	1	1	2	1	5	0	0	0	4	4	0	0	0	0	0	0	3	2	5	5	0	0	210280000	0	0	0	0	0	0	0	0	7507700
Q9LHA8	Heat shock 70 kDa protein 4	Arabidopsis thaliana	HSP70-4	plant		7	12.8	52.226	0	0	0	0	0	0	1	0	1	2	1	5	1	2	0	0	0	3	3	1	1	0	1	2	0	0	0	1	2	0	0	203360000	0	0	0	0	0	0	0	0	3085000
Q9LHF1	Leucine-rich repeat extensin-like protein 4	Arabidopsis thaliana	LRX4	plant		5	11.5	4.5574	0	0	0	0	0	0	0	0	1	0	0	1	0	1	0	1	0	2	1	0	0	0	0	0	0	0	1	2	2	0	0	71566000	0	0	0	0	0	0	0	0	0
Q9LHP1	Large ribosomal subunit protein uL30w	Arabidopsis thaliana	RPL7D	plant		2	9.4	1.6143	0	0	0	0	0	0	0	0	0	2	1	1	1	1	0	0	0	1	1	0	0	0	0	0	0	0	1	0	0	0	0	35779000	0	0	0	0	0	0	0	0	0
Q9LI00	6-phosphogluconate dehydrogenase, decarboxylating 1	Oryza sativa subsp. japonica	G6PGH1	plant		3	6.7	1.1242	0	0	0	0	0	0	0	0	1	0	0	1	0	0	0	0	0	2	0	0	0	0	0	0	0	0	0	1	1	0	0	26262000	0	0	0	0	0	0	0	0	2012600
Q9LIA8	UDP-glucose 6-dehydrogenase 2	Arabidopsis thaliana	UGD2	plant		3	9.2	23.258	0	0	0	0	0	0	0	0	0	1	0	0	0	1	0	0	0	2	1	0	0	0	0	0	0	0	1	0	1	0	0	10852000	0	0	0	0	0	0	0	0	0
Q9LIC2	Transmembrane 9 superfamily member 7	Arabidopsis thaliana	TMN7	plant		2	4.5	145.5	0	0	0	0	1	0	0	0	1	1	0	1	1	1	0	0	0	1	1	0	0	0	0	0	0	1	0	1	1	0	0	0	0	0	0	0	0	0	0	0	0
Q9LJL3	Presequence protease 1, chloroplastic/mitochondrial	Arabidopsis thaliana	PREP1	plant		2	2.3	5.6235	0	0	0	0	0	0	0	0	0	1	0	0	1	0	0	0	0	2	2	0	0	0	0	0	0	1	1	0	1	0	0	16433000	0	0	0	0	0	0	0	0	0
Q9LJN4	Probable beta-D-xylosidase 5	Arabidopsis thaliana	BXL5	plant		2	2.9	9.7222	0	0	0	0	0	0	0	0	0	0	1	0	0	1	0	0	0	0	0	0	0	0	0	0	0	0	0	0	0	0	0	44290000	0	0	0	0	0	0	0	0	0
Q9LKG7	UTP--glucose-1-phosphate uridylyltransferase	Astragalus penduliflorus	UGP	plant		9	22.3	17.157	0	0	0	0	3	0	1	0	5	2	1	3	2	6	0	0	2	4	3	3	0	1	0	1	0	3	2	5	4	0	0	306430000	0	0	0	0	16884000	0	11857000	0	25767000
Q9LMK7	Ran-binding protein 1 homolog a	Arabidopsis thaliana	RANBP1A	plant		2	10.1	25.022	0	0	0	0	0	0	0	0	0	1	0	0	0	1	0	0	0	1	1	0	0	0	0	0	0	1	1	2	1	0	1	91593000	0	0	0	0	0	0	0	0	0
Q9LMN4	Sm-like protein LSM3A	Arabidopsis thaliana	LSM3A	plant		2	20.6	1.6	0	0	0	0	0	0	0	0	0	0	0	0	0	1	0	0	0	2	1	0	1	0	0	0	0	1	2	2	1	0	0	63837000	0	0	0	0	0	0	0	0	0
Q9LP45	26S proteasome non-ATPase regulatory subunit 11 homolog	Arabidopsis thaliana	RPN6	plant		3	7.4	4.2149	0	0	0	0	0	0	1	0	1	2	0	0	0	0	0	0	0	0	2	1	0	0	0	0	0	1	0	3	0	0	0	50805000	0	0	0	0	0	0	4327000	0	4564200
Q9LQ04	Bifunctional dTDP-4-dehydrorhamnose 3,5-epimerase/dTDP-4-dehydrorhamnose reductase	Arabidopsis thaliana	NRS/ER	plant		3	11	1.5571	0	0	0	0	0	0	0	0	0	0	0	0	0	1	0	0	0	2	2	1	0	0	0	0	0	0	0	0	1	0	0	53767000	0	0	0	0	0	0	0	0	0
Q9LQR8	26S proteasome non-ATPase regulatory subunit 3 homolog B	Arabidopsis thaliana	RPN3B	plant		3	9.4	1.3288	0	0	0	0	0	0	0	0	0	0	0	1	0	0	0	0	0	1	1	0	0	0	0	0	0	0	0	0	1	0	0	6503600	0	0	0	0	0	0	0	0	0
Q9LR30-2	Isoform 2 of Glutamate--glyoxylate aminotransferase 1	Arabidopsis thaliana	NA	plant		4	12.7	11.015	0	0	0	0	0	0	1	0	1	0	0	1	1	2	0	0	0	1	2	2	1	0	0	1	0	0	1	0	1	0	0	47603000	0	0	0	0	0	0	1839100	0	2669000
Q9LRR9	Glycolate oxidase 1	Arabidopsis thaliana	GLO1	plant		8	25.1	9.4206	0	0	0	0	0	0	0	1	0	0	1	1	3	5	0	0	0	2	2	3	2	0	0	0	0	1	2	4	4	0	0	122360000	0	0	0	0	0	0	0	2777800	0
Q9LRS0	Glycolate oxidase 2	Arabidopsis thaliana	GLO2	plant		2	4.6	1.2795	0	0	0	0	0	0	0	0	0	0	1	0	1	1	0	0	0	0	0	1	1	1	0	1	0	0	0	0	0	0	1	44318000	0	0	0	0	0	0	0	0	0
Q9LSQ5	NAD(P)H dehydrogenase (quinone) FQR1	Arabidopsis thaliana	FQR1	plant		4	22.1	28.047	0	0	0	0	0	1	0	0	1	2	0	0	2	2	0	0	1	1	1	2	1	0	1	1	0	0	2	2	2	0	0	118890000	0	0	0	0	0	3391200	0	0	4586300
Q9LSU0	Proteasome subunit alpha type-3	Oryza sativa subsp. japonica	PAG1	plant		2	6.8	1.5559	0	0	0	0	0	0	0	0	1	0	0	0	0	0	0	0	0	0	0	0	0	0	0	0	0	0	0	2	1	0	0	39315000	0	0	0	0	0	0	0	0	4304000
Q9LSV0-2	Isoform 2 of Glyoxylate/succinic semialdehyde reductase 1	Arabidopsis thaliana	NA	plant		2	11.2	2.013	0	0	0	0	0	0	0	0	0	0	0	0	0	0	0	0	0	0	1	0	0	0	0	0	0	0	0	1	0	0	0	7468700	0	0	0	0	0	0	0	0	0
Q9LU14	GDSL esterase/lipase APG	Arabidopsis thaliana	APG	plant		2	9.1	1.5249	0	0	0	0	0	0	0	0	0	0	0	0	0	0	0	1	0	0	1	0	0	0	0	0	0	0	0	1	1	0	0	7803100	0	0	0	0	0	0	0	0	0
Q9LV03	Glutamate synthase 1 [NADH], chloroplastic	Arabidopsis thaliana	GLT1	plant		7	4.1	7.3562	0	0	0	0	1	0	0	0	1	0	0	0	0	1	0	0	0	1	2	0	0	0	0	0	0	0	1	0	4	0	0	45539000	0	0	0	0	0	0	0	0	4599000
Q9LV11	ATPase 11, plasma membrane-type	Arabidopsis thaliana	AHA11	plant		5	6	7.7974	0	0	0	0	1	0	1	0	1	0	1	2	0	2	0	0	0	3	2	1	0	0	0	0	0	0	0	1	0	0	0	80309000	0	0	0	0	6034700	0	15512000	0	0
Q9LV21	T-complex protein 1 subunit delta	Arabidopsis thaliana	CCT4	plant		6	13.1	9.8595	0	0	0	0	0	0	0	0	3	3	0	3	2	4	0	0	0	4	4	1	0	0	0	0	0	5	5	5	5	0	0	213850000	0	0	0	0	0	0	0	0	8632800
Q9LVI9	Dihydropyrimidine dehydrogenase (NADP(+)), chloroplastic	Arabidopsis thaliana	PYD1	plant		2	4.5	2.5481	0	0	0	0	2	0	1	0	0	1	0	0	0	0	0	0	0	1	0	0	0	0	0	0	0	0	0	0	0	0	0	26327000	0	0	0	0	16753000	0	5412300	0	0
Q9LX08	Annexin D6	Arabidopsis thaliana	ANN6	plant		5	12.3	5.6739	0	0	0	0	1	0	1	0	0	0	0	0	0	2	0	0	0	4	1	1	0	0	0	0	0	2	1	2	3	0	0	134280000	0	0	0	0	5852200	0	3204600	0	0
Q9LX65	V-type proton ATPase subunit H	Arabidopsis thaliana	VHA-H	plant		2	4.8	3.7915	0	0	0	0	0	0	1	0	1	1	0	0	2	1	0	0	1	1	1	1	0	0	0	0	0	1	1	1	1	0	0	97599000	0	0	0	0	0	0	4530800	0	3592500
Q9LXL5	Sucrose synthase 4	Arabidopsis thaliana	SUS4	plant		3	7.1	191.07	0	0	0	0	0	0	1	0	2	0	0	1	0	1	0	0	0	1	2	0	0	0	0	0	0	2	1	2	1	1	2	353450000	0	0	0	0	0	0	0	0	22504000
Q9LXU2	Multiple C2 domain and transmembrane region protein 5	Arabidopsis thaliana	MCTP5	plant		3	4.7	1.7098	0	0	0	0	0	0	0	0	0	0	0	1	0	0	0	0	0	1	1	0	0	0	0	0	0	0	0	2	1	0	0	23663000	0	0	0	0	0	0	0	0	0
Q9LYE7	BIIDXI-like protein At5g11420	Arabidopsis thaliana	At5g11420	plant		5	15.6	25.092	0	0	0	0	0	1	0	0	1	1	0	0	0	0	0	1	0	3	0	1	0	0	0	1	0	1	1	3	2	0	0	135960000	0	0	0	0	0	35713000	0	0	28911000
Q9LZH9	Large ribosomal subunit protein eL8y	Arabidopsis thaliana	RPL7AB	plant		4	17.2	67.458	0	0	0	0	0	0	0	0	1	1	1	2	1	1	0	0	1	1	1	0	0	0	0	0	0	2	1	2	2	0	0	125370000	0	0	0	0	0	0	0	0	4184500
Q9LZQ9	Probable pre-mRNA-splicing factor ATP-dependent RNA helicase DEAH2	Arabidopsis thaliana	At3g62310	plant		3	5.6	2.4816	0	0	0	0	0	0	0	0	0	0	0	0	0	0	0	0	0	1	2	0	0	0	0	0	0	0	0	1	2	0	0	38585000	0	0	0	0	0	0	0	0	0
Q9LZR3	Glucomannan 4-beta-mannosyltransferase 9	Arabidopsis thaliana	CSLA9	plant		2	4.9	58.321	0	0	0	0	0	0	0	0	0	0	0	0	0	0	0	0	0	2	0	0	0	0	0	0	0	0	1	2	2	0	0	38059000	0	0	0	0	0	0	0	0	0
Q9M111	Sucrose synthase 3	Arabidopsis thaliana	SUS3	plant		3	4.8	2.0028	0	0	0	0	0	0	1	0	0	0	0	1	0	1	0	0	0	3	1	0	0	0	0	0	0	1	1	0	0	0	0	108110000	0	0	0	0	0	0	32303000	0	0
Q9M1R2	Proline--tRNA ligase, cytoplasmic	Arabidopsis thaliana	At3g62120	plant		4	9.2	4.1736	0	0	0	0	0	0	1	0	0	1	0	1	0	1	0	0	0	2	1	0	0	0	0	1	0	0	0	2	1	0	0	173580000	0	0	0	0	0	0	14920000	0	0
Q9M2Z4	Membrane steroid-binding protein 2	Arabidopsis thaliana	MSBP2	plant		2	10.7	35.428	0	0	0	0	0	0	1	0	1	2	0	1	2	1	0	0	0	2	1	0	0	0	1	0	0	0	2	2	2	0	1	369060000	0	0	0	0	0	0	0	0	12016000
Q9M3C3	Large ribosomal subunit protein uL23y	Arabidopsis thaliana	RPL23AB	plant		2	16.2	2.1545	0	0	0	0	0	0	0	0	1	0	1	2	0	2	0	0	1	1	1	0	0	0	0	0	0	0	1	1	2	0	0	81034000	0	0	0	0	0	0	0	0	6739000
Q9M3V8	Small ribosomal subunit protein eS6	Asparagus officinalis	rps6	plant		6	27.9	25.449	0	0	0	0	2	0	2	0	3	3	3	4	2	4	0	0	0	4	4	0	0	0	0	0	0	1	2	3	3	0	0	225200000	0	0	0	0	7580000	0	5002700	0	5487000
Q9M4S8	Triosephosphate isomerase, chloroplastic	Fragaria ananassa	TPI	plant		9	36	9.0427	0	0	0	0	0	0	0	0	2	1	0	5	0	2	0	0	0	4	2	0	0	0	0	0	0	1	1	2	5	0	0	169930000	0	0	0	0	0	0	0	0	5668300
Q9M4T8	Proteasome subunit alpha type-5	Glycine max	PAE1	plant		9	46.8	14.732	0	0	0	0	2	0	3	0	3	5	3	4	2	5	2	2	4	7	6	3	2	1	1	2	0	3	4	5	8	0	0	783090000	0	0	0	0	14104000	0	23898000	0	33687000
Q9M531	Histone H2A	Euphorbia esula	NA	plant		4	30.1	323.31	0	0	0	0	2	0	2	1	3	3	2	3	3	3	2	3	3	4	3	3	3	1	2	1	1	3	3	3	3	1	2	3.8302e+09	0	0	0	0	59553000	0	80153000	12036000	348400000
Q9M5L0	Large ribosomal subunit protein uL29	Euphorbia esula	RPL35	plant		2	16.3	66.921	0	0	0	0	2	0	1	0	1	1	0	2	1	1	0	0	0	1	2	1	0	0	0	0	0	1	1	1	2	0	0	245390000	0	0	0	0	6137300	0	4377900	0	3473200
Q9M5M6	Large ribosomal subunit protein eL30	Euphorbia esula	RPL30	plant		5	38.4	82.407	0	0	0	0	0	0	0	0	0	2	0	2	0	3	0	0	0	2	4	0	0	1	1	0	0	2	2	2	3	0	0	70078000	0	0	0	0	0	0	0	0	0
Q9M5X8	Non-specific lipid-transfer protein	Prunus avium	NA	plant		3	23.1	11.754	0	0	0	0	0	0	0	0	0	1	1	1	1	1	0	0	1	1	0	1	1	0	0	3	0	1	1	1	1	0	1	11401000	0	0	0	0	0	0	0	0	0
Q9M5Z9	Small ribosomal subunit protein uS12	Euphorbia esula	RPS23	plant		5	40.1	14.963	0	0	0	0	1	0	1	0	2	3	3	5	3	3	0	0	2	3	4	0	1	0	1	2	1	1	4	4	3	0	1	632890000	0	0	0	0	2790500	0	8295300	0	8266400
Q9M612	Nascent polypeptide-associated complex subunit alpha-like protein	Pinus taeda	NA	plant		2	14.6	25.871	0	0	0	0	0	0	0	0	0	0	0	1	0	1	0	0	1	0	1	0	0	0	0	0	0	0	2	1	1	0	0	17422000	0	0	0	0	0	0	0	0	0
Q9M7P6	Nucleoside diphosphate kinase	Capsicum annuum	NA	plant		3	25.7	8.5709	0	0	0	0	0	0	0	0	0	0	0	0	1	1	1	1	1	1	0	1	1	0	1	0	0	1	0	0	0	0	0	62444000	0	0	0	0	0	0	0	0	0
Q9M8Y5	GDSL esterase/lipase LTL1	Arabidopsis thaliana	LTL1	plant		3	11.7	3.4147	0	0	0	0	0	0	0	0	0	0	0	0	0	1	0	0	0	0	0	0	1	0	0	0	0	1	0	1	0	0	0	34724000	0	0	0	0	0	0	0	0	0
Q9MB35	Peroxiredoxin Q, chloroplastic (Fragment)	Sedum lineare	PRXQ	plant		3	18.8	4.2765	0	0	0	0	0	0	0	0	0	1	1	1	2	1	0	1	0	1	1	0	0	0	0	0	0	0	0	0	1	0	0	44202000	0	0	0	0	0	0	0	0	0
Q9MTK5	Cytochrome b559 subunit alpha	Oenothera elata subsp. hookeri	psbE	plant		4	48.2	323.31	0	0	0	0	2	0	3	2	2	3	2	2	3	4	1	2	2	3	4	3	2	1	1	2	0	3	2	3	2	2	2	61884000	0	0	0	0	0	0	2991000	0	0
Q9MTP6	ATP synthase epsilon chain, chloroplastic	Oenothera elata subsp. hookeri	atpE	plant		2	15.8	3.4422	0	0	0	0	0	0	0	1	0	0	0	0	2	0	0	0	0	0	0	0	0	0	0	1	0	0	0	0	0	0	0	0	0	0	0	0	0	0	0	0	0
Q9S7C0-2	Isoform 2 of Heat shock 70 kDa protein 14	Arabidopsis thaliana	NA	plant		9	12.4	37.863	0	0	0	0	1	0	2	0	2	3	1	4	2	1	0	1	0	3	4	1	1	0	1	0	0	1	2	7	2	0	0	217760000	0	0	0	0	0	0	11048000	0	6951000
Q9S7L9	Cytochrome c oxidase subunit 6b-1	Arabidopsis thaliana	COX6B-1	plant		2	8.9	10.33	0	0	0	0	0	0	0	0	1	1	0	2	1	1	1	1	0	2	1	1	0	0	1	0	0	0	1	1	1	0	0	77832000	0	0	0	0	0	0	0	0	11554000
Q9S7Y7	Alpha-xylosidase 1	Arabidopsis thaliana	XYL1	plant		5	5.5	6.8727	0	0	0	0	0	1	2	0	1	3	2	1	2	1	0	1	1	1	2	0	0	0	1	1	0	1	2	2	3	0	0	62596000	0	0	0	0	0	0	9377600	0	0
Q9S818	Naringenin,2-oxoglutarate 3-dioxygenase	Arabidopsis thaliana	F3H	plant		2	9.8	126.4	0	0	0	0	0	0	0	0	1	1	0	2	0	1	0	0	0	2	1	0	0	0	1	0	0	0	1	1	2	0	0	81456000	0	0	0	0	0	0	0	0	1957300
Q9S841	Oxygen-evolving enhancer protein 1-2, chloroplastic	Arabidopsis thaliana	PSBO2	plant		2	9.7	2.3399	0	0	0	0	0	0	1	0	0	0	0	1	0	1	0	0	0	0	0	0	0	0	0	0	0	0	0	0	0	0	0	27494000	0	0	0	0	0	0	10032000	0	0
Q9S8P4	Rhicadhesin receptor	Pisum sativum	GER1	plant		2	10.6	79.146	0	0	0	0	1	0	1	1	2	1	1	1	1	2	1	1	1	1	2	1	0	0	0	1	0	1	1	2	2	0	0	842780000	0	0	0	0	5727800	0	23134000	15802000	34889000
Q9SA56	Photosystem I reaction center subunit II-2, chloroplastic	Arabidopsis thaliana	PSAD2	plant		9	53.9	323.31	0	0	0	0	1	0	2	2	4	3	1	4	5	3	0	1	1	6	5	3	3	1	2	4	0	3	3	3	7	0	5	287340000	0	0	0	0	0	0	2993200	0	19373000
Q9SA73	Obg-like ATPase 1	Arabidopsis thaliana	YchF1	plant		5	12.9	50.306	0	0	0	0	1	0	2	0	2	1	1	2	0	2	0	0	0	3	3	1	0	0	0	0	0	1	0	4	1	0	0	181690000	0	0	0	0	41219000	0	19429000	0	18989000
Q9SAJ4	Phosphoglycerate kinase 3, cytosolic	Arabidopsis thaliana	PGK3	plant		6	26.2	98.34	0	0	0	0	1	0	1	0	3	1	1	3	2	2	0	0	1	2	2	0	1	1	0	2	0	0	2	2	3	0	0	192160000	0	0	0	0	6076900	0	7275600	0	10065000
Q9SAJ6	Glyceraldehyde-3-phosphate dehydrogenase GAPCP1, chloroplastic	Arabidopsis thaliana	GAPCP1	plant		2	8.3	1.6902	0	0	0	0	0	0	1	0	0	0	0	0	0	1	0	0	0	1	0	1	0	0	1	0	0	0	0	1	0	0	0	25171000	0	0	0	0	0	0	5240500	0	0
Q9SC19	Probable UDP-arabinopyranose mutase 1	Solanum tuberosum	UPTG1	plant		2	7.9	23.919	0	0	0	0	0	0	0	0	1	2	1	1	1	2	0	0	0	2	1	1	0	0	0	0	0	1	1	1	2	0	0	98178000	0	0	0	0	0	0	0	0	4331700
Q9SCQ7	Acidic leucine-rich nuclear phosphoprotein 32-related protein	Arabidopsis thaliana	At3g50690	plant		2	7.8	4.4695	0	0	0	0	0	0	0	0	0	0	0	0	0	0	0	0	0	2	2	0	0	0	0	0	0	0	1	0	2	0	0	31193000	0	0	0	0	0	0	0	0	0
Q9SCV4	Beta-galactosidase 8	Arabidopsis thaliana	BGAL8	plant		3	3.3	64.882	0	0	0	0	1	0	2	0	1	1	1	0	0	1	0	0	0	0	0	1	0	0	0	2	0	0	1	0	0	0	0	523540000	0	0	0	0	11680000	0	388890000	0	5553400
Q9SDG8	Protein argonaute 4A	Oryza sativa subsp. japonica	AGO4A	plant		2	2.1	1.4196	0	0	0	0	0	0	0	0	0	0	0	0	1	0	0	0	0	1	0	0	0	0	0	0	0	0	1	2	1	0	0	23030000	0	0	0	0	0	0	0	0	0
Q9SDT1	Protochlorophyllide reductase, chloroplastic	Daucus carota	POR1	plant		3	9	8.8494	0	0	0	0	0	0	0	0	0	0	2	1	0	0	0	0	1	0	1	0	0	0	0	0	0	1	0	1	1	0	0	41577000	0	0	0	0	0	0	0	0	0
Q9SDX3	UTP--glucose-1-phosphate uridylyltransferase	Musa acuminata	UGPA	plant		3	6.6	2.7096	0	0	0	0	2	0	0	0	1	1	0	1	0	1	0	0	0	1	1	0	0	0	0	0	0	1	1	1	1	0	0	59040000	0	0	0	0	14193000	0	0	0	5711800
Q9SE60	Methylenetetrahydrofolate reductase (NADH) 1	Arabidopsis thaliana	MTHFR1	plant		2	3.4	1.7188	0	0	0	0	0	0	0	0	0	1	0	1	0	0	0	0	0	1	0	0	0	0	0	0	0	0	1	1	0	0	0	15052000	0	0	0	0	0	0	0	0	0
Q9SE83	Dynamin-2A	Arabidopsis thaliana	DRP2A	plant		6	8	16.516	0	0	0	0	0	0	1	0	0	2	0	0	0	2	0	0	0	3	2	0	0	0	0	0	0	0	2	2	2	0	0	49553000	0	0	0	0	0	0	2720400	0	0
Q9SE94	Methylenetetrahydrofolate reductase (NADH) 1	Zea mays	NA	plant		4	9.3	5.0248	0	0	0	0	0	0	0	0	0	1	0	2	0	2	0	0	0	2	0	0	0	0	1	0	0	0	0	2	2	0	0	51623000	0	0	0	0	0	0	0	0	0
Q9SEE5	Galactokinase	Arabidopsis thaliana	GAL1	plant		3	9.9	3.2757	0	0	0	0	0	0	0	0	0	2	0	0	0	0	0	0	0	0	0	0	0	0	0	0	1	0	1	1	2	0	0	11951000	0	0	0	0	0	0	0	0	0
Q9SEI3	26S proteasome regulatory subunit 10B homolog A	Arabidopsis thaliana	RPT4A	plant		8	22.1	26.048	0	0	0	0	0	0	0	0	0	1	1	1	0	2	0	0	0	4	4	1	0	0	0	0	0	1	4	3	4	0	0	72966000	0	0	0	0	0	0	0	0	0
Q9SF16-2	Isoform 2 of T-complex protein 1 subunit eta	Arabidopsis thaliana	NA	plant		6	11.4	130.58	0	0	0	0	0	0	2	0	1	2	1	1	1	1	0	0	0	2	1	1	0	0	0	0	0	3	1	5	2	0	0	139280000	0	0	0	0	0	0	9224800	0	4927500
Q9SF85	Adenosine kinase 1	Arabidopsis thaliana	ADK1	plant		3	11	19.759	0	0	0	0	0	0	1	0	1	1	1	1	0	2	0	0	0	2	1	1	0	0	0	0	0	2	2	1	2	0	1	46421000	0	0	0	0	0	0	0	0	0
Q9SGC1	Probable phosphoglucomutase, cytoplasmic 2	Arabidopsis thaliana	At1g70730	plant		3	4.6	1.9172	0	0	0	0	0	0	0	0	0	1	0	0	0	2	0	0	0	3	1	0	0	0	0	0	0	0	1	1	1	0	0	41177000	0	0	0	0	0	0	0	0	0
Q9SGW3	26S proteasome non-ATPase regulatory subunit 8 homolog A	Arabidopsis thaliana	RPN12A	plant		2	10.5	216.09	0	0	0	0	0	0	1	2	2	1	2	2	2	2	0	0	0	2	2	1	1	0	1	0	0	2	2	2	2	0	0	152210000	0	0	0	0	0	0	2910100	2240100	8105900
Q9SGY1	ABC transporter B family member 10	Arabidopsis thaliana	ABCB10	plant		3	2	1.481	0	0	0	0	0	0	0	0	0	0	0	0	0	0	0	0	0	0	1	0	0	0	0	0	0	0	0	2	1	0	0	29206000	0	0	0	0	0	0	0	0	0
Q9SHE8	Photosystem I reaction center subunit III, chloroplastic	Arabidopsis thaliana	PSAF	plant		3	12.7	143.51	0	0	0	0	1	0	1	0	1	1	1	1	0	2	0	0	0	2	2	2	1	0	0	1	1	2	2	2	3	0	1	436240000	0	0	0	0	3633400	0	8127100	0	19715000
Q9SHP0	Phosphoserine aminotransferase 2, chloroplastic	Arabidopsis thaliana	PSAT2	plant		3	8.8	3.8299	0	0	0	0	0	0	0	1	0	2	0	2	0	1	0	0	0	1	1	0	0	0	0	1	0	1	1	1	1	0	0	75054000	0	0	0	0	0	0	0	2322700	0
Q9SHY8	Pre-mRNA-splicing factor SLU7-A	Arabidopsis thaliana	At1g65660	plant		2	3.6	1.7774	0	0	0	0	0	0	0	0	0	0	1	0	0	0	0	0	0	0	1	0	0	0	0	0	0	0	1	1	1	0	0	206910000	0	0	0	0	0	0	0	0	0
Q9SIB9	Aconitate hydratase 3, mitochondrial	Arabidopsis thaliana	ACO3	plant		3	4.5	2.3315	0	0	0	0	0	0	0	0	0	1	0	0	0	0	0	1	0	1	0	0	0	0	0	0	0	0	0	0	1	0	0	4042800	0	0	0	0	0	0	0	0	0
Q9SID0	Probable fructokinase-1	Arabidopsis thaliana	At2g31390	plant		7	26.8	65.705	0	0	0	0	2	0	2	0	2	2	1	5	3	2	1	0	2	4	3	2	1	1	0	1	0	5	3	4	4	0	2	1076900000	0	0	0	0	16159000	0	32503000	0	35160000
Q9SIE7	PLAT domain-containing protein 2	Arabidopsis thaliana	PLAT2	plant		2	14.8	1.7919	0	0	0	0	0	1	1	0	0	0	0	0	0	1	0	0	0	0	0	0	0	0	0	0	0	0	0	0	0	0	0	0	0	0	0	0	0	0	0	0	0
Q9SIF2-2	Isoform 2 of Heat shock protein 90-5, chloroplastic	Arabidopsis thaliana	NA	plant		10	15.4	22.178	0	0	0	0	1	0	0	0	1	2	1	4	2	3	0	1	0	2	2	2	0	0	0	1	0	2	3	3	6	0	0	153820000	0	0	0	0	1299900	0	0	0	3945700
Q9SJ44-3	Isoform 3 of Ubiquitin-conjugating enzyme E2 variant 1C	Arabidopsis thaliana	NA	plant		2	9	2.857	0	0	0	0	0	0	0	0	0	1	0	1	0	1	0	0	0	1	1	0	0	0	0	0	0	0	0	1	2	0	0	0	0	0	0	0	0	0	0	0	0
Q9SJQ9	Fructose-bisphosphate aldolase 6, cytosolic	Arabidopsis thaliana	FBA6	plant		2	6.7	2.3241	0	0	0	0	0	0	1	0	0	0	1	1	0	0	0	0	0	0	0	0	0	0	0	0	0	0	0	0	1	0	0	23933000	0	0	0	0	0	0	1645600	0	0
Q9SJT7	V-type proton ATPase subunit a2	Arabidopsis thaliana	VHA-a2	plant		2	2.3	1.8502	0	0	0	0	0	0	1	0	1	0	1	0	1	0	0	0	0	0	0	0	1	0	0	0	0	0	0	0	0	0	0	22831000	0	0	0	0	0	0	4785100	0	4698800
Q9SJU4	Fructose-bisphosphate aldolase 1, chloroplastic	Arabidopsis thaliana	FBA1	plant		2	6.3	5.8878	0	0	0	0	1	0	0	0	0	0	0	0	0	0	0	0	0	0	1	2	0	0	0	1	0	0	0	0	1	0	0	42379000	0	0	0	0	4572000	0	0	0	0
Q9SKZ1-2	Isoform 2 of Transcription factor Pur-alpha 1	Arabidopsis thaliana	NA	plant		5	18	4.9345	0	0	0	0	0	0	0	0	0	1	0	1	0	1	0	0	0	1	1	2	0	0	0	0	0	1	1	1	3	0	0	54201000	0	0	0	0	0	0	0	0	0
Q9SLY8-2	Isoform 2 of Calreticulin	Oryza sativa subsp. japonica	NA	plant		4	11	99.366	0	0	0	0	1	0	1	1	1	1	0	2	1	2	1	0	1	2	3	0	0	1	0	1	0	1	0	2	2	0	0	469350000	0	0	0	0	25724000	0	25772000	1707000	3649300
Q9SM64	Superoxide dismutase [Mn], mitochondrial	Prunus persica	SOD	plant		3	14.9	3.7385	0	0	0	0	0	0	1	0	1	2	1	1	1	1	0	0	0	0	0	0	0	1	0	1	0	1	2	2	2	0	0	105450000	0	0	0	0	0	0	2467700	0	3891900
Q9SMP0	Nuclear transcription factor Y subunit C-1	Arabidopsis thaliana	NFYC1	plant		2	9.4	6.4735	0	0	0	0	0	0	0	0	1	1	0	0	0	0	0	0	0	0	0	0	0	0	0	0	0	0	0	0	0	0	0	34563000	0	0	0	0	0	0	0	0	34563000
Q9SMV6-2	Isoform 2 of Protein EXPORTIN 1A	Arabidopsis thaliana	NA	plant		6	6.1	8.4453	0	0	0	0	0	0	0	0	0	2	0	0	0	1	0	0	0	2	3	0	0	0	0	0	0	2	1	6	5	0	0	84887000	0	0	0	0	0	0	0	0	0
Q9SMW7	Basic transcription factor 3	Arabidopsis thaliana	BTF3	plant		3	22.4	257.68	0	0	0	0	0	0	1	0	2	1	2	2	1	1	0	0	0	2	2	1	0	0	0	1	0	1	1	2	2	0	0	142420000	0	0	0	0	0	0	1980100	0	5724100
Q9SN35	Ras-related protein RABA1d	Arabidopsis thaliana	RABA1D	plant		5	24.3	8.5392	0	0	0	0	2	2	4	3	4	3	2	4	2	4	0	0	2	5	4	1	1	0	0	1	0	4	2	4	5	0	1	1.0461e+09	0	0	0	0	17306000	13092000	132050000	37882000	49600000
Q9SN86	Malate dehydrogenase, chloroplastic	Arabidopsis thaliana	At3g47520	plant		2	8.7	1.8058	0	0	0	0	0	0	1	0	0	2	0	0	0	1	0	0	1	1	0	1	0	0	0	0	0	0	1	0	0	0	0	25133000	0	0	0	0	0	0	3093600	0	0
Q9SP02	Peptidyl-prolyl cis-trans isomerase CYP20-1	Arabidopsis thaliana	CYP20-1	plant		3	12.3	2.1905	0	0	0	0	0	0	0	0	0	0	0	0	0	0	0	0	0	1	2	0	0	0	0	0	0	0	1	2	1	0	0	45356000	0	0	0	0	0	0	0	0	0
Q9SP07	14-3-3-like protein	Lilium longiflorum	NA	plant		6	27	47.704	0	0	0	0	1	0	1	0	3	1	0	2	0	1	0	0	0	2	3	2	0	0	0	0	0	4	0	4	2	0	0	107990000	0	0	0	0	5875400	0	9347700	0	8645800
Q9SP22	Calreticulin	Zea mays	CRT	plant		2	7.9	3.1857	0	0	0	0	0	0	0	0	0	0	0	0	0	0	0	0	0	0	1	0	0	0	0	0	0	0	0	0	1	0	0	2399000	0	0	0	0	0	0	0	0	0
Q9SP37	Adenosylhomocysteinase	Lupinus luteus	SAHH	plant		2	3.5	2.4605	0	0	0	0	0	0	0	0	0	0	0	2	1	1	0	0	0	1	1	0	0	0	0	0	0	0	2	0	1	0	0	160730000	0	0	0	0	0	0	0	0	0
Q9SPB1	Leghemoglobin reductase	Vigna unguiculata	FLBR	plant		8	17	8.8379	0	0	0	0	1	0	1	0	0	3	0	2	2	1	0	0	1	5	5	0	0	0	0	0	0	1	2	2	5	0	0	123040000	0	0	0	0	5339300	0	5011200	0	0
Q9SPB3	Large ribosomal subunit protein uL16	Vitis riparia	RPL10	plant		6	30	28.47	0	0	0	0	2	0	2	0	2	5	3	4	1	5	0	0	2	4	4	3	3	0	0	0	0	3	5	5	4	0	2	537500000	0	0	0	0	6694400	0	18170000	0	7680200
Q9SQF4	Protein translation factor SUI1 homolog	Brassica oleracea	NA	plant		3	20.4	5.2973	0	0	0	0	0	0	0	0	1	0	0	0	0	3	0	0	0	1	2	0	0	0	0	0	0	1	2	2	2	0	0	64504000	0	0	0	0	0	0	0	0	1974600
Q9SQZ1	Small ribosomal subunit protein eS17x	Arabidopsis thaliana	RPS17C	plant		4	21.4	59.467	0	0	0	0	0	0	0	0	0	1	1	0	0	1	0	0	0	1	2	1	0	0	0	0	0	0	0	2	4	0	0	90907000	0	0	0	0	0	0	0	0	0
Q9SR86	Alanine--glyoxylate aminotransferase 2 homolog 3, mitochondrial	Arabidopsis thaliana	At3g08860	plant		2	5.2	1.6797	0	0	0	0	1	1	0	0	1	0	0	0	0	0	0	0	0	0	0	0	0	0	0	0	0	0	0	0	0	0	0	2398500	0	0	0	0	2398500	0	0	0	0
Q9SRH5	Mitochondrial outer membrane protein porin 1	Arabidopsis thaliana	VDAC1	plant		2	8	4.0703	0	0	0	0	1	0	0	0	1	1	2	1	1	1	0	0	0	1	1	0	0	0	0	0	0	1	1	1	1	0	0	114220000	0	0	0	0	12696000	0	0	0	11721000
Q9SRT9	UDP-arabinopyranose mutase 1	Arabidopsis thaliana	RGP1	plant		2	6.4	4.8516	0	0	0	0	0	0	1	0	1	1	0	0	1	1	0	0	0	0	0	1	0	0	1	0	0	0	1	0	0	0	0	25051000	0	0	0	0	0	0	3849500	0	2922800
Q9SRV5	5-methyltetrahydropteroyltriglutamate--homocysteine methyltransferase 2	Arabidopsis thaliana	MS2	plant		5	10.2	20.753	0	0	0	0	0	0	1	1	1	0	0	1	0	2	0	1	0	1	1	1	1	0	1	1	0	1	1	2	0	0	1	218430000	0	0	0	0	0	0	5122100	3860800	0
Q9SRZ6	Cytosolic isocitrate dehydrogenase [NADP]	Arabidopsis thaliana	CICDH	plant		2	5.4	1.4882	0	0	0	0	0	0	0	0	0	0	0	0	0	0	0	0	0	1	0	0	0	0	1	0	0	0	0	0	0	0	0	3129500	0	0	0	0	0	0	0	0	0
Q9SSB8	Cytochrome c oxidase subunit 5b-2, mitochondrial	Arabidopsis thaliana	COX5B-2	plant		2	18.7	11.794	0	0	0	0	2	0	1	0	1	1	1	1	1	1	0	0	0	2	2	1	0	0	0	1	0	0	1	2	2	0	0	173460000	0	0	0	0	8860500	0	3326100	0	5261300
Q9SSD2	Pre-mRNA-processing-splicing factor 8A	Arabidopsis thaliana	PRP8A	plant		7	3.2	6.0849	0	0	0	0	0	0	0	0	1	0	0	0	0	2	0	0	0	2	0	0	0	0	0	0	0	1	0	2	5	0	0	60334000	0	0	0	0	0	0	0	0	15235000
Q9SSV4	Inositol-3-phosphate synthase	Nicotiana paniculata	INPS1	plant		8	19	22.032	0	0	0	0	2	0	0	0	1	1	0	6	1	2	0	0	1	0	1	0	0	0	0	0	0	3	2	1	2	0	1	190600000	0	0	0	0	24944000	0	0	0	0
Q9STE8	Protein TOC75-3, chloroplastic	Arabidopsis thaliana	TOC75-3	plant		7	10.3	109.32	0	0	0	0	3	0	0	0	2	2	1	2	3	4	0	0	0	5	5	1	0	0	0	0	0	5	5	5	5	0	1	916990000	0	0	0	0	35540000	0	0	0	22435000
Q9STW6	Heat shock 70 kDa protein 6, chloroplastic	Arabidopsis thaliana	HSP70-6	plant		4	7.8	66.803	0	0	0	0	1	0	2	0	1	1	0	2	1	1	0	0	0	1	1	0	0	0	1	1	0	1	1	1	1	0	1	11398000	0	0	0	0	0	0	8930700	0	0
Q9STX5	Endoplasmin homolog	Arabidopsis thaliana	HSP90-7	plant		4	6	4.4536	0	0	0	0	1	0	0	0	0	1	1	1	0	2	0	0	1	2	0	0	0	0	0	0	0	0	1	0	0	0	0	42345000	0	0	0	0	2464000	0	0	0	0
Q9SU58	ATPase 4, plasma membrane-type	Arabidopsis thaliana	AHA4	plant		4	4.5	5.5091	0	0	0	0	0	0	0	0	1	0	1	2	0	0	0	0	0	0	0	0	0	0	0	0	0	0	0	2	1	0	0	18228000	0	0	0	0	0	0	0	0	2538500
Q9SUS3	Beta-adaptin-like protein B	Arabidopsis thaliana	BETAB-AD	plant		7	9.1	11.998	0	0	0	0	0	0	1	1	1	2	0	1	0	1	0	0	0	3	1	0	0	0	0	0	0	1	2	6	3	0	0	72103000	0	0	0	0	0	0	2353300	0	3032500
Q9SUW2	Adenine phosphoribosyltransferase 3	Arabidopsis thaliana	APT3	plant		2	13.1	2.2574	0	0	0	0	0	0	0	0	0	0	0	0	0	1	0	0	0	0	0	1	0	0	0	0	0	1	0	1	1	0	0	19942000	0	0	0	0	0	0	0	0	0
Q9SV21	Coatomer subunit beta-1	Arabidopsis thaliana	At4g31480	plant		6	6.5	2.9617	0	0	0	0	0	0	0	0	0	0	0	1	0	2	0	0	0	3	2	0	0	0	0	0	0	2	0	2	1	0	0	53425000	0	0	0	0	0	0	0	0	0
Q9SVD7	Ubiquitin-conjugating enzyme E2 variant 1D	Arabidopsis thaliana	UEV1D	plant		6	45.9	11.25	0	0	0	0	0	0	1	0	2	4	1	3	1	5	0	0	0	5	2	1	0	0	0	1	0	1	2	3	4	0	0	238810000	0	0	0	0	0	0	7125500	0	16415000
Q9SVR0	Large ribosomal subunit protein uL13x	Arabidopsis thaliana	RPL13AC	plant		3	16.5	3.8899	0	0	0	0	0	0	0	0	0	1	0	0	0	0	0	0	0	3	1	0	0	0	0	0	0	0	0	1	2	0	1	51108000	0	0	0	0	0	0	0	0	0
Q9SWE7	V-type proton ATPase subunit E	Citrus limon	VATE	plant		5	19.6	4.9971	0	0	0	0	2	0	3	0	4	3	3	0	1	2	0	0	1	3	3	2	1	0	0	0	0	1	3	4	3	0	0	354580000	0	0	0	0	14043000	0	76162000	0	34345000
Q9SXU1	Proteasome subunit alpha type-7	Cicer arietinum	PAD1	plant		10	47.8	269.99	0	0	0	0	2	0	3	1	4	4	4	3	2	4	1	1	3	5	5	3	3	2	2	3	1	3	5	4	7	1	2	953600000	0	0	0	0	14123000	0	39780000	5179200	61405000
Q9SY09-2	Isoform 2 of Small nuclear ribonucleoprotein SmD1b	Arabidopsis thaliana	NA	plant		2	17.5	3.3331	0	0	0	0	0	0	1	0	0	0	1	2	0	1	0	0	0	2	1	0	0	0	0	1	0	1	0	2	1	0	0	69174000	0	0	0	0	0	0	17762000	0	0
Q9SYM5	Trifunctional UDP-glucose 4,6-dehydratase/UDP-4-keto-6-deoxy-D-glucose 3,5-epimerase/UDP-4-keto-L-rhamnose-reductase RHM1	Arabidopsis thaliana	RHM1	plant		9	14.8	39.242	0	0	0	0	1	0	1	0	2	3	1	0	0	4	0	2	1	1	3	1	0	0	0	0	0	1	3	5	3	0	0	103410000	0	0	0	0	0	0	1729500	0	1686600
Q9SYP1	DExH-box ATP-dependent RNA helicase DExH12	Arabidopsis thaliana	BRR2A	plant		4	2.4	5.5572	0	0	0	0	0	0	0	0	0	0	0	0	0	0	0	0	0	0	0	0	0	0	0	1	0	0	0	2	2	0	0	9507400	0	0	0	0	0	0	0	0	0
Q9SZD4	26S proteasome regulatory subunit 4 homolog A	Arabidopsis thaliana	RPT2A	plant		2	9.7	3.1826	0	0	0	0	0	0	1	0	0	0	1	2	0	1	0	0	0	1	1	0	0	0	0	0	0	0	2	0	2	0	0	37633000	0	0	0	0	0	0	2966700	0	0
Q9SZJ5	Serine hydroxymethyltransferase 1, mitochondrial	Arabidopsis thaliana	SHM1	plant		2	6.6	1.4093	0	0	0	0	0	0	0	0	0	0	0	0	0	0	0	0	0	1	0	0	0	0	0	0	0	0	0	0	2	0	0	2952000	0	0	0	0	0	0	0	0	0
Q9SZN1	V-type proton ATPase subunit B2	Arabidopsis thaliana	VHA-B2	plant		2	5.3	1.2429	0	0	0	0	0	0	0	0	0	1	1	0	0	0	0	0	1	1	0	1	1	0	1	0	0	0	1	1	0	0	0	36535000	0	0	0	0	0	0	0	0	0
Q9SZX3	Argininosuccinate synthase, chloroplastic	Arabidopsis thaliana	At4g24830	plant		2	4.3	2.0368	0	0	0	0	0	0	0	0	0	1	0	0	0	0	0	0	0	2	1	0	0	0	0	0	0	0	0	1	2	0	0	26122000	0	0	0	0	0	0	0	0	0
Q9T029	Small ribosomal subunit protein eS25w	Arabidopsis thaliana	RPS25E	plant		3	34.3	5.1401	0	0	0	0	0	0	0	0	1	0	1	2	0	3	0	1	0	2	2	0	0	0	0	0	0	0	1	1	2	0	0	92508000	0	0	0	0	0	0	0	0	3675500
Q9T0G2	Cytochrome c-2	Arabidopsis thaliana	CYTC-2	plant		4	34.8	8.3386	0	0	0	0	1	0	0	0	1	0	1	0	0	2	1	1	0	3	0	1	1	0	0	0	0	0	1	2	1	0	0	196850000	0	0	0	0	0	0	0	0	0
Q9T0K5	Leucine-rich repeat extensin-like protein 3	Arabidopsis thaliana	LRX3	plant		2	2.4	1.1949	0	0	0	0	1	0	1	0	1	0	0	0	1	0	0	0	0	0	1	0	0	0	0	1	0	1	0	2	2	0	0	0	0	0	0	0	0	0	0	0	0
Q9T0P4	Ferredoxin-dependent glutamate synthase 2, chloroplastic	Arabidopsis thaliana	GLU2	plant		3	2.1	3.313	0	0	0	0	0	0	0	0	0	0	0	1	1	2	0	0	0	0	0	1	0	1	0	1	0	0	0	1	1	0	0	22295000	0	0	0	0	0	0	0	0	0
Q9XEA8	Cysteine synthase	Oryza sativa subsp. japonica	RCS3	plant		2	6.8	2.9894	0	0	0	0	0	0	0	0	0	1	1	1	0	1	0	1	0	0	0	1	0	0	0	0	0	0	0	0	1	0	0	37433000	0	0	0	0	0	0	0	0	0
Q9XES0	1-deoxy-D-xylulose 5-phosphate reductoisomerase, chloroplastic	Mentha piperita	DXR	plant		6	18.9	5.2923	0	0	0	0	0	0	1	0	0	0	0	0	0	1	0	0	0	0	1	0	0	0	1	0	0	1	0	1	4	0	0	24105000	0	0	0	0	0	0	1741700	0	0
Q9XES1	Calcium-transporting ATPase 4, endoplasmic reticulum-type	Arabidopsis thaliana	ECA4	plant		2	2.7	2.3004	0	0	0	0	0	0	0	0	0	0	0	0	0	0	0	0	0	1	1	1	0	0	0	0	0	0	1	1	1	0	0	16891000	0	0	0	0	0	0	0	0	0
Q9XF61	Protein disulfide-isomerase	Datisca glomerata	PDI	plant		4	11.6	6.988	0	0	0	0	1	0	0	0	1	2	0	2	0	1	0	0	1	1	1	2	0	0	1	0	0	1	2	1	0	0	0	141890000	0	0	0	0	12276000	0	0	0	6783500
Q9XF88	Chlorophyll a-b binding protein CP29.2, chloroplastic	Arabidopsis thaliana	LHCB4.2	plant		6	30	199.15	0	0	0	0	4	0	3	3	2	2	0	2	2	3	0	0	1	2	2	1	1	1	2	1	0	1	2	2	2	0	1	698360000	0	0	0	0	43560000	0	29901000	22515000	6657700
Q9XF89	Chlorophyll a-b binding protein CP26, chloroplastic	Arabidopsis thaliana	LHCB5	plant		7	35.4	303.95	0	0	0	0	2	0	3	1	3	3	1	4	3	5	0	0	2	4	6	2	2	0	1	1	0	4	4	5	2	0	2	296280000	0	0	0	0	3143100	0	20713000	4872500	13083000
Q9XF97	Large ribosomal subunit protein uL4	Prunus armeniaca	RPL4	plant		5	14.2	93.665	0	0	0	0	0	0	0	0	2	1	2	3	0	1	0	0	1	1	2	0	0	0	0	0	0	0	1	3	3	0	1	295390000	0	0	0	0	0	0	0	0	10158000
Q9XGX9	Mitochondrial import inner membrane translocase subunit TIM9	Arabidopsis thaliana	TIM9	plant		2	20.4	2.4801	0	0	0	0	0	0	1	0	0	1	0	0	0	1	0	0	1	1	0	0	0	0	0	0	0	0	2	1	0	0	0	30310000	0	0	0	0	0	0	3393100	0	0
Q9XHM1	Eukaryotic translation initiation factor 3 subunit C	Medicago truncatula	TIF3C1	plant		2	2.2	2.2321	0	0	0	0	0	0	0	0	0	0	0	0	1	1	0	0	0	0	1	0	0	0	0	0	0	0	0	0	2	0	0	21750000	0	0	0	0	0	0	0	0	0
Q9XHS0	Small ribosomal subunit protein eS12	Hordeum vulgare	RPS12	plant		2	20.3	4.1937	0	0	0	0	0	0	1	0	1	2	1	1	1	2	0	0	0	2	2	1	0	0	0	0	0	0	2	1	2	0	0	134860000	0	0	0	0	0	0	3692800	0	7449100
Q9XI05-2	Isoform 2 of Proteasome subunit beta type-3-A	Arabidopsis thaliana	NA	plant		4	27.9	5.6263	0	0	0	0	0	0	1	0	0	2	0	2	1	2	0	0	0	2	2	0	0	0	0	0	0	0	1	3	2	0	0	34908000	0	0	0	0	0	0	4309300	0	0
Q9XI87	Serine/threonine-protein kinase VIK	Arabidopsis thaliana	VIK	plant		2	5.5	2.7011	0	0	0	0	0	0	0	0	0	0	0	0	0	0	0	0	0	0	0	0	0	0	0	0	0	0	0	2	0	0	0	7441900	0	0	0	0	0	0	0	0	0
Q9XQA8	Photosystem II D2 protein	Populus deltoides	psbD	plant		5	20.4	109.27	0	0	0	0	4	0	4	4	3	2	3	3	5	4	0	2	3	4	4	5	3	0	3	4	1	3	4	4	3	2	4	2705600000	0	0	0	0	113440000	0	181860000	126270000	83071000
Q9ZEU3	Elongation factor Tu	Apple proliferation phytoplasma	tuf	plant		3	7.7	1.9222	0	0	0	0	1	0	0	0	1	1	2	1	0	1	0	0	0	1	0	0	0	0	0	1	0	0	0	1	1	0	0	157540000	0	0	0	0	26042000	0	0	0	26043000
Q9ZNT7-2	Isoform 2 of Prohibitin-2, mitochondrial	Arabidopsis thaliana	NA	plant		4	19.9	73.089	0	0	0	0	1	0	2	1	2	2	2	2	2	3	0	0	1	3	2	3	1	0	0	1	0	3	3	3	4	0	1	233490000	0	0	0	0	8946100	0	9512100	2802500	12938000
Q9ZP19	Polyphenol oxidase I, chloroplastic	Ipomoea batatas	co-1	plant		5	12.3	5.6177	0	0	0	0	0	0	0	0	1	1	0	1	4	1	0	0	0	1	1	0	0	0	1	0	0	0	0	1	1	0	1	729220000	0	0	0	0	0	0	0	0	7511000
Q9ZPB7	Aldehyde dehydrogenase family 7 member A1	Malus domestica	NA	plant		3	5.5	2.5959	0	0	0	0	0	0	0	0	0	0	0	1	0	1	0	0	0	3	0	0	0	0	0	0	0	0	0	0	2	0	0	128500000	0	0	0	0	0	0	0	0	0
Q9ZPS3	Glutamate decarboxylase 4	Arabidopsis thaliana	GAD4	plant		7	18.3	40.307	0	0	0	0	0	0	2	0	0	3	4	2	0	2	0	1	2	3	3	2	1	0	0	0	0	2	1	0	2	0	0	120300000	0	0	0	0	0	0	2108300	0	0
Q9ZQP2	Putative peroxisomal acyl-coenzyme A oxidase 1.2	Arabidopsis thaliana	ACX1.2	plant		2	2.9	2.271	0	0	0	0	0	0	0	0	1	0	0	0	0	0	0	0	0	1	1	0	0	0	0	0	0	0	1	0	1	0	0	40248000	0	0	0	0	0	0	0	0	28101000
Q9ZQR6	Serpin-Z2	Arabidopsis thaliana	At2g14540	plant		2	5.9	5.4604	0	0	0	0	1	0	0	0	1	0	0	2	0	0	0	0	0	1	1	0	0	0	0	0	0	0	0	1	1	0	0	83514000	0	0	0	0	2755000	0	0	0	3367600
Q9ZR40	Splicing factor U2af large subunit B	Nicotiana plumbaginifolia	U2AF65B	plant		3	4.5	1.7619	0	0	0	0	0	0	0	0	0	0	0	0	0	0	0	0	0	1	1	0	0	0	0	0	0	0	1	0	1	0	0	8497300	0	0	0	0	0	0	0	0	0
Q9ZRB1	Tubulin beta-2 chain	Triticum aestivum	TUBB2	plant		2	2.5	2.0939	0	0	0	0	0	0	1	0	0	1	0	0	1	0	0	0	0	1	2	0	0	0	0	0	0	0	1	0	1	0	0	51786000	0	0	0	0	0	0	4113300	0	0
Q9ZRD6	VAMP-like protein YKT61	Arabidopsis thaliana	YKT61	plant		3	16.1	72.655	0	0	0	0	0	0	0	0	1	2	1	0	0	2	0	0	0	2	2	0	0	0	0	0	0	0	1	1	2	0	0	44609000	0	0	0	0	0	0	0	0	1587100
Q9ZRX0	Translationally-controlled tumor protein homolog	Pseudotsuga menziesii	TCTP	plant		2	18	2.3658	0	0	0	0	0	0	0	0	0	0	0	2	0	0	0	0	0	0	0	0	0	0	0	0	0	0	0	0	0	0	0	5891600	0	0	0	0	0	0	0	0	0
Q9ZS34	Geranylgeranyl diphosphate reductase, chloroplastic	Nicotiana tabacum	CHLP	plant		4	10.6	5.0254	0	0	0	0	0	0	0	0	0	0	0	2	0	0	0	0	0	1	1	0	0	0	0	0	0	1	0	1	3	0	0	41689000	0	0	0	0	0	0	0	0	0
Q9ZSQ4	Phosphoglucomutase, cytoplasmic	Populus tremula	PGM1	plant		10	19.1	10.383	0	0	0	0	1	0	1	0	2	5	1	1	1	1	0	0	2	3	3	2	0	0	0	1	0	1	0	3	1	0	0	110160000	0	0	0	0	7612700	0	2849500	0	10942000
Q9ZSW9	Translationally-controlled tumor protein homolog	Hevea brasiliensis	TCTP	plant		3	11.3	11.125	0	0	0	0	1	0	1	1	1	1	0	2	2	2	0	0	0	1	2	1	0	1	1	0	0	1	1	2	3	1	0	320920000	0	0	0	0	27106000	0	17818000	8852600	28716000
Q9ZT91	Elongation factor Tu, mitochondrial	Arabidopsis thaliana	TUFA	plant		7	19.6	10.169	0	0	0	0	1	0	0	0	1	0	0	3	0	0	0	0	0	4	1	0	0	0	0	0	0	0	2	1	3	0	0	78030000	0	0	0	0	4103500	0	0	0	3754900
Q9ZU52	Fructose-bisphosphate aldolase 3, chloroplastic	Arabidopsis thaliana	FBA3	plant		2	5.4	7.5199	0	0	0	0	0	0	0	0	1	0	1	1	1	1	0	0	1	1	0	0	0	0	0	0	0	0	1	1	1	0	0	31849000	0	0	0	0	0	0	0	0	4506500
Q9ZUC1	NADPH-dependent alkenal/one oxidoreductase, chloroplastic	Arabidopsis thaliana	AOR	plant		5	15	2.4124	0	0	0	0	0	0	0	0	0	0	0	1	0	0	0	0	0	0	1	0	0	0	0	0	0	0	0	1	2	0	0	22764000	0	0	0	0	0	0	0	0	0
Q9ZUY6	UDP-D-apiose/UDP-D-xylose synthase 1	Arabidopsis thaliana	AXS1	plant		5	16.7	12.737	0	0	0	0	0	0	0	1	4	2	1	3	1	3	0	1	0	3	5	1	0	0	0	0	0	4	2	4	4	0	2	244570000	0	0	0	0	0	0	0	2008200	27914000
Q9ZWQ8	Plastid-lipid-associated protein, chloroplastic	Citrus unshiu	PAP	plant		3	10.2	16.056	0	0	0	0	1	1	0	1	1	1	1	2	0	2	0	1	2	1	1	0	1	1	0	0	1	1	2	2	1	0	0	48689000	0	0	0	0	0	0	0	0	0
R9WS04	Lipoxygenase 2, chloroplastic	Tanacetum cinerariifolium	LOX2	plant		3	3.7	3.5212	0	0	0	0	0	0	0	0	1	0	1	2	0	0	0	0	0	0	0	0	0	0	0	0	0	0	1	0	0	0	0	23142000	0	0	0	0	0	0	0	0	0
A0A248QF42	Peptidyl-prolyl cis-trans isomerase	Pongo pygmaeus	NA	pongo		3	24.8	4.8622	0	0	0	0	2	0	0	0	2	2	0	0	0	2	0	1	0	3	1	0	0	0	0	0	0	0	2	0	1	0	0	19301000	0	0	0	0	3731500	0	0	0	0
A0A2J8QZ83	IGLL1 isoform 2	Pongo abelii	IGLL1	pongo		2	14.6	3.4734	0	0	0	0	0	0	0	0	0	0	0	0	1	0	0	0	0	1	0	0	1	0	0	0	0	0	0	0	0	0	1	8646100	0	0	0	0	0	0	0	0	0
A0A2J8R1Q0	Small nuclear ribonucleoprotein Sm D3	Pongo abelii	SNRPD3	pongo		2	15.8	1.365	0	0	0	0	0	0	0	0	0	0	0	0	1	1	0	0	0	0	0	0	1	0	0	0	0	0	1	0	1	0	0	12662000	0	0	0	0	0	0	0	0	0
A0A2J8R2B3	CEACAM1 isoform 3	Pongo abelii	CR201_G0054637	pongo		3	10.2	84.941	0	0	0	0	0	1	1	1	2	2	1	0	1	3	3	1	2	1	1	1	1	1	1	1	0	3	1	1	1	0	1	298080000	0	0	0	0	0	18846000	9277900	5771200	28374000
A0A2J8RBD6	MUC13 isoform 3 (Fragment)	Pongo abelii	CR201_G0052140	pongo		3	21.8	26.032	0	0	0	0	2	2	1	0	1	1	2	2	0	0	2	2	1	3	2	1	2	0	0	2	0	1	2	2	3	0	0	239550000	0	0	0	0	9373100	35727000	16300000	0	3965500
A0A2J8RR33	GPI isoform 12 (Fragment)	Pongo abelii	CR201_G0049051	pongo		3	15.3	1.4833	0	0	0	0	2	0	0	0	1	0	0	0	1	1	0	0	0	0	0	0	0	0	0	0	0	0	1	0	0	0	0	29623000	0	0	0	0	19532000	0	0	0	2075000
A0A2J8RV74	Dipeptidase	Pongo abelii	DPEP1	pongo		6	18	90.791	0	0	0	0	0	5	1	0	2	0	0	0	1	1	0	1	0	0	0	1	0	0	0	1	0	2	0	0	0	0	0	93004000	0	0	0	0	0	67503000	2914100	0	5644900
A0A2J8RVP8	Statherin	Pongo abelii	STATH	pongo		2	48.4	323.31	0	0	0	0	2	2	2	2	2	2	2	2	2	2	2	2	2	2	2	2	2	2	2	2	2	2	2	2	2	2	2	0	0	0	0	0	0	0	0	0	0
A0A2J8RYS8	Elongation factor 1-alpha	Pongo abelii	CR201_G0047724	pongo		2	7.8	3.7898	0	0	0	0	1	0	0	0	1	1	2	1	1	1	0	0	0	0	0	0	1	0	0	0	0	0	0	0	1	0	0	47456000	0	0	0	0	23732000	0	0	0	2821400
A0A2J8S1V1	GP2 isoform 2	Pongo abelii	GP2	pongo		14	32.6	323.31	0	0	0	0	12	10	9	3	14	13	10	12	10	11	11	13	12	13	11	7	12	2	4	10	4	12	11	12	11	3	10	8.4666e+09	0	0	0	0	472520000	717040000	258020000	2729500	1.0711e+09
A0A2J8S326	AKR1C4 isoform 4	Pongo abelii	CR201_G0046713	pongo		2	6.2	1.3151	0	0	0	0	0	0	0	0	0	1	0	0	0	0	1	1	1	0	0	0	0	0	0	0	0	0	1	0	0	0	0	9171400	0	0	0	0	0	0	0	0	0
A0A2J8S5X0	Calcineurin B homologous protein 1 (Fragment)	Pongo abelii	CR201_G0046057	pongo		2	31.1	2.1974	0	0	0	0	0	0	0	0	1	1	0	1	1	0	0	0	0	0	1	0	0	0	0	0	0	0	2	1	1	0	0	19234000	0	0	0	0	0	0	0	0	4202900
A0A2J8S6U4	MUC5B isoform 1	Pongo abelii	CR201_G0045873	pongo		28	8.8	154.72	0	0	0	0	7	2	7	0	17	12	10	7	4	16	6	7	3	8	14	11	6	2	2	10	0	3	13	11	5	0	9	757290000	0	0	0	0	32999000	7488900	31108000	0	94788000
A0A2J8S6V1	MUC5AC isoform 1	Pongo abelii	CR201_G0045876	pongo		61	23.6	323.31	0	0	0	0	29	6	11	3	37	35	10	19	17	28	18	17	8	29	34	18	10	0	10	17	1	13	32	27	23	1	17	5384900000	0	0	0	0	1.0512e+09	17906000	101470000	0	500710000
A0A2J8S6W7	MUC2 (Fragment)	Pongo abelii	CR201_G0045877	pongo		13	22.1	323.31	0	0	0	0	5	7	4	3	8	7	8	10	5	9	6	6	3	9	7	6	7	0	1	5	1	6	6	10	11	1	6	1441600000	0	0	0	0	45491000	183810000	41870000	20663000	94944000
A0A2J8SEF1	CEA cell adhesion molecule 7	Pongo abelii	CEACAM7	pongo		3	13.6	18.04	0	0	0	0	0	2	2	1	3	2	1	2	3	1	3	1	2	3	2	3	3	0	2	2	0	2	1	2	2	0	0	488910000	0	0	0	0	0	36749000	48489000	1818700	57454000
A0A2J8SKW3	Calcium-activated chloride channel regulator 1	Pongo abelii	CLCA1	pongo		23	28.2	49.286	0	0	0	0	4	6	6	1	11	14	4	15	5	10	3	8	4	13	9	9	6	1	5	4	2	4	6	6	3	0	0	771680000	0	0	0	0	13480000	36297000	30872000	644420	123250000
A0A2J8SLQ7	Peroxiredoxin-1 (Fragment)	Pongo abelii	CR201_G0041884	pongo		8	42.7	16.011	0	0	0	0	0	0	2	0	4	5	0	0	3	5	1	0	1	4	3	0	0	0	1	1	0	2	3	3	6	0	0	182180000	0	0	0	0	0	0	5512000	0	15836000
A0A2J8SPU6	Profilin	Pongo abelii	CR201_G0041552	pongo		4	40	18.646	0	0	0	0	2	0	0	0	0	3	1	1	2	0	0	0	1	2	1	3	0	0	1	1	0	0	3	0	0	0	0	42951000	0	0	0	0	7786600	0	0	0	0
A0A2J8SR20	PRB2 isoform 3 (Fragment)	Pongo abelii	CR201_G0041129	pongo		3	47.9	83.184	0	0	0	0	1	1	1	1	2	1	0	2	1	3	1	1	1	2	1	1	1	0	0	1	0	2	2	1	1	0	2	4458500	0	0	0	0	0	0	0	0	0
A0A2J8SR29	PRB3 isoform 1	Pongo abelii	CR201_G0041141	pongo		5	23.5	233.92	0	0	0	0	1	2	0	2	2	1	2	1	1	2	1	1	0	0	1	1	0	0	0	2	0	1	1	1	1	0	1	14061000	0	0	0	0	0	2391500	0	0	2880300
A0A2J8SSD5	ATP synthase subunit e, mitochondrial	Pongo abelii	CR201_G0040922	pongo		2	36.6	1.8442	0	0	0	0	0	0	0	0	0	0	0	0	1	0	0	0	0	0	0	0	0	0	0	0	0	0	0	0	1	0	0	3909600	0	0	0	0	0	0	0	0	0
A0A2J8SU97	Annexin (Fragment)	Pongo abelii	CR201_G0040154	pongo		4	25	175.07	0	0	0	0	1	0	2	0	2	0	2	3	0	1	0	0	0	0	1	1	0	0	2	1	0	1	1	0	0	1	1	91375000	0	0	0	0	10617000	0	7531400	0	14687000
A0A2J8SXH4	KRT4 isoform 1	Pongo abelii	CR201_G0039354	pongo		18	30.5	81.347	0	0	0	0	7	0	10	2	7	10	4	6	4	7	3	3	3	8	5	9	3	2	5	7	2	4	10	4	5	1	7	1240500000	0	0	0	0	128800000	0	154820000	7370100	71728000
A0A2J8SXH5	KRT2 isoform 1	Pongo abelii	CR201_G0039369	pongo		2	3.5	1.9203	0	0	0	0	0	0	0	1	0	0	0	0	0	0	0	0	0	0	0	0	0	0	1	0	0	0	1	0	0	0	0	5443600	0	0	0	0	0	0	0	2400600	0
A0A2J8SXJ4	KRT6A isoform 1	Pongo abelii	KRT6A	pongo		21	34.2	323.31	0	1	0	0	13	1	13	4	16	15	12	8	5	11	5	3	2	12	11	10	4	5	6	11	1	6	13	10	11	2	10	2758400000	0	4160500	0	0	385990000	0	233990000	9289400	720700000
A0A2J8SXS7	Chymotrypsin-like elastase family member 1	Pongo abelii	CR201_G0039424	pongo		12	72.2	323.31	0	0	0	0	7	6	3	4	8	9	7	7	7	9	8	9	8	8	10	7	9	1	4	5	2	7	7	8	9	1	7	7.0085e+09	0	0	0	0	104930000	108960000	1421800	459130000	189660000
A0A2J8T8M2	Tropomyosin alpha-1 chain	Pongo abelii	CR201_G0037119	pongo		2	10.5	1.6051	0	0	0	0	1	0	1	0	1	1	0	1	0	0	0	0	0	0	0	0	0	0	0	0	0	0	0	0	0	0	0	39314000	0	0	0	0	2122400	0	31468000	0	2612500
A0A2J8T8S2	Annexin	Pongo abelii	CR201_G0037169	pongo		17	45.4	323.31	0	0	0	0	9	7	5	3	3	11	4	13	9	10	5	8	6	10	7	11	8	0	5	7	1	12	9	5	9	0	1	1.0032e+09	0	0	0	0	35065000	79097000	35899000	7144900	34933000
A0A2J8TB63	Glyceraldehyde-3-phosphate dehydrogenase (Fragment)	Pongo abelii	CR201_G0036254	pongo		7	30.8	41.978	0	0	0	0	2	1	1	1	5	3	2	3	3	4	0	2	2	3	1	2	1	0	3	1	0	0	3	2	3	0	1	167180000	0	0	0	0	9543500	5741900	3014000	830370	29795000
A0A2J8TJU5	Sulfotransferase	Pongo abelii	CR201_G0034388	pongo		4	18	3.8801	0	0	0	0	0	0	1	0	0	2	0	0	1	2	0	0	0	0	0	1	0	0	0	0	0	0	0	0	3	0	0	26875000	0	0	0	0	0	0	2273300	0	0
A0A2J8TJV9	Coronin	Pongo abelii	CORO1A	pongo		3	6.7	1.6005	0	0	0	0	0	0	0	0	0	0	0	1	0	0	0	0	1	1	0	0	0	0	0	0	0	0	1	0	1	0	0	25873000	0	0	0	0	0	0	0	0	0
A0A2J8TK87	Major vault protein (Fragment)	Pongo abelii	CR201_G0034430	pongo		13	15.6	17.182	0	0	0	0	0	0	3	0	1	8	0	2	4	0	0	0	0	6	0	2	0	0	0	4	0	0	2	0	0	0	0	134190000	0	0	0	0	0	0	7208900	0	16268000
A0A2J8TQ34	Alkaline phosphatase	Pongo abelii	CR201_G0033192	pongo		4	6.7	3.6777	0	0	0	0	0	2	0	0	1	0	0	1	1	1	1	2	0	0	1	2	1	0	0	0	0	0	0	0	0	0	1	42625000	0	0	0	0	0	23659000	0	0	5566800
A0A2J8TT78	PLS1 isoform 1	Pongo abelii	PLS1	pongo		10	20.7	59.597	0	0	0	0	4	0	3	0	3	5	1	4	5	1	2	0	2	3	1	1	0	0	1	3	0	0	4	0	2	0	0	160540000	0	0	0	0	15662000	0	6182700	0	9092700
A0A2J8TU64	VIL1 isoform 2 (Fragment)	Pongo abelii	CR201_G0032325	pongo		13	21.9	10.09	0	0	0	0	2	0	0	1	1	7	1	2	4	2	3	5	3	5	0	1	0	0	1	1	0	0	3	1	3	0	0	127630000	0	0	0	0	6612300	0	0	1699600	4021600
A0A2J8TV03	Enteropeptidase	Pongo abelii	TMPRSS15	pongo		3	3.4	145.59	0	0	0	0	1	1	1	1	2	3	0	2	1	1	1	1	1	2	1	1	0	0	1	1	0	1	1	1	0	0	0	166180000	0	0	0	0	22706000	5321400	5889700	1176300	28427000
A0A2J8TXR7	AHNAK isoform 5	Pongo abelii	CR201_G0031208	pongo		18	11.6	12.892	0	0	0	0	3	0	0	0	2	10	3	9	0	0	0	0	0	5	1	1	0	0	1	0	0	0	2	0	0	0	0	118330000	0	0	0	0	13009000	0	0	0	8538100
A0A2J8TZM7	Cofilin-1	Pongo abelii	CFL1	pongo		4	39.6	5.9056	0	0	0	0	2	0	1	0	3	3	2	3	0	3	0	1	0	2	1	0	0	0	1	0	1	2	3	3	2	0	0	89898000	0	0	0	0	7151300	0	2882600	0	5789700
A0A2J8U2T8	Aromatic-L-amino-acid decarboxylase	Pongo abelii	CR201_G0030771	pongo		3	21	2.9519	0	0	0	0	0	0	0	0	0	0	0	1	1	1	0	0	0	1	0	0	0	0	1	0	0	0	0	0	0	0	0	16673000	0	0	0	0	0	0	0	0	0
A0A2J8U512	Annexin	Pongo abelii	CR201_G0030102	pongo		5	12.9	2.8324	0	0	0	0	0	0	2	0	0	0	0	2	1	0	0	0	0	0	0	1	1	0	0	0	0	1	0	1	0	0	0	19456000	0	0	0	0	0	0	4740700	0	0
A0A2J8U6L9	VASP isoform 7	Pongo abelii	CR201_G0029408	pongo		2	6.6	52.25	0	0	0	0	1	0	1	0	2	1	1	1	1	1	0	0	0	2	1	0	0	0	1	0	0	1	0	2	1	0	0	80687000	0	0	0	0	0	0	4697300	0	3052200
A0A2J8U8T1	MYH14 isoform 2	Pongo abelii	MYH14	pongo		12	7.4	10.039	0	0	0	0	3	0	1	0	5	2	0	1	2	1	1	0	0	0	0	2	1	0	2	1	0	0	0	0	0	0	0	49578000	0	0	0	0	9671600	0	2212400	0	12090000
A0A2J8UBW1	Peroxiredoxin-6	Pongo abelii	PRDX6	pongo		4	26.3	3.5654	0	0	0	0	0	0	0	0	0	2	0	1	3	2	0	0	0	1	1	0	0	0	1	0	0	1	3	0	1	0	0	26631000	0	0	0	0	0	0	0	0	0
A0A2J8UBW5	SERPINC1 isoform 1	Pongo abelii	CR201_G0028956	pongo		3	13.5	6.2166	0	0	0	0	0	1	0	0	0	0	1	1	0	0	0	0	0	0	1	0	1	0	0	0	0	0	0	0	2	0	0	44469000	0	0	0	0	0	15096000	0	0	0
A0A2J8UFH4	14-3-3 protein zeta/delta (Fragment)	Pongo abelii	CR201_G0028223	pongo		2	10.6	5.4008	0	0	0	0	1	0	1	0	1	2	0	0	2	1	0	0	0	2	1	1	0	0	1	1	0	1	1	1	1	0	0	61811000	0	0	0	0	5937900	0	562170	0	3121100
A0A2J8UIS3	LCN1 isoform 1	Pongo abelii	CR201_G0027376	pongo		6	34.7	323.31	0	0	0	0	1	1	3	2	5	3	3	3	0	4	0	1	1	3	4	2	2	0	1	3	2	1	4	2	3	1	4	1.0189e+09	0	0	0	0	12939000	5325400	54860000	10912000	158210000
A0A2J8UJ28	Carboxylic ester hydrolase (Fragment)	Pongo abelii	CR201_G0027453	pongo		24	40.9	323.31	0	0	0	0	16	3	10	2	14	15	8	10	4	17	13	9	5	20	19	13	8	2	2	6	2	15	18	20	19	1	7	5748500000	0	0	0	0	532160000	16157000	155560000	22188000	400810000
A0A2J8UTP9	SMR3A isoform 1	Pongo abelii	CR201_G0024789	pongo		6	83.1	42.577	0	0	0	0	0	4	0	0	1	0	2	0	0	0	0	0	0	0	1	0	4	0	0	0	0	1	0	6	0	0	4	310760000	0	0	0	0	0	225200000	0	0	0
A0A2J8UTX1	Albumin	Pongo abelii	CR201_G0024825	pongo		44	73.2	323.31	0	0	0	0	17	0	7	3	25	32	8	18	8	27	6	9	26	25	17	11	7	2	7	12	4	15	23	13	37	4	12	5699300000	0	0	0	0	141890000	0	39116000	2487700	407610000
A0A2J8V2C0	Cytochrome c oxidase subunit 7A2, mitochondrial (Fragment)	Pongo abelii	CR201_G0022997	pongo		2	22.3	9.3973	0	0	0	0	0	0	1	0	1	2	1	0	1	2	1	1	0	1	0	0	0	0	1	0	0	1	2	0	2	0	0	66102000	0	0	0	0	0	0	4003400	0	2432300
A0A2J8V2Y5	trypsin	Pongo abelii	CR201_G0022746	pongo		3	24.5	255.75	0	0	0	0	2	2	3	2	3	3	1	2	3	3	2	2	2	3	2	3	3	2	2	2	0	2	3	3	3	2	1	0	0	0	0	0	0	0	0	0	0
A0A2J8V2Y8	PRSS1 isoform 1	Pongo abelii	CR201_G0022747	pongo		11	63.2	323.31	0	0	0	0	8	7	6	5	8	7	7	8	6	8	7	8	5	7	8	7	9	5	6	6	4	7	6	7	9	3	6	11763000000	0	0	0	0	523950000	372320000	251740000	45712000	1.0302e+09
A0A2J8V353	Single-stranded DNA-binding protein	Pongo abelii	CR201_G0022835	pongo		4	28.4	70.688	0	0	0	0	1	0	3	1	3	1	2	3	2	1	0	0	0	1	2	1	2	0	0	1	0	3	2	3	3	0	0	172440000	0	0	0	0	0	0	9801500	0	20330000
A0A2J8VDX4	Heterogeneous nuclear ribonucleoproteins A2/B1	Pongo abelii	CR201_G0019510	pongo		5	19.4	5.1652	0	0	0	0	1	0	1	0	2	0	0	2	0	1	0	0	0	1	0	1	0	0	1	0	0	0	1	0	1	0	0	36547000	0	0	0	0	9098600	0	7552200	0	6319300
A0A2J8VEF2	Sclerostin domain-containing protein 1	Pongo abelii	CR201_G0019650	pongo		2	10.9	3.951	0	0	0	0	1	0	0	0	1	0	1	1	0	0	0	0	0	0	1	0	1	0	0	0	0	0	0	0	0	0	0	28169000	0	0	0	0	3550900	0	0	0	6871400
A0A2J8VEG1	AGR2 isoform 7 (Fragment)	Pongo abelii	CR201_G0019642	pongo		3	32.8	10.146	0	0	0	0	3	0	0	0	2	3	2	2	3	1	0	0	1	3	1	1	1	0	0	1	0	0	3	1	3	0	0	204820000	0	0	0	0	49047000	0	0	0	5741000
A0A2J8VFL8	Protein S100	Pongo abelii	S100A16	pongo		2	22.3	4.6912	0	0	0	0	1	1	1	0	1	1	0	0	0	0	1	0	0	0	0	1	0	0	1	0	0	1	1	0	1	0	0	25157000	0	0	0	0	4752100	2446700	1606500	0	1845300
A0A2J8VGQ8	LMNA isoform 12	Pongo abelii	CR201_G0019181	pongo		7	12.7	11.163	0	0	0	0	0	0	1	0	3	3	0	1	0	1	0	0	0	3	0	0	0	0	0	0	0	0	2	0	0	0	0	37087000	0	0	0	0	0	0	4697400	0	11726000
A0A2J8VIS4	BPI fold containing family A member 2	Pongo abelii	BPIFA2	pongo		7	25.3	59.994	0	0	0	0	2	0	5	0	3	1	2	0	0	5	1	1	1	4	2	2	1	0	0	0	0	0	3	3	0	0	0	265660000	0	0	0	0	17250000	0	58699000	0	36323000
A0A2J8VJ38	MYH7B isoform 1	Pongo abelii	CR201_G0018624	pongo		2	0.8	4.4234	0	0	0	0	0	0	0	0	0	0	0	0	0	0	0	0	0	0	0	0	1	0	0	1	0	0	0	0	0	0	0	28307000	0	0	0	0	0	0	0	0	0
A0A2J8W0H1	FGB isoform 3	Pongo abelii	CR201_G0014324	pongo		3	16.2	5.8367	0	0	0	0	1	0	0	0	0	0	0	0	0	0	0	0	1	0	0	0	0	0	0	0	0	0	0	0	3	0	0	18770000	0	0	0	0	0	0	0	0	0
A0A2J8W0K0	FGG isoform 7	Pongo abelii	CR201_G0014322	pongo		6	18.8	55.967	0	0	0	0	1	0	1	0	2	0	0	0	1	1	1	1	2	1	0	0	0	0	0	2	0	1	1	2	6	0	0	117850000	0	0	0	0	4797200	0	3099000	0	10514000
A0A2J8W6E3	Deleted in malignant brain tumors 1 protein	Pongo abelii	CR201_G0012693	pongo		20	29.5	323.31	0	0	0	0	1	6	2	1	8	4	5	4	5	10	1	2	3	7	5	7	16	1	1	6	1	6	8	8	9	1	3	744610000	0	0	0	0	0	93866000	0	0	81175000
A0A2J8W6X2	Triacylglycerol lipase	Pongo abelii	PNLIPRP2	pongo		18	62.5	323.31	0	0	0	0	11	10	10	4	12	12	7	9	12	15	8	10	10	14	14	13	10	4	5	10	2	13	16	16	15	2	8	2.9763e+09	0	0	0	0	158460000	93374000	138730000	0	264690000
A0A2J8W8A8	Nucleoside diphosphate kinase	Pongo abelii	CR201_G0012211	pongo		3	15.7	2.4267	0	0	0	0	0	0	0	0	0	0	2	0	0	0	0	0	0	0	0	0	0	0	0	0	0	0	1	1	1	0	0	24596000	0	0	0	0	0	0	0	0	0
A0A2J8WAH0	Keratin, type I cytoskeletal 20	Pongo abelii	KRT20	pongo		20	54.2	323.31	0	0	0	0	7	0	11	3	14	12	2	9	12	8	6	5	5	11	1	11	1	2	4	11	0	1	9	1	3	1	0	1168800000	0	0	0	0	86167000	0	112240000	40481000	178120000
A0A2J8WAM5	KRT13 isoform 1	Pongo abelii	KRT13	pongo		21	46.2	323.31	0	0	0	0	9	5	11	3	9	14	9	8	9	10	4	5	3	15	10	13	3	4	5	10	1	8	13	12	11	0	11	4.2372e+09	0	0	0	0	221690000	28882000	2259200000	27983000	119190000
A0A2J8WG27	Catalase	Pongo abelii	CR201_G0011097	pongo		11	24.7	80.981	0	0	0	0	3	0	2	0	4	2	0	5	2	5	0	0	2	1	4	0	1	0	0	0	0	1	0	0	1	0	1	130720000	0	0	0	0	13447000	0	6072000	0	11887000
A0A2J8WKA9	SRI isoform 3	Pongo abelii	CR201_G0010138	pongo		10	60.6	171.67	0	0	0	0	0	5	6	0	5	4	1	7	8	6	2	2	0	7	1	7	3	0	0	4	0	5	2	1	7	0	0	652420000	0	0	0	0	0	117170000	47459000	0	6188400
A0A2J8WPT7	Guanine nucleotide-binding protein subunit gamma	Pongo abelii	CR201_G0008561	pongo		3	47.2	3.8527	0	0	0	0	0	1	0	0	0	2	1	0	1	0	0	0	0	2	0	1	0	0	0	1	0	0	1	0	1	0	0	36407000	0	0	0	0	0	6609300	0	0	0
A0A2J8WS35	Thioredoxin	Pongo abelii	TXN	pongo		2	25.9	2.2326	0	0	0	0	0	0	0	0	0	2	1	0	0	1	0	0	0	0	0	0	0	0	0	1	0	0	1	1	1	0	0	31634000	0	0	0	0	0	0	0	0	0
A0A2J8WSR2	Carboxypeptidase B	Pongo abelii	CPB1	pongo		17	54.7	63.38	0	0	0	0	9	5	4	1	13	6	5	1	6	7	5	10	5	7	5	6	6	2	2	5	1	5	3	2	6	1	2	854200000	0	0	0	0	71441000	88454000	21048000	0	192010000
A0A2J8WSS5	CP isoform 1	Pongo abelii	CR201_G0007644	pongo		4	5.2	17.303	0	0	0	0	0	0	0	0	1	0	0	2	0	0	1	0	1	1	0	0	1	0	0	0	0	0	1	1	3	0	0	161770000	0	0	0	0	0	0	0	0	4772300
A0A2J8X1C5	Apolipoprotein A-I	Pongo abelii	CR201_G0006080	pongo		5	20.4	3.0928	0	0	0	0	2	0	0	0	2	0	0	0	0	1	0	0	3	0	0	0	0	0	0	0	0	0	0	0	0	0	0	24258000	0	0	0	0	3626900	0	0	0	11909000
A0A2J8X5Q8	SPINK1 isoform 3	Pongo abelii	CR201_G0004449	pongo		2	52.3	12.879	0	0	0	0	1	0	0	0	1	2	0	0	1	1	1	1	0	1	0	1	1	0	0	1	0	0	1	1	0	0	1	47666000	0	0	0	0	0	0	0	0	3158600
A0A2J8X7G0	Nucleophosmin	Pongo abelii	NPM1	pongo		3	20.4	55.692	0	0	0	0	0	0	3	0	0	1	1	3	2	0	0	0	0	1	1	2	1	0	0	3	0	2	0	0	2	0	0	129360000	0	0	0	0	0	0	31206000	0	0
A0A2J8XB06	Ezrin (Fragment)	Pongo abelii	CR201_G0004043	pongo		12	22.4	156.56	0	0	0	0	3	1	1	0	0	4	1	1	2	4	0	1	2	5	1	1	0	1	1	2	0	1	2	3	3	0	0	126510000	0	0	0	0	16865000	2542100	0	0	0
A0A2J8XC26	Annexin	Pongo abelii	CR201_G0003115	pongo		4	18.1	58.387	0	0	0	0	0	0	2	0	0	1	0	2	0	2	0	0	0	0	0	1	1	0	2	1	0	2	2	0	2	0	0	34854000	0	0	0	0	0	0	2631300	0	0
A0A2J8XDB7	SLC3A1 isoform 2	Pongo abelii	CR201_G0003505	pongo		2	6.5	2.6279	0	0	0	0	0	0	0	0	0	0	0	0	0	0	0	0	0	2	0	0	1	0	0	0	0	0	0	0	0	0	0	8165900	0	0	0	0	0	0	0	0	0
A0A2J8XGQ4	Myosin light chain 12B	Pongo abelii	MYL12B	pongo		3	17.6	3.364	0	0	0	0	2	0	1	0	2	2	2	1	0	0	0	0	0	1	0	0	0	0	1	0	0	0	0	0	0	0	0	35973000	0	0	0	0	8306000	0	2214000	0	3046700
A0A2J8XRS4	DDT isoform 4	Pongo abelii	CR201_G0053642	pongo		4	31.8	30.748	0	0	0	0	1	0	0	0	1	2	0	1	1	3	0	1	0	3	2	0	0	0	0	0	0	1	3	2	1	0	0	136100000	0	0	0	0	3713100	0	0	0	23199000
A0A2J8XRZ3	MUC6 isoform 1	Pongo abelii	CR201_G0053078	pongo		14	9.5	61.27	0	0	0	0	1	2	3	1	5	11	2	2	7	4	5	4	1	1	7	5	5	1	1	3	0	5	3	6	2	1	2	884570000	0	0	0	0	5762900	14261000	63559000	0	77129000
A0A2J8XU95	Heat shock protein beta-1	Pongo abelii	HSPB1	pongo		3	17.1	2.4675	0	0	0	0	0	0	0	0	0	0	0	1	1	1	0	0	0	0	0	0	1	0	0	0	0	0	0	0	0	0	0	9923100	0	0	0	0	0	0	0	0	0
A0A2J8XUC6	MUC12 isoform 2	Pongo abelii	CR201_G0040281	pongo		2	2.6	2.1952	0	0	0	0	0	0	1	0	0	0	0	0	0	0	1	1	0	1	0	0	0	0	1	0	0	0	0	1	1	0	0	17966000	0	0	0	0	0	0	2631800	0	0
A0A2J8Y517	Meprin A subunit	Pongo abelii	MEP1A	pongo		3	4.9	1.5492	0	0	0	0	1	1	0	0	0	0	0	1	0	2	1	0	0	2	1	0	0	0	0	0	0	1	0	0	0	0	0	41847000	0	0	0	0	2288100	5127600	0	0	0
A0A2J8Y7K5	Fatty acid-binding protein, heart (Fragment)	Pongo abelii	CR201_G0015823	pongo		4	34.8	74.046	0	0	0	0	3	0	0	0	2	0	0	0	0	0	0	0	0	0	0	0	0	0	0	0	0	0	0	0	0	0	0	21170000	0	0	0	0	15071000	0	0	0	6098100
A0A663DFR8	Lactoylglutathione lyase	Pongo abelii	GLO1	pongo		2	20.1	16.824	0	0	0	0	0	0	0	0	0	0	0	1	0	1	0	0	0	0	0	0	0	0	0	0	0	1	0	0	0	0	0	10081000	0	0	0	0	0	0	0	0	0
A0A663DIH0	Ribonuclease 4	Pongo abelii	RAB1	pongo		5	37.4	5.3586	0	0	0	0	1	1	0	0	0	1	0	0	1	1	1	2	0	1	0	1	1	0	0	0	0	0	1	1	3	0	0	39690000	0	0	0	0	2403800	0	0	0	0
A0A663DJ03	S100 calcium binding protein A14	Pongo abelii	S100A14	pongo		4	42.3	30.405	0	0	0	0	3	0	1	0	2	2	0	0	2	2	0	0	0	1	1	1	0	0	1	1	0	0	1	1	2	0	0	64689000	0	0	0	0	9135500	0	2345500	0	2774800
A0A6D2VVX3	Cytosol aminopeptidase	Pongo abelii	LAP3	pongo		6	16	2.5948	0	0	0	0	0	0	0	0	2	1	0	1	0	4	0	0	0	0	0	0	0	0	0	0	0	0	0	0	0	0	0	21421000	0	0	0	0	0	0	0	0	8982400
A0A6D2VX95	Prohibitin	Pongo abelii	PHB1	pongo		2	13.6	1.6208	0	0	0	0	0	0	0	0	0	0	0	1	0	0	0	0	0	1	0	0	0	0	0	0	0	0	0	0	0	0	0	5070000	0	0	0	0	0	0	0	0	0
A0A6D2VXA2	SPRR3 isoform 1	Pongo abelii	CR201_G0018997	pongo		5	33.1	3.5028	0	0	0	0	2	0	0	0	0	0	4	1	0	3	3	3	0	1	1	0	0	0	0	0	0	0	1	0	1	0	0	601830000	0	0	0	0	177870000	0	0	0	0
A0A6D2W355	CST3 isoform 1	Pongo abelii	CST3	pongo		2	19.2	1.3794	0	0	0	0	1	1	0	0	0	0	0	0	1	1	0	0	0	1	1	0	0	0	0	0	0	0	2	1	1	0	0	38097000	0	0	0	0	3395100	5819000	0	0	0
A0A6D2W9Z0	Protein S100	Pongo abelii	CR201_G0019018	pongo		6	48.4	162.88	0	0	0	0	3	4	2	1	4	2	2	5	1	4	2	2	2	2	3	1	2	0	2	3	0	3	3	3	5	1	2	934890000	0	0	0	0	35730000	71738000	11508000	0	60478000
A0A6D2WA57	SMR3B isoform 1	Pongo abelii	SMR3B	pongo		2	65.8	45.104	0	0	0	0	2	2	2	2	2	2	2	2	2	2	2	2	2	2	2	2	2	1	1	2	2	2	2	2	2	2	2	0	0	0	0	0	0	0	0	0	0
A0A6D2WHR1	Protein S100	Pongo abelii	S100A6	pongo		2	16.7	18.672	0	0	0	0	2	0	2	0	2	2	2	2	2	1	0	0	2	1	2	2	0	0	0	2	0	1	2	1	2	0	1	3.3854e+09	0	0	0	0	280480000	0	154770000	0	371140000
A0A6D2WU94	Carbonic anhydrase	Pongo abelii	CR201_G0055827	pongo		3	12.2	4.8572	0	0	0	0	1	1	0	0	0	1	0	1	2	1	0	0	0	1	2	0	0	0	1	0	0	1	1	0	1	0	0	42963000	0	0	0	0	3439000	11876000	0	0	0
A0A6D2X1L6	Phospholipase A2	Pongo abelii	PLA2G2A	pongo		5	35.4	38.075	0	0	0	0	3	0	2	0	3	2	1	3	0	4	3	4	1	3	5	1	3	0	0	1	0	0	0	4	4	0	3	643220000	0	0	0	0	27611000	0	3767800	0	15432000
A0A6D2X493	Fructose-bisphosphate aldolase	Pongo abelii	CR201_G0034412	pongo		5	17	5.2522	0	0	0	0	2	0	0	0	0	3	1	1	0	0	0	0	0	1	1	0	0	0	0	0	0	0	1	0	0	0	0	250320000	0	0	0	0	10620000	0	0	0	0
A0A6D2X6M7	Creatine kinase U-type, mitochondrial	Pongo abelii	LOC100435206	pongo		5	16.5	70.796	0	0	0	0	2	1	0	0	1	2	2	3	2	2	0	0	1	2	2	2	1	0	0	1	0	3	1	2	2	0	0	433130000	0	0	0	0	16942000	7600200	0	0	16217000
A0A6D2XB87	PRR27 isoform 2	Pongo abelii	PRR27	pongo		4	24.4	7.4175	0	0	0	0	0	0	3	0	3	0	0	0	0	3	0	0	0	4	3	1	1	0	0	0	0	1	2	1	2	0	0	123210000	0	0	0	0	0	0	13364000	0	18644000
A0A6D2XLQ5	Large ribosomal subunit protein P2	Pongo abelii	RPLP2	pongo		3	38.3	6.7265	0	0	0	0	0	0	3	0	0	2	0	0	2	1	0	0	0	1	0	2	0	0	1	1	0	1	2	0	0	0	0	95819000	0	0	0	0	0	0	31672000	0	0
A0A6D2XNF4	CUB and zona pellucida like domains 1	Pongo abelii	CUZD1	pongo		8	17.5	71.03	0	0	0	0	0	3	0	0	2	2	1	1	1	2	3	4	0	3	3	1	4	0	0	1	0	4	2	4	3	0	1	149710000	0	0	0	0	0	26494000	0	0	2684600
A0A6D2XVQ7	KRT18 isoform 1	Pongo abelii	KRT18	pongo		20	46	205.88	0	0	0	0	7	0	11	4	9	8	1	3	5	7	1	1	4	10	0	9	0	0	2	7	0	2	7	1	4	0	0	648140000	0	0	0	0	47880000	0	85181000	21614000	156340000
A0A6D2Y6X3	Alpha-amylase	Pongo abelii	AMY1C	pongo		6	15.7	105.66	0	0	0	0	1	0	3	1	3	5	0	3	1	4	2	2	0	3	1	3	1	0	2	3	0	2	3	2	2	0	1	335700000	0	0	0	0	0	0	16570000	8407500	71700000
A0A6D2Y7K7	UDP-glucose 6-dehydrogenase	Pongo abelii	UGDH	pongo		4	12.1	2.7714	0	0	0	0	0	0	1	0	1	1	0	2	2	1	0	0	0	1	0	0	0	0	1	1	0	0	0	0	1	0	0	23251000	0	0	0	0	0	0	3484300	0	2919300
A0A6D2YB12	Fructose-1,6-bisphosphatase 1	Pongo abelii	FBP1	pongo		5	21.6	20.634	0	0	0	0	3	0	1	0	2	2	0	2	2	3	0	0	0	3	3	1	0	1	1	1	0	0	4	1	1	0	0	114750000	0	0	0	0	15641000	0	6181800	0	10847000
A0A888	Prolactin-inducible protein homolog	Pongo pygmaeus	PIP	pongo		7	58.9	159.46	0	0	0	0	3	4	6	1	6	5	5	3	3	6	5	5	4	6	5	5	5	3	1	5	2	4	5	6	5	2	3	3.0769e+09	0	0	0	0	87421000	49988000	246430000	4675600	270330000
A0A8I5T1D2	Cytochrome c oxidase subunit 5B, mitochondrial	Pongo abelii	COX5B	pongo		4	17.7	10.143	0	0	0	0	0	0	2	0	2	2	1	1	1	1	1	0	1	1	2	1	0	0	1	1	0	2	1	0	1	0	0	279470000	0	0	0	0	0	0	43047000	0	26794000
A0A8I5T3M1	Ig-like domain-containing protein	Pongo abelii	NA	pongo		2	21.1	2.4811	0	0	0	0	0	1	0	0	0	1	0	0	0	0	0	0	1	0	0	0	0	0	0	0	0	0	0	0	0	0	0	9705700	0	0	0	0	0	6142200	0	0	0
A0A8I5T5B1	Ig-like domain-containing protein	Pongo abelii	NA	pongo		2	23.3	5.8588	0	0	0	0	0	0	0	0	0	0	1	0	0	0	0	0	0	1	0	0	0	0	0	0	0	0	0	0	0	0	0	6445200	0	0	0	0	0	0	0	0	0
A0A8I5TFH2	Gelsolin	Pongo abelii	GSN	pongo		7	11.4	29.32	0	0	0	0	3	0	0	0	1	4	0	1	1	1	0	1	1	1	1	1	0	0	2	0	0	0	1	0	0	0	0	38696000	0	0	0	0	7220800	0	0	0	2196600
A0A8I5TIN6	Calponin-homology (CH) domain-containing protein	Pongo abelii	NA	pongo		3	17.4	3.2268	0	0	0	0	0	0	0	0	0	1	0	0	0	0	0	0	0	1	0	1	0	0	1	0	0	0	0	0	0	0	0	10269000	0	0	0	0	0	0	0	0	0
A0A8I5TK87	Eukaryotic translation elongation factor 2	Pongo abelii	EEF2	pongo		3	3.9	1.313	0	0	0	0	1	0	1	0	0	0	0	0	0	0	0	0	0	1	0	0	0	0	0	0	0	0	0	0	0	0	0	1846900	0	0	0	0	0	0	0	0	0
A0A8I5TKA5	Amine oxidase	Pongo abelii	MAOA	pongo		4	9.1	4.4159	0	0	0	0	0	0	0	0	1	0	0	0	1	0	0	0	0	3	1	0	0	0	0	0	0	1	0	0	1	0	0	21833000	0	0	0	0	0	0	0	0	5067300
A0A8I5TL16	Chloride channel accessory 4	Pongo abelii	CLCA4	pongo		28	37.7	323.31	0	0	0	0	12	12	10	3	13	19	13	18	7	13	14	15	6	22	13	11	6	1	7	9	1	3	6	8	8	0	0	1.6477e+09	0	0	0	0	105240000	104410000	35921000	1898200	103750000
A0A8I5TP99	Cystatin D	Pongo abelii	CST5	pongo		9	69	323.31	0	0	0	0	5	7	6	2	9	7	8	5	6	8	3	4	4	8	8	8	3	2	5	8	1	6	8	8	8	2	3	733790000	0	0	0	0	0	55675000	15289000	0	47590000
A0A8I5TTH0	PRB3	Pongo abelii	NA	pongo		6	37.1	323.31	0	0	0	0	2	1	2	3	4	2	3	3	1	3	3	3	2	3	3	2	1	0	1	3	2	4	4	3	2	2	4	87644000	0	0	0	0	0	43647000	0	0	0
A0A8I5TTW1	Mitotic spindle positioning	Pongo abelii	MISP	pongo		4	7.3	3.6605	0	0	0	0	1	0	0	0	3	0	0	2	0	0	0	0	0	1	0	0	0	0	0	0	0	0	0	0	0	0	0	17946000	0	0	0	0	3695700	0	0	0	6517500
A0A8I5TUV9	Proline rich protein BstNI subfamily 4	Pongo abelii	PRB4	pongo		12	32.4	323.31	0	0	0	0	5	3	3	4	8	3	4	5	2	8	6	7	3	5	2	6	2	0	0	8	2	6	6	8	4	0	5	1.0075e+09	0	0	0	0	3445700	13432000	1719800	6848900	17513000
A0A8I5TWG2	Cytochrome c oxidase subunit 6B1	Pongo abelii	ETV2	pongo		3	12.5	6.6651	0	0	0	0	1	0	2	0	3	2	0	1	2	0	0	0	0	2	0	1	0	0	2	0	0	0	0	0	1	0	0	50042000	0	0	0	0	3391200	0	1113100	0	12288000
A0A8I5TYI4	Small nuclear ribonucleoprotein Sm D2	Pongo abelii	SNRPD2	pongo		3	23.4	181.82	0	0	0	0	0	0	2	0	0	1	0	1	0	2	0	0	0	1	2	0	0	0	0	0	0	1	2	2	3	0	0	60969000	0	0	0	0	0	0	9417600	0	0
A0A8I5U2X6	Ig-like domain-containing protein	Pongo abelii	NA	pongo		3	23.6	5.0485	0	0	0	0	0	0	0	0	2	0	1	1	1	1	1	1	1	3	1	1	0	0	0	0	0	0	0	0	2	0	0	62835000	0	0	0	0	0	0	0	0	6923000
A0A8I5UEI6	Ribonuclease T2	Pongo abelii	RNASET2	pongo		2	10.5	1.5148	0	0	0	0	1	0	0	0	0	0	1	1	2	1	0	0	0	1	1	0	0	0	0	0	0	0	0	0	1	0	0	26201000	0	0	0	0	4048800	0	0	0	0
A0A8I5UG58	Ig-like domain-containing protein	Pongo abelii	NA	pongo		6	21.4	323.31	0	0	0	0	3	3	4	3	5	4	4	5	4	4	3	4	3	5	5	4	4	1	3	4	2	5	5	5	5	1	3	126430000	0	0	0	0	0	0	0	0	9829600
A0A8I5UV49	thioredoxin-dependent peroxiredoxin	Pongo abelii	PRDX4	pongo		3	13.2	2.8421	0	0	0	0	0	2	1	0	1	0	0	2	0	0	0	0	0	0	1	0	0	0	0	0	0	1	0	1	0	0	0	17127000	0	0	0	0	0	8477400	1630600	0	2232500
A0A8I5UW32	Uncharacterized protein	Pongo abelii	NA	pongo		16	37.1	323.31	0	0	1	0	11	7	12	11	12	9	10	14	10	14	10	10	11	13	10	10	9	0	3	10	8	12	11	11	11	5	10	1399400000	0	0	0	0	151130000	0	0	76508000	295590000
A0A8I5YKM4	Peptidase S1 domain-containing protein	Pongo abelii	LOC100452346	pongo		5	25.7	31.836	0	0	0	0	2	2	2	1	4	4	3	2	3	3	2	2	2	3	3	2	2	1	0	3	0	3	2	2	3	0	1	14163000	0	0	0	0	0	0	0	0	14163000
A0A8I5YLM6	Pyruvate kinase	Pongo abelii	PKM	pongo		4	10.3	9.6378	0	0	0	0	2	0	1	0	0	1	0	3	2	1	0	1	1	1	2	1	0	0	0	1	0	0	2	1	2	0	0	114220000	0	0	0	0	13052000	0	4115900	0	0
A0A8I5YM60	Ig-like domain-containing protein	Pongo abelii	NA	pongo		2	15.5	2.2421	0	0	0	0	0	0	0	0	0	2	0	0	0	0	0	0	0	1	0	0	0	0	0	0	0	0	0	0	0	0	0	8648000	0	0	0	0	0	0	0	0	0
A0A8I5YMD2	Voltage-dependent anion-selective channel protein 2	Pongo abelii	VDAC2	pongo		2	10.9	1.4037	0	0	0	0	0	0	1	0	0	1	0	2	2	1	0	0	0	0	1	0	0	0	0	0	0	1	1	1	1	0	0	29483000	0	0	0	0	0	0	3033700	0	0
A0A8I5YMH9	Fibrinogen alpha/beta/gamma chain coiled coil domain-containing protein	Pongo abelii	NA	pongo		3	13	36.954	0	0	0	0	2	0	1	0	2	0	1	2	1	1	1	1	2	1	0	0	0	0	0	0	0	2	1	2	2	0	1	110920000	0	0	0	0	11546000	0	6333300	0	20436000
A0A8I5YPN4	Galectin 3 binding protein	Pongo abelii	LGALS3BP	pongo		5	11.9	15.006	0	0	0	0	0	0	0	0	0	0	0	1	1	2	0	1	1	2	2	1	4	0	0	1	0	1	0	0	2	0	0	69407000	0	0	0	0	0	0	0	0	0
A0A8I5YQ35	Ig-like domain-containing protein	Pongo abelii	NA	pongo		24	74.9	323.31	0	0	0	0	14	15	17	16	21	17	14	14	15	21	11	14	15	22	17	18	14	4	10	18	9	17	19	18	22	6	14	29841000000	0	0	0	0	1268500000	1.0114e+09	833850000	1137700000	2658000000
A0A8I5YUE7	UDP-glucuronosyltransferase	Pongo abelii	UGT1A9	pongo		2	3.6	1.1217	0	0	0	0	0	0	0	0	0	0	0	0	0	0	0	0	0	0	0	0	0	0	0	0	0	1	0	1	1	0	0	7509200	0	0	0	0	0	0	0	0	0
A0A8J9DN88	Serpin family A member 3	Pongo abelii	SERPINA3	pongo		4	13.2	227.16	0	0	0	0	2	1	3	0	1	1	2	1	1	1	1	1	1	1	2	1	1	0	0	1	0	1	1	1	1	0	0	160750000	0	0	0	0	6336200	18228000	29352000	0	0
A0A8J9E2M7	Neprilysin	Pongo abelii	MME	pongo		13	21.9	134.36	0	0	0	0	2	7	0	0	2	0	0	1	2	3	1	1	1	5	5	1	1	0	3	1	0	4	0	2	2	0	0	197560000	0	0	0	0	7205500	62428000	0	0	11023000
B0VYX4	Cytochrome c oxidase subunit 5A, mitochondrial	Pongo pygmaeus	COX5A	pongo		6	52	69.875	0	0	0	0	3	2	5	0	3	3	2	3	2	4	0	0	0	4	1	2	1	0	1	3	0	2	2	2	2	0	0	667230000	0	0	0	0	36279000	9892600	129490000	0	66067000
B9A841	pepsin A	Pongo abelii	pg	pongo		6	21.4	323.31	0	0	0	0	2	2	3	5	3	4	2	3	3	3	3	4	2	4	2	3	3	3	2	3	2	2	3	3	3	1	3	82206000	0	0	0	0	0	0	4933600	16890000	0
B9A842	pepsin A	Pongo abelii	pg	pongo		2	4.4	6.0293	0	0	0	0	0	0	1	1	1	0	0	0	0	1	0	1	1	0	0	2	0	0	0	2	0	0	0	0	0	0	0	386190000	0	0	0	0	0	0	852450	124320000	11948000
B9A851	Gastricsin	Pongo abelii	pg	pongo		3	7.5	4.2116	0	0	0	0	0	0	1	0	1	1	1	1	1	0	1	1	2	1	1	1	1	0	0	1	0	0	1	1	1	0	0	74581000	0	0	0	0	0	0	2161000	0	2641900
H2N3A5	Gremlin	Pongo abelii	GREM2	pongo		2	16.1	32.192	0	0	0	0	0	1	1	0	0	0	1	2	0	1	0	0	0	0	1	0	2	0	0	0	0	0	0	0	0	0	0	43257000	0	0	0	0	0	6902000	4587400	0	0
H2N3W0	C4BPA isoform 1	Pongo abelii	C4BPA	pongo		2	3.2	3.0335	0	0	0	0	1	0	0	0	1	0	0	0	1	1	0	1	1	1	0	0	1	0	0	1	0	1	1	1	2	0	0	57610000	0	0	0	0	3602800	0	0	0	3331100
H2N429	Small nuclear ribonucleoprotein E	Pongo abelii	SNRPE	pongo		2	25	1.0962	0	0	0	0	0	0	0	0	1	0	0	1	1	0	0	0	0	0	0	0	0	0	0	0	0	1	0	0	0	0	0	17137000	0	0	0	0	0	0	0	0	4385000
H2N533	Fibrinogen C-terminal domain-containing protein	Pongo abelii	LOC100448969	pongo		5	18.3	47.052	0	0	0	0	2	3	1	0	0	1	1	0	1	0	1	1	1	0	0	0	0	1	0	0	0	2	1	2	0	0	0	71384000	0	0	0	0	9025900	33274000	0	0	0
H2N5T5	Protein S100	Pongo abelii	S100A11	pongo		3	34.3	3.1607	0	0	0	0	0	0	0	0	0	1	1	1	1	1	0	0	0	1	0	0	0	0	0	0	0	0	2	1	0	0	0	35948000	0	0	0	0	0	0	0	0	0
H2N8L3	Tissue alpha-L-fucosidase	Pongo abelii	FUCA1	pongo		3	6.8	4.8014	0	0	0	0	0	0	0	0	1	1	0	0	2	1	0	0	0	3	0	0	0	0	0	0	0	1	0	0	0	0	0	19286000	0	0	0	0	0	0	0	0	885270
H2N8P3	Chymotrypsin like elastase 3A	Pongo abelii	CELA3A	pongo		9	32.6	323.31	0	0	0	0	5	8	5	2	5	7	6	6	7	7	7	6	4	7	7	5	7	3	4	5	3	7	7	6	8	1	6	5157400000	0	0	0	0	47744000	1292200000	67487000	0	167750000
H2N8P4	CELA3A isoform 1	Pongo abelii	CELA3B	pongo		10	63	323.31	0	0	0	0	2	3	1	0	4	6	2	2	4	5	4	4	1	3	2	3	7	3	4	2	0	5	4	2	1	0	2	382980000	0	0	0	0	6830300	17276000	0	0	34675000
H2N8R2	Cytidine deaminase	Pongo abelii	CDA	pongo		2	26	6.1139	0	0	0	0	0	0	0	0	0	1	0	1	1	0	1	1	0	0	1	0	1	0	0	0	0	2	0	1	2	0	0	30651000	0	0	0	0	0	0	0	0	0
H2N8Z6	pancreatic elastase II	Pongo abelii	CELA2B	pongo		4	15.6	11.705	0	0	0	0	0	1	0	0	1	1	0	1	0	1	0	0	0	3	2	0	1	0	0	0	0	0	1	0	1	0	0	95068000	0	0	0	0	0	13355000	0	0	0
H2N8Z7	CTRC isoform 1	Pongo abelii	CTRC	pongo		9	38.4	323.31	0	0	0	0	1	7	5	5	7	8	4	6	6	8	7	5	4	8	8	4	6	5	4	6	3	7	7	8	8	2	5	6.7695e+09	0	0	0	0	0	166930000	17293000	11023000	202200000
H2N911	HNRNPCL1 isoform 1	Pongo abelii	LOC100439159	pongo		2	4.1	1.162	0	0	0	0	1	0	0	0	0	1	0	0	0	0	0	0	0	0	1	0	0	0	0	0	0	1	1	0	0	0	0	961270	0	0	0	0	0	0	0	0	0
H2N983	phosphopyruvate hydratase	Pongo abelii	ENO1	pongo		2	7.7	1.3214	0	0	0	0	1	0	0	0	0	0	0	0	0	0	0	0	0	0	0	0	0	0	0	0	0	0	0	0	1	0	0	4493100	0	0	0	0	4141100	0	0	0	0
H2NAW5	Lipase	Pongo abelii	LIPF	pongo		2	7	3.0486	0	0	0	0	1	0	1	0	2	1	2	2	1	1	0	0	1	1	1	1	0	1	1	1	0	1	1	1	0	0	0	123770000	0	0	0	0	1750000	0	4541600	0	32716000
H2NBQ2	Triacylglycerol lipase	Pongo abelii	PNLIP	pongo		25	74.8	323.31	0	0	0	0	16	14	11	5	20	17	15	17	14	21	10	12	12	22	22	17	13	7	10	15	7	15	21	23	21	8	17	4324100000	0	0	0	0	95979000	50218000	61790000	13446000	351190000
H2NBW7	ornithine aminotransferase	Pongo abelii	OAT	pongo		7	23.5	6.9379	0	0	0	0	1	0	0	0	0	0	0	3	0	6	0	0	0	0	0	0	0	0	0	0	0	0	0	0	0	0	0	31648000	0	0	0	0	4027100	0	0	0	0
H2NC52	Neutral ceramidase	Pongo abelii	LOC100437539	pongo		9	18.5	39.214	0	0	0	0	0	8	1	0	0	0	0	3	1	0	0	0	0	0	1	0	1	0	0	0	0	3	0	1	0	0	0	154820000	0	0	0	0	0	129370000	1968600	0	0
H2NCX8	N-acetylated alpha-linked acidic dipeptidase like 1	Pongo abelii	NAALADL1	pongo		5	8.5	35.982	0	0	0	0	0	3	3	0	2	2	1	2	4	3	1	1	1	0	1	2	2	1	0	0	0	1	1	0	0	0	0	123870000	0	0	0	0	0	16783000	17136000	0	13708000
H2ND62	Uteroglobin	Pongo abelii	SCGB1A1	pongo		2	35.2	3.3274	0	0	0	0	0	0	0	0	2	1	0	0	0	0	0	0	0	0	0	0	0	0	0	0	0	0	1	0	0	0	0	28518000	0	0	0	0	0	0	0	0	11572000
H2NDB8	Cobalamin binding intrinsic factor	Pongo abelii	CBLIF	pongo		2	5	2.1411	0	0	0	0	0	1	0	0	0	0	0	0	0	1	0	0	0	1	1	0	0	0	0	0	0	0	0	1	0	0	0	26975000	0	0	0	0	0	4435300	0	0	0
H2NDG5	Proteoglycan 2, pro eosinophil major basic protein	Pongo abelii	PRG2	pongo		4	18.9	21.633	0	0	0	0	0	3	0	0	0	0	0	0	0	0	1	0	1	0	0	0	3	0	0	0	0	0	0	1	2	0	0	80288000	0	0	0	0	0	43495000	0	0	0
H2NEE2	Globin A1	Pongo abelii	HBB	pongo		11	79.6	208.37	0	0	0	0	7	0	4	1	10	10	2	2	5	8	4	6	8	9	2	4	1	0	2	4	0	2	4	4	9	0	1	1.5587e+09	0	0	0	0	72926000	0	23265000	2163400	551300000
H2NGK4	PRR4 isoform 8	Pongo abelii	PRR4	pongo		2	29.1	10.9	0	0	0	0	0	1	0	0	0	0	0	0	2	0	0	0	2	0	0	0	2	0	0	0	0	2	0	0	0	0	2	216830000	0	0	0	0	0	8152200	0	0	0
H2NGK5	Uncharacterized protein	Pongo abelii	NA	pongo		8	49.4	323.31	0	0	0	0	5	5	7	6	7	4	5	5	5	6	4	5	3	5	5	5	3	0	1	5	0	4	5	5	5	0	6	28930000	0	0	0	0	0	0	6580200	5169800	16079000
H2NGM0	Uncharacterized protein	Pongo abelii	NA	pongo		3	26.7	323.31	0	0	0	0	1	1	1	1	2	1	1	1	1	1	2	2	1	1	1	1	1	0	0	1	0	1	1	1	1	0	1	0	0	0	0	0	0	0	0	0	0
H2NHD7	Keratin, type II cytoskeletal 5	Pongo abelii	KRT5	pongo		9	17.1	79.911	0	0	0	0	7	0	4	0	7	3	2	3	3	6	0	2	0	6	6	6	2	1	2	6	0	4	6	5	4	0	6	550260000	0	0	0	0	125700000	0	64275000	0	71986000
H2NHE3	Keratin, type II cytoskeletal 1	Pongo abelii	KRT1	pongo		19	29.6	124.05	0	16	0	0	5	2	1	3	4	3	1	2	1	6	1	1	1	0	6	4	0	1	4	4	0	0	3	2	0	0	1	280800000	0	128790000	0	0	8770800	9387000	7528900	10928000	17363000
H2NHF0	Keratin, type II cytoskeletal 8	Pongo abelii	KRT8	pongo		36	52.6	323.31	0	0	0	0	20	7	22	11	27	25	15	19	21	20	14	14	14	21	13	23	10	4	12	22	3	11	18	12	16	4	6	4.0368e+09	0	0	0	0	467280000	4744200	345560000	47428000	636910000
H2NHN7	MYL6 isoform 2	Pongo abelii	MYL6	pongo		5	29.2	5.2821	0	0	0	0	1	0	0	0	2	4	0	1	3	0	0	0	0	1	0	1	0	0	1	1	0	0	0	0	0	0	0	52522000	0	0	0	0	9356900	0	0	0	2869100
H2NHR0	ATP synthase subunit beta	Pongo abelii	ATP5F1B	pongo		2	6.2	4.1233	0	0	0	0	0	0	0	0	0	0	1	0	0	0	0	0	0	0	0	0	0	0	0	0	0	0	0	0	1	0	0	12681000	0	0	0	0	0	0	0	0	0
H2NIP4	Aldehyde dehydrogenase, mitochondrial	Pongo abelii	ALDH2	pongo		6	15.4	13.769	0	0	0	0	0	0	2	1	2	1	0	0	3	2	0	0	1	0	0	1	0	0	2	0	0	0	0	0	0	0	0	37111000	0	0	0	0	0	0	11793000	1446200	3559400
H2NIV2	Phospholipase A2	Pongo abelii	PLA2G1B	pongo		7	64.9	323.31	0	0	0	0	4	6	5	0	5	5	5	5	5	6	3	4	5	6	5	6	5	1	0	6	0	5	5	6	6	1	3	0	0	0	0	0	0	0	0	0	0
H2NJZ9	OLFM4 isoform 1	Pongo abelii	OLFM4	pongo		2	4.9	1.5017	0	0	0	0	1	0	0	0	0	0	0	0	0	0	0	0	0	0	0	0	0	0	0	0	0	0	1	0	0	0	0	4250400	0	0	0	0	2251200	0	0	0	0
H2NKX7	CTSG isoform 1	Pongo abelii	CTSG	pongo		3	11	1.2638	0	0	0	0	0	2	0	0	0	0	0	0	0	0	0	0	0	1	0	0	0	0	0	0	0	0	0	1	2	0	0	35457000	0	0	0	0	0	8669700	0	0	0
H2NLB0	Galectin	Pongo abelii	LGALS3	pongo		9	36.8	60.672	0	0	0	0	2	5	6	0	6	6	3	7	7	6	1	4	1	7	7	3	4	0	2	2	0	7	6	7	9	0	2	887870000	0	0	0	0	0	95335000	16995000	0	70024000
H2NMH9	Ig-like domain-containing protein	Pongo abelii	NA	pongo		3	16.9	19.894	0	0	0	0	0	0	1	0	2	1	0	2	0	1	1	1	1	1	1	1	1	0	0	1	0	2	1	1	3	0	0	155840000	0	0	0	0	0	0	3898900	0	10598000
H2NMI7	Ig-like domain-containing protein	Pongo abelii	NA	pongo		13	56.1	323.31	0	0	0	0	5	2	2	3	7	5	2	6	3	8	5	7	7	9	7	2	6	1	1	4	1	8	6	8	13	4	5	2875800000	0	0	0	0	53584000	37286000	1871300	10666000	214510000
H2NN23	Protein disulfide-isomerase	Pongo abelii	PDIA3	pongo		4	9.7	1.7257	0	0	0	0	1	0	0	0	1	0	2	1	0	0	0	0	0	1	0	0	0	0	0	0	0	0	0	0	1	0	0	34422000	0	0	0	0	2373000	0	0	0	1517500
H2NP62	Aminopeptidase	Pongo abelii	ANPEP	pongo		13	14.3	16.838	0	0	0	0	0	7	0	0	0	0	0	0	2	3	2	2	4	2	0	2	1	0	0	1	0	1	0	0	0	0	0	104010000	0	0	0	0	0	51402000	0	0	0
H2NRE0	Haptoglobin	Pongo abelii	HP	pongo		9	26.1	14.499	0	0	0	0	0	0	0	0	0	0	0	2	1	0	0	0	1	3	0	0	0	0	0	1	0	0	0	0	8	0	0	119240000	0	0	0	0	0	0	0	0	0
H2NRI0	chymotrypsin	Pongo abelii	CTRB1	pongo		10	64.9	323.31	0	0	0	0	4	5	4	5	7	7	3	4	4	8	7	7	3	6	7	4	4	5	4	5	1	6	6	8	8	0	2	841910000	0	0	0	0	4162700	35136000	4378900	4591400	82355000
H2NRX6	ZG16 isoform 1	Pongo abelii	ZG16	pongo		9	70.1	323.31	0	0	0	0	4	8	3	3	4	5	5	3	5	7	6	5	5	6	8	6	5	2	3	5	2	5	6	8	9	3	4	3.0005e+09	0	0	0	0	22206000	583900000	11695000	10116000	11000000
H2NU31	Keratin, type I cytoskeletal 19	Pongo abelii	KRT19	pongo		31	65.8	323.31	0	0	0	0	15	7	20	9	22	19	11	14	16	15	8	10	8	13	9	18	2	1	9	17	4	10	17	9	13	3	5	7.5099e+09	0	0	0	0	684220000	90667000	1.0203e+09	105410000	902730000
H2NUM6	Na(+)/H(+) exchange regulatory cofactor NHE-RF	Pongo abelii	NHERF1	pongo		5	16.2	10.993	0	0	0	0	3	1	1	1	3	3	3	2	1	3	0	2	2	2	3	2	0	0	0	1	0	1	3	1	3	0	0	204630000	0	0	0	0	38538000	5995300	6761800	1264500	8029800
H2NUY1	ENPP7 isoform 1	Pongo abelii	ENPP7	pongo		3	8.3	3.3476	0	0	0	0	1	2	0	0	2	0	1	1	0	1	1	0	0	1	1	1	1	0	0	0	0	1	1	1	1	0	0	58290000	0	0	0	0	1293900	14850000	0	0	9446900
H2NVF2	10 kDa heat shock protein, mitochondrial	Pongo abelii	LOC100439237	pongo		7	61.8	40.921	0	0	0	0	5	1	4	3	5	4	3	5	4	4	2	2	1	3	5	3	1	0	2	3	0	5	4	5	6	0	2	1305500000	0	0	0	0	101840000	0	127670000	18607000	79242000
H2NVQ6	Keratin 9	Pongo abelii	KRT9	pongo		2	4.2	2.1281	0	0	0	0	0	0	0	0	0	2	0	0	0	0	0	0	0	0	0	0	0	0	0	0	0	0	0	0	0	0	0	7074100	0	0	0	0	0	0	0	0	0
H2NW96	ATP synthase subunit alpha	Pongo abelii	ATP5F1A	pongo		7	17	7.6497	0	0	0	0	0	1	3	0	2	4	1	2	5	0	1	0	1	2	0	3	1	0	1	3	0	0	1	0	1	0	0	166210000	0	0	0	0	0	40301000	15179000	0	8846200
H2NXB1	Resistin	Pongo abelii	RETN	pongo		4	29.2	286.05	0	0	0	0	2	2	1	0	1	1	2	3	1	3	1	3	2	3	3	1	4	0	0	2	1	3	3	3	3	0	2	268420000	0	0	0	0	21537000	18895000	0	0	0
H2NYQ0	Galectin	Pongo abelii	LGALS4	pongo		9	30.7	60.517	0	0	0	0	1	3	3	0	4	4	1	3	3	5	0	3	1	3	3	2	3	0	1	0	0	4	5	7	4	0	0	246100000	0	0	0	0	5026400	39833000	9635800	0	12710000
H2NYU0	Fc gamma binding protein	Pongo abelii	FCGBP	pongo		102	44.5	323.31	0	0	0	0	20	58	24	7	43	48	26	43	40	57	41	51	22	57	52	55	65	3	11	45	4	59	44	54	49	2	31	13717000000	0	0	0	0	398980000	1355800000	171800000	99674000	622200000
H2NYY6	CEA cell adhesion molecule 6	Pongo abelii	CEACAM6	pongo		2	10.5	9.3406	0	0	0	0	0	1	0	1	1	1	0	0	1	0	1	1	1	0	0	1	1	0	1	0	0	0	0	0	0	0	0	30489000	0	0	0	0	0	6032500	0	2329800	2835500
H2NZ15	CEA cell adhesion molecule 5	Pongo abelii	CEACAM5	pongo		6	8.3	46.925	0	0	0	0	0	3	2	1	4	2	2	1	2	2	3	1	2	3	2	3	3	0	1	1	1	1	1	2	1	1	1	644870000	0	0	0	0	0	71852000	38324000	6704400	76817000
H2NZB9	Calmodulin 3	Pongo abelii	CALM3	pongo		5	41.5	92.465	0	0	0	0	3	3	2	3	1	3	3	3	3	2	3	2	1	2	2	2	2	0	2	2	0	2	2	1	3	0	0	640850000	0	0	0	0	56747000	27406000	30386000	10026000	24534000
H2NZT5	KLK1 isoform 3	Pongo abelii	KLK1	pongo		2	10	26.363	0	0	0	0	0	0	0	1	0	2	0	0	1	0	0	0	1	2	0	2	0	0	0	2	0	0	0	0	0	0	0	34362000	0	0	0	0	0	0	0	3376500	0
H2P0G5	A1BG isoform 2	Pongo abelii	A1BG	pongo		9	29.1	136.36	0	0	0	0	1	0	2	0	2	2	1	1	2	0	0	0	4	2	0	0	1	0	0	3	0	0	1	1	8	0	0	159780000	0	0	0	0	761790	0	1942300	0	6168100
H2P0S0	Alpha-amylase	Pongo abelii	LOC100447008	pongo		31	74	323.31	0	0	0	0	20	11	18	12	24	28	11	21	19	26	19	24	17	26	23	19	23	8	7	18	9	11	21	16	19	7	16	7.2594e+09	0	0	0	0	446270000	111720000	260020000	130880000	702130000
H2P0Y0	Peptidase S1 domain-containing protein	Pongo abelii	NA	pongo		5	27.7	68.252	0	0	0	0	2	3	2	0	3	3	0	1	3	4	1	4	3	1	2	3	3	1	0	2	0	3	2	3	1	0	1	206970000	0	0	0	0	32137000	18887000	6125400	0	22476000
H2P182	CST2 isoform 1	Pongo abelii	CST2	pongo		6	50.4	323.31	0	0	0	0	0	4	2	0	2	3	5	5	2	4	1	1	3	5	5	3	2	3	1	3	3	2	6	5	5	2	1	270800000	0	0	0	0	0	0	0	0	0
H2P1G4	Syndecan binding protein 2	Pongo abelii	SDCBP2	pongo		2	7.2	18.882	0	0	0	0	1	1	0	0	0	1	0	0	1	1	1	1	1	1	1	1	1	0	1	0	0	0	1	0	1	0	1	118980000	0	0	0	0	12668000	0	0	0	0
H2P3R1	Ig-like domain-containing protein	Pongo abelii	NA	pongo		3	34.9	5.6257	0	0	0	0	0	3	1	1	1	2	1	1	1	1	1	1	0	1	1	1	1	0	0	1	0	1	1	1	1	0	1	37531000	0	0	0	0	0	28045000	0	0	0
H2P483	Myosin-9	Pongo abelii	MYH9	pongo		7	5.2	154.19	0	0	0	0	2	0	1	0	3	1	0	1	1	1	0	1	0	1	1	0	0	0	1	1	0	0	2	0	0	0	0	39671000	0	0	0	0	4272500	0	3520800	0	16592000
H2P4Z6	Ig-like domain-containing protein	Pongo abelii	NA	pongo		9	58.7	323.31	0	0	0	0	6	6	6	7	7	7	6	6	6	7	6	6	6	7	7	6	5	4	5	7	3	7	6	6	8	3	5	683760000	0	0	0	0	0	35937000	0	49230000	8868500
H2P5H9	Ig-like domain-containing protein	Pongo abelii	NA	pongo		2	29.8	4.7545	0	0	0	0	0	1	0	0	1	1	1	1	0	1	1	0	0	1	1	0	1	0	0	0	0	1	2	1	1	0	0	108280000	0	0	0	0	0	18250000	0	0	9170700
H2P5Z4	GKN1 isoform 1	Pongo abelii	GKN1	pongo		2	9	17.101	0	0	0	0	2	0	1	1	1	2	1	2	1	1	1	1	2	1	1	2	0	0	0	2	0	0	1	1	1	0	1	1119100000	0	0	0	0	7747300	0	3286400	49287000	3594700
H2P5Z5	GKN2 isoform 1	Pongo abelii	GKN2	pongo		2	10.9	93.068	0	0	0	0	2	0	1	1	1	1	1	1	1	1	1	1	2	1	1	1	1	1	1	1	1	1	1	1	1	1	2	288470000	0	0	0	0	19723000	0	9939200	2561400	29440000
H2P6A6	Epithelial cell adhesion molecule	Pongo abelii	EPCAM	pongo		3	15.6	4.8966	0	0	0	0	1	0	0	1	1	1	1	1	1	2	0	0	0	2	1	0	0	0	0	2	0	2	1	3	2	0	0	245090000	0	0	0	0	8929800	0	0	6325200	3590500
H2P6K0	Xanthine dehydrogenase/oxidase	Pongo abelii	XDH	pongo		11	11.2	17.915	0	0	0	0	8	0	4	0	3	0	3	0	0	3	0	0	0	2	2	0	1	0	0	0	0	2	0	0	0	0	0	133370000	0	0	0	0	58111000	0	19223000	0	23082000
H2P6L6	Phospholipase B1, membrane-associated	Pongo abelii	PLB1	pongo		3	2.7	1.3904	0	0	0	0	0	0	0	0	0	0	0	0	1	0	0	0	0	1	1	0	0	0	0	0	0	3	0	1	0	0	0	9893100	0	0	0	0	0	0	0	0	0
H2P765	Ig-like domain-containing protein	Pongo abelii	NA	pongo		2	25.2	100.87	0	0	0	0	1	2	1	0	1	1	0	0	1	1	1	2	0	2	1	1	2	0	0	1	0	1	1	1	1	0	1	247220000	0	0	0	0	8168100	88047000	4221300	0	12348000
H2P9K4	CSTA isoform 1	Pongo abelii	CSTA	pongo		5	57.1	19.208	0	0	0	0	1	4	3	0	4	3	2	2	2	3	0	3	0	4	5	3	0	1	2	1	0	2	2	3	4	0	0	257220000	0	0	0	0	0	52655000	25420000	0	37873000
H2PAE8	FLNB isoform 3	Pongo abelii	FLNB	pongo		19	10.9	194.3	0	0	0	0	3	0	1	2	6	6	4	9	2	8	2	3	0	7	3	0	1	0	3	0	0	4	8	2	4	0	1	283030000	0	0	0	0	8575500	0	5598900	3813100	52012000
H2PAL1	N-acyl-aliphatic-L-amino acid amidohydrolase	Pongo abelii	ACY1	pongo		10	29.9	29.274	0	0	0	0	0	1	2	0	4	2	3	7	3	4	0	0	1	4	3	1	3	0	1	1	0	7	1	2	3	0	1	360890000	0	0	0	0	0	2235200	21504000	0	32620000
H2PBX2	Sucrase-isomaltase	Pongo abelii	SI	pongo		11	8.7	14.095	0	0	0	0	5	5	1	0	2	1	0	0	0	0	3	2	2	3	0	0	1	1	0	0	1	2	1	1	1	0	0	95010000	0	0	0	0	16586000	23264000	2754800	0	5781000
H2PBX6	SERPINI2 isoform 3	Pongo abelii	SERPINI2	pongo		2	5.3	1.6953	0	0	0	0	1	0	0	0	1	1	0	0	1	2	0	0	0	1	0	0	0	0	0	0	0	0	0	0	0	0	0	61274000	0	0	0	0	23611000	0	0	0	2967900
H2PC93	NmrA-like domain-containing protein	Pongo abelii	LOC100459616	pongo		5	22.4	54.72	0	0	0	0	2	0	1	0	3	2	0	2	1	1	1	0	0	2	0	1	0	0	2	0	0	1	2	0	1	0	0	80933000	0	0	0	0	6878700	0	5512400	0	26175000
H2PCU7	S100 calcium binding protein P	Pongo abelii	S100P	pongo		2	24.2	2.3534	0	0	0	0	0	0	0	0	0	0	0	1	0	1	0	0	0	0	0	0	0	0	0	0	0	0	0	0	0	0	0	10935000	0	0	0	0	0	0	0	0	0
H2PDI2	OPRPN isoform 1	Pongo abelii	OPRPN	pongo		5	29.4	2.9636	0	0	0	0	0	1	0	0	0	0	0	0	0	0	0	0	0	0	0	0	3	0	0	0	0	0	0	0	0	0	1	13159000	0	0	0	0	0	3107500	0	0	0
H2PDI3	Mucin 7, secreted	Pongo abelii	MUC7	pongo		3	5	5.8051	0	0	0	0	1	0	0	0	0	0	3	1	0	1	0	1	0	0	0	1	0	0	0	0	0	0	0	0	0	0	0	36513000	0	0	0	0	0	0	0	0	0
H2PDY6	alcohol dehydrogenase	Pongo abelii	ADH1A	pongo		2	5.9	1.8184	0	0	0	0	0	0	0	0	1	1	0	0	0	0	0	0	0	0	1	0	0	0	0	0	0	0	2	0	0	0	0	8356600	0	0	0	0	0	0	0	0	3218600
H2PH90	Gastrotropin	Pongo abelii	FABP6	pongo		4	39.1	12.984	0	0	0	0	2	0	1	0	2	2	2	0	1	3	0	1	1	2	1	3	1	0	1	2	0	0	2	1	1	0	0	188280000	0	0	0	0	9081600	0	9105100	0	16276000
H2PI87	Histone H2B	Pongo abelii	H2BC14	pongo		3	27.8	8.8263	0	0	0	0	2	1	1	0	2	3	2	3	3	1	0	1	1	0	1	1	0	0	0	1	0	0	2	2	2	0	0	251380000	0	0	0	0	4881900	53220000	32109000	0	21688000
H2PIU1	Colipase	Pongo abelii	CLPS	pongo		7	73.2	323.31	0	0	0	0	6	5	5	3	7	7	6	7	6	6	6	6	7	7	7	7	6	0	1	6	2	4	7	7	7	2	7	10283000000	0	0	0	0	473430000	44812000	159990000	0	375970000
H2PKA6	C6orf58 isoform 2	Pongo abelii	C6orf58	pongo		4	18.8	2.7892	0	0	0	0	0	0	0	0	0	1	0	0	0	3	0	0	0	0	0	1	2	0	0	0	0	0	0	0	0	0	0	45957000	0	0	0	0	0	0	0	0	0
H2PLK8	AZGP1 isoform 2	Pongo abelii	AZGP1	pongo		4	20.5	90.974	0	0	0	0	0	1	0	0	3	1	1	1	0	3	0	0	0	2	1	1	0	0	0	1	0	1	2	1	2	0	0	72619000	0	0	0	0	0	8983300	0	0	10812000
H2PLV1	Malate dehydrogenase	Pongo abelii	MDH2	pongo		10	40.2	30.173	0	0	0	0	2	0	1	0	7	3	2	6	4	2	2	1	0	2	2	1	0	0	2	1	0	2	3	3	4	0	0	271340000	0	0	0	0	10946000	0	6062500	0	37598000
H2PNI5	CPA2 isoform 1	Pongo abelii	CPA2	pongo		8	36	56.457	0	0	0	0	0	0	0	0	2	2	1	1	2	2	3	3	1	4	5	0	1	0	1	0	0	1	2	4	3	0	0	314220000	0	0	0	0	0	0	0	0	18005000
H2PNI7	Carboxypeptidase A1	Pongo abelii	CPA1	pongo		21	59.2	323.31	0	0	0	0	16	6	8	4	13	12	2	3	8	5	10	10	7	15	8	8	8	0	3	10	3	10	4	6	8	4	11	2265000000	0	0	0	0	628620000	76027000	87818000	22984000	233470000
H2PNJ1	Coatomer subunit gamma	Pongo abelii	COPG2	pongo		2	2.9	3.2934	0	0	0	0	1	1	1	1	1	0	1	2	1	1	0	1	0	1	1	1	0	1	0	1	0	1	1	1	1	0	1	0	0	0	0	0	0	0	0	0	0
H2PNK2	AKR1B10 isoform 2	Pongo abelii	AKR1B10	pongo		4	15.5	5.638	0	0	0	0	1	0	2	0	1	2	1	0	3	2	0	0	1	1	1	0	0	0	0	1	0	0	4	1	1	0	0	72689000	0	0	0	0	1433700	0	4484500	0	8180100
H2PNR4	P-type domain-containing protein	Pongo abelii	NA	pongo		7	4.9	152.34	0	0	0	0	2	6	0	0	0	0	0	0	0	0	0	0	0	0	0	0	0	0	1	0	0	1	0	0	0	0	0	65055000	0	0	0	0	1649700	56126000	0	0	0
H2PNR8	Peptidase S1 domain-containing protein	Pongo abelii	LOC100443026	pongo		4	15.9	20.067	0	0	0	0	2	0	1	0	1	1	0	3	1	1	0	2	2	2	2	1	4	0	0	1	0	1	0	1	1	0	2	1394500000	0	0	0	0	49801000	0	3214700	0	14583000
H2PRB3	PSCA isoform 3	Pongo abelii	PSCA	pongo		3	24.6	5.999	0	0	0	0	1	1	1	0	2	1	1	1	1	2	2	1	1	2	2	2	1	0	0	0	0	1	1	1	1	0	0	546620000	0	0	0	0	22048000	35585000	40860000	0	86513000
H2PRX3	Peptidase S1 domain-containing protein	Pongo abelii	PRSS3	pongo		2	9.2	5.6142	0	0	0	0	0	0	0	0	1	0	1	0	0	0	0	0	1	0	0	0	0	0	0	0	0	0	1	1	0	0	0	67484000	0	0	0	0	0	0	0	0	2059700
H2PU39	Tubulin beta chain	Pongo abelii	TUBB4B	pongo		3	10.1	74.981	0	0	0	0	3	0	1	1	1	2	1	1	1	1	1	0	0	2	1	0	0	0	1	1	0	0	0	0	2	0	0	85443000	0	0	0	0	11729000	0	4601300	1259800	2188500
H2PV04	Protein S100	Pongo abelii	S100G	pongo		2	32.9	3.6555	0	0	0	0	0	0	1	2	1	1	0	1	0	1	0	0	1	1	1	1	0	1	1	1	1	1	1	1	1	0	1	112260000	0	0	0	0	0	0	5404100	10280000	1925300
H2PWL4	ADP/ATP translocase	Pongo abelii	SLC25A5	pongo		4	13.4	7.4073	0	0	0	0	0	0	0	1	1	1	2	2	1	0	0	0	1	2	0	0	0	0	1	1	0	2	1	2	2	0	0	261780000	0	0	0	0	0	0	0	2218600	14644000
H2PXH3	Cytochrome b-c1 complex subunit 6	Pongo abelii	LOC100450040	pongo		4	38.5	161.67	0	0	0	0	0	0	2	1	1	2	2	3	4	2	2	1	2	3	2	2	2	1	1	3	0	3	4	1	3	0	1	452650000	0	0	0	0	0	0	26840000	1158400	7943700
J9QMI3	L-lactate dehydrogenase	Pongo pygmaeus	NA	pongo		2	9.3	45.327	0	0	0	0	1	0	0	0	0	1	0	1	1	1	0	0	0	2	0	0	0	0	1	0	0	0	1	0	0	0	0	28222000	0	0	0	0	4588200	0	0	0	0
K7ET05	Ig-like domain-containing protein	Pongo abelii	NA	pongo		3	30.6	16.415	0	0	0	0	1	2	0	1	0	1	0	1	1	1	1	1	1	3	1	2	3	0	1	1	0	1	1	1	2	0	1	23305000	0	0	0	0	0	2987400	0	0	0
K7ET52	Ig-like domain-containing protein	Pongo abelii	NA	pongo		2	25.2	4.0403	0	0	0	0	1	0	0	0	1	1	0	1	1	1	2	1	0	2	2	1	2	0	0	1	0	1	0	0	1	0	0	60559000	0	0	0	0	0	0	0	0	0
K7ET55	Ig-like domain-containing protein	Pongo abelii	NA	pongo		4	49	323.31	0	0	0	0	1	1	2	1	2	1	0	1	2	3	1	1	2	2	2	2	2	1	0	2	0	1	1	1	2	0	1	88263000	0	0	0	0	0	0	5416800	0	3135100
K7ETS2	Ig-like domain-containing protein	Pongo abelii	NA	pongo		3	31.5	323.31	0	0	0	0	1	1	1	1	1	1	1	1	1	1	1	1	1	3	1	1	2	1	1	1	0	1	2	1	2	1	1	20915000	0	0	0	0	0	0	0	0	0
K7ETS6	HSD17B10 isoform 4	Pongo abelii	HSD17B10	pongo		2	25.4	2.2803	0	0	0	0	0	0	0	0	0	0	0	1	2	0	0	0	0	0	0	0	0	0	0	1	0	0	2	0	0	0	0	10140000	0	0	0	0	0	0	0	0	0
K7ETY4	MFGE8 isoform 2	Pongo abelii	MFGE8	pongo		2	6	1.3492	0	0	0	0	0	0	0	0	0	0	0	0	0	0	0	1	0	0	0	0	0	0	0	0	0	1	0	0	0	0	0	29892000	0	0	0	0	0	0	0	0	0
K7EUE0	Tubulin alpha chain	Pongo abelii	TUBA1C	pongo		7	20.1	172.61	0	0	0	0	2	0	0	1	0	3	0	2	1	3	0	0	1	3	1	2	0	0	2	2	0	0	0	1	2	0	0	117010000	0	0	0	0	1884800	0	0	3204500	0
K7EVV2	Ig-like domain-containing protein	Pongo abelii	NA	pongo		2	19.7	3.1686	0	0	0	0	1	0	0	0	0	1	0	0	0	0	1	2	0	2	0	0	0	0	0	0	0	0	0	0	1	0	0	0	0	0	0	0	0	0	0	0	0
M9MML7	Phosphatidylethanolamine-binding protein 1	Pongo abelii	PEBP1	pongo		2	8.6	5.4801	0	0	0	0	0	0	0	0	0	0	0	2	0	0	0	0	0	0	0	0	0	0	1	0	0	0	0	0	0	0	0	7167100	0	0	0	0	0	0	0	0	0
M9MMM4	Ig-like domain-containing protein	Pongo abelii	NA	pongo		2	39	1.3612	0	0	0	0	0	0	0	0	0	1	0	0	1	0	0	0	0	0	0	0	1	0	0	0	0	0	1	0	0	0	0	5817400	0	0	0	0	0	0	0	0	0
P06635	Hemoglobin subunit alpha	Pongo pygmaeus	HBA1	pongo		8	82.4	241.05	0	0	0	0	4	0	2	0	7	5	2	3	4	6	3	4	4	7	1	4	2	0	4	4	1	4	4	4	8	0	3	1.989e+09	0	0	0	0	56999000	0	24604000	0	579170000
P0CC00	NADH dehydrogenase [ubiquinone] 1 alpha subcomplex subunit 5	Pongo pygmaeus	NDUFA5	pongo		3	44	7.4593	0	0	0	0	0	0	0	0	0	0	0	0	2	1	0	0	0	2	0	0	0	0	0	0	0	0	1	0	2	0	0	23030000	0	0	0	0	0	0	0	0	0
P47784	Non-secretory ribonuclease	Pongo pygmaeus	RNASE2	pongo		2	13.7	1.9211	0	0	0	0	0	2	1	0	0	0	1	1	1	1	0	0	1	1	1	0	1	0	0	0	0	1	1	1	1	0	0	92175000	0	0	0	0	0	28457000	4173300	0	0
P60576	Cystatin-B	Pongo pygmaeus	CSTB	pongo		2	24.5	4.1405	0	0	0	0	0	0	2	0	2	2	0	1	1	1	0	0	0	2	0	0	0	0	0	1	0	0	1	0	1	0	0	66855000	0	0	0	0	0	0	10374000	0	22593000
Q5NVR3	Protein AMBP	Pongo abelii	DKFZp470D2211	pongo		2	6.5	2.1898	0	0	0	0	1	0	0	0	1	0	0	2	1	1	0	2	0	0	0	0	2	0	0	0	0	0	0	0	1	0	0	30693000	0	0	0	0	3288600	0	0	0	1453000
Q5R4N8	Alpha-2-macroglobulin	Pongo abelii	A2M	pongo		15	14.7	137.41	0	0	0	0	1	1	1	0	2	2	1	2	1	1	0	0	0	0	1	0	1	0	0	0	0	3	0	2	15	0	1	521100000	0	0	0	0	2360300	0	21885000	0	4104400
Q5R4U7	Prosaposin	Pongo abelii	DKFZp459J1314	pongo		10	17.7	167.62	0	0	0	0	5	4	4	2	6	2	4	4	2	5	2	4	3	6	3	3	3	1	1	2	1	5	2	4	5	0	1	3.3008e+09	0	0	0	0	372870000	182320000	146300000	34536000	166100000
Q5R527	Uncharacterized protein DKFZp459F0215	Pongo abelii	DKFZp459F0215	pongo		6	25	11.791	0	0	0	0	1	0	3	0	3	3	1	3	2	3	0	0	0	3	0	2	1	0	0	1	0	1	1	0	0	0	0	181420000	0	0	0	0	7907700	0	22088000	0	67791000
Q5R543	Hemopexin	Pongo abelii	HPX	pongo		4	14.1	4.8435	0	0	0	0	0	0	0	0	0	0	0	0	0	0	0	1	0	0	0	0	0	0	0	0	0	0	0	1	2	0	0	12370000	0	0	0	0	0	0	0	0	0
Q5R5L2	Aldehyde dehydrogenase 1A1	Pongo abelii	DKFZp469B0514	pongo		9	20.2	8.6615	0	0	0	0	1	0	2	2	1	4	0	2	5	2	0	0	0	2	2	2	0	1	1	1	0	0	3	2	2	0	0	170860000	0	0	0	0	2552800	0	6786200	3508200	3579600
Q5R6K0	Uncharacterized protein DKFZp469G0916	Pongo abelii	DKFZp469G0916	pongo		3	11.5	1.7381	0	0	0	0	0	0	0	0	0	0	0	0	0	0	0	0	0	0	1	0	0	0	0	0	0	0	2	0	0	0	0	10854000	0	0	0	0	0	0	0	0	0
Q5R790	Prothymosin alpha	Pongo abelii	PTMA	pongo		2	12.7	3.8482	0	0	0	0	0	0	0	0	0	0	0	0	0	0	0	0	0	0	0	1	1	0	0	1	0	0	0	0	0	0	0	14395000	0	0	0	0	0	0	0	0	0
Q5R7R0	Uncharacterized protein DKFZp470E0612	Pongo abelii	DKFZp470E0612	pongo		3	7.9	3.3938	0	0	0	0	0	0	2	2	2	0	2	1	1	1	0	0	0	1	1	0	2	0	1	2	0	0	1	0	0	0	0	59099000	0	0	0	0	0	0	8581700	4412800	5349400
Q5R9D4	Perilipin	Pongo abelii	DKFZp469F1012	pongo		3	11.7	4.1508	0	0	0	0	2	0	3	0	0	0	0	0	0	0	0	0	0	0	0	0	0	0	0	0	0	0	0	0	0	0	0	18684000	0	0	0	0	9510900	0	9172800	0	0
Q5RB15	Uncharacterized protein DKFZp469D2310	Pongo abelii	DKFZp469D2310	pongo		3	3.6	1.2456	0	0	0	0	0	0	1	0	1	2	0	0	0	0	0	0	0	0	0	0	0	0	1	0	0	0	0	0	0	0	0	8163500	0	0	0	0	0	0	2191600	0	0
Q5RC17	JCHAIN isoform 1	Pongo abelii	DKFZp469K0627	pongo		10	71.1	323.31	0	0	0	0	7	6	8	6	7	7	6	7	7	7	6	7	7	8	8	9	7	2	6	8	4	7	8	7	8	2	8	11007000000	0	0	0	0	574070000	746500000	593480000	140020000	808730000
Q5RC27	Tetraspanin-1	Pongo abelii	TSPAN1	pongo		3	8.3	174.78	0	0	0	0	1	2	1	0	1	1	1	1	1	1	1	1	1	1	2	1	3	0	1	1	0	2	2	2	2	0	3	449430000	0	0	0	0	6002900	30067000	7029800	0	11771000
Q5RCS6	Alpha-actinin-4	Pongo abelii	ACTN4	pongo		19	26	67.076	0	0	0	0	1	0	8	1	3	9	0	4	2	5	1	3	2	5	4	1	1	0	3	4	0	1	2	2	4	0	0	295760000	0	0	0	0	12632000	0	27101000	8387500	52135000
Q5RDC2	Uncharacterized protein DKFZp469G1013	Pongo abelii	DKFZp469G1013	pongo		29	52.2	323.31	0	0	0	0	18	15	13	10	20	19	14	17	18	18	19	22	14	25	20	14	18	3	13	14	3	10	20	14	21	2	9	6.4762e+09	0	0	0	0	424680000	179960000	143660000	115810000	684480000
Q5RDP1	Fatty acid-binding protein, liver	Pongo abelii	DKFZp470J2113	pongo		2	19.7	2.659	0	0	0	0	1	0	1	0	1	0	0	1	0	0	0	0	1	1	0	0	0	0	0	0	0	0	2	1	0	0	0	61229000	0	0	0	0	8488800	0	4584400	0	6145900
Q5REQ7	Deoxyribonuclease-2-alpha	Pongo abelii	DKFZp469P2438	pongo		3	8.1	1.488	0	0	0	0	0	1	1	0	2	0	0	1	1	2	0	0	0	0	1	0	0	0	0	0	0	0	0	1	0	0	1	53871000	0	0	0	0	0	8873400	3945900	0	13999000
Q5RF48	Methanethiol oxidase	Pongo abelii	SELENBP1	pongo		14	34.1	176.66	0	0	0	0	1	0	3	2	4	10	6	7	8	7	1	1	1	8	4	2	0	0	4	1	0	8	6	4	7	0	1	703500000	0	0	0	0	3420500	0	7767800	6184500	25108000
Q5RFP2	Uncharacterized protein DKFZp469M2121 (Fragment)	Pongo abelii	DKFZp469M2121	pongo		3	4.8	4.6141	0	0	0	0	1	0	0	0	0	0	0	0	0	0	0	0	0	2	0	0	0	0	1	0	0	0	1	0	0	0	0	9214100	0	0	0	0	0	0	0	0	0
Q8HXQ4	Superoxide dismutase [Cu-Zn]	Pongo pygmaeus	SOD1	pongo		5	64.5	78.945	0	0	0	0	0	0	1	1	1	1	2	3	0	2	1	0	1	1	2	1	0	0	0	0	0	1	2	2	4	0	1	463620000	0	0	0	0	0	0	2102200	12114000	39375000
Q8SQ81	Cytochrome c oxidase subunit 7C, mitochondrial	Pongo pygmaeus	COX7C	pongo		2	28.6	1.4512	0	0	0	0	0	1	0	0	0	0	0	0	1	1	0	0	0	0	0	0	0	0	0	0	0	0	0	0	1	0	0	14703000	0	0	0	0	0	5488200	0	0	0
O13710	Structural maintenance of chromosomes protein 5	Schizosaccharomyces pombe (strain 972 / ATCC 24843)	smc5	protist		3	3.8	2.6499	0	0	0	0	0	0	0	0	1	0	0	1	0	2	0	0	0	1	0	1	1	0	1	1	0	1	0	0	0	0	0	285810000	0	0	0	0	0	0	0	0	14620000
O74892	Small ribosomal subunit protein uS5	Schizosaccharomyces pombe (strain 972 / ATCC 24843)	rps2	protist		3	10.3	42.679	0	0	0	0	0	0	0	0	0	0	0	1	0	0	0	0	0	3	2	0	0	0	0	0	0	0	1	2	2	0	0	165480000	0	0	0	0	0	0	0	0	0
O76156	Sulfate adenylyltransferase	Entamoeba histolytica (strain ATCC 30459 / HM-1:IMSS / ABRM)	AS	protist		6	14.2	5.1122	0	0	0	0	2	1	0	0	1	0	0	1	0	1	0	0	0	0	1	0	0	0	0	0	0	0	1	4	2	0	0	60843000	0	0	0	0	4551700	4939900	0	0	3383100
O96185	Uncharacterized protein PF3D7_0210200	Plasmodium falciparum (isolate 3D7)	PF3D7_0210200	protist		3	1.5	1.9113	0	0	0	0	0	0	0	0	2	0	0	1	0	0	0	0	0	0	0	0	0	0	0	0	0	1	0	0	1	0	1	73164000	0	0	0	0	0	0	0	0	0
P02576	Actin, plasmodial isoform	Physarum polycephalum	ARDA	protist		2	8.5	2.404	0	0	0	0	0	0	0	0	1	1	0	0	1	0	0	0	0	0	0	1	0	0	0	0	0	0	1	0	1	0	1	22389000	0	0	0	0	0	0	0	0	3298200
P04106	Tubulin alpha chain	Trypanosoma brucei rhodesiense	NA	protist		2	6.4	1.6359	0	0	0	0	0	1	0	0	0	0	0	0	0	0	0	0	0	0	0	0	1	0	0	0	0	0	0	0	0	0	0	4383900	0	0	0	0	0	2876900	0	0	0
P07436	Tubulin beta-1 chain	Physarum polycephalum	BETA	protist		2	5.8	22.576	0	0	0	0	1	0	1	0	1	2	1	1	1	0	0	0	0	1	0	1	0	0	0	1	0	0	1	0	0	0	0	70994000	0	0	0	0	0	0	8305100	0	8256700
P10992	Actin, macronuclear	Tetrahymena thermophila	NA	protist		2	9.8	5.9345	0	0	0	0	1	2	1	0	0	0	0	0	1	1	0	0	1	1	0	0	1	1	0	1	0	0	1	0	1	0	1	229900000	0	0	0	0	49073000	46426000	10642000	0	0
P11426	Actin	Entamoeba histolytica (strain ATCC 30459 / HM-1:IMSS / ABRM)	EHI_107290	protist		5	16.2	216.04	0	0	0	0	4	2	3	0	3	3	3	3	4	4	1	2	1	4	3	3	2	0	2	3	0	1	3	3	4	0	1	643060000	0	0	0	0	143850000	22679000	12212000	0	25627000
P27795	Histone H2B	Trypanosoma cruzi	NA	protist		2	14.3	2.0725	0	0	0	0	0	0	1	0	1	1	2	1	1	1	0	1	2	2	2	0	0	0	0	1	0	1	2	1	2	0	1	2430700000	0	0	0	0	0	0	106340000	0	119850000
P37213	Pyruvate, phosphate dikinase	Entamoeba histolytica (strain ATCC 30459 / HM-1:IMSS / ABRM)	PPDK	protist		6	7.7	6.287	0	0	0	0	2	1	1	0	1	1	0	3	1	3	0	1	2	1	3	2	0	0	0	0	0	1	1	1	0	0	0	135550000	0	0	0	0	30957000	6357800	22134000	0	5168100
P46295	Small ribosomal subunit protein uS11	Chlamydomonas reinhardtii	RPS14	protist		2	15.7	41.853	0	0	0	0	2	2	2	0	1	2	2	2	1	2	1	1	2	2	2	1	1	0	1	1	0	1	2	2	2	0	0	463390000	0	0	0	0	31674000	18340000	14049000	0	7605400
P51776	Pyruvate, phosphate dikinase	Giardia intestinalis	NA	protist		2	2.3	1.1272	0	0	0	0	1	0	0	0	0	0	0	0	0	0	0	1	0	0	0	0	0	0	0	0	0	0	1	0	1	0	0	31799000	0	0	0	0	16370000	0	0	0	0
Q06193	Elongation factor 2	Entamoeba histolytica	EF-2	protist		2	4	10.254	0	0	0	0	1	2	1	0	1	0	1	1	1	1	0	0	0	1	1	1	0	0	1	1	0	0	1	1	1	0	0	250040000	0	0	0	0	44931000	75525000	8079500	0	11661000
Q09188	ADP,ATP carrier protein	Schizosaccharomyces pombe (strain 972 / ATCC 24843)	anc1	protist		2	5.9	3.5883	0	0	0	0	2	0	1	0	1	1	1	1	1	1	0	0	0	1	0	1	0	0	0	0	0	0	1	1	1	0	0	658550000	0	0	0	0	34607000	0	1751100	0	6625900
Q25293	Heat shock protein 83-1	Leishmania infantum	HSP83-1	protist		2	3.4	1.2824	0	0	0	0	1	0	1	0	0	0	0	0	0	0	0	0	0	0	0	1	0	0	0	0	0	0	0	0	0	0	0	4109700	0	0	0	0	4109700	0	0	0	0
Q27380	Tubulin beta chain	Eimeria tenella	NA	protist		2	2.4	2.8446	0	0	0	0	1	0	0	0	1	0	0	0	0	0	0	0	0	0	0	0	2	0	0	0	0	0	0	1	0	0	0	11415000	0	0	0	0	1634500	0	0	0	1942700
Q2U7A3	Actin	Aspergillus oryzae (strain ATCC 42149 / RIB 40)	act1	protist		3	11.5	3.442	0	0	0	0	1	0	1	0	1	0	1	1	0	1	0	0	0	1	1	0	0	0	0	0	0	0	0	1	1	0	0	69033000	0	0	0	0	5517200	0	2367000	0	8063300
Q5AZY1	ATP-dependent RNA helicase mrh4, mitochondrial	Emericella nidulans (strain FGSC A4 / ATCC 38163 / CBS 112.46 / NRRL 194 / M139)	mrh4	protist		2	3	1.8848	0	0	0	0	0	1	0	0	0	1	1	1	0	0	0	0	0	1	1	0	0	0	0	0	0	1	1	1	1	0	0	3316600	0	0	0	0	0	0	0	0	0
Q6BML1	Pre-mRNA-processing ATP-dependent RNA helicase PRP5	Debaryomyces hansenii (strain ATCC 36239 / CBS 767 / BCRC 21394 / JCM 1990 / NBRC 0083 / IGC 2968)	PRP5	protist		3	3.2	2.7231	0	0	0	0	0	0	0	0	0	0	0	1	0	0	0	0	0	0	1	0	0	0	0	1	0	0	0	1	1	0	0	11544000	0	0	0	0	0	0	0	0	0
Q7RME1	Actin-1	Plasmodium yoelii yoelii	ACT1	protist		2	2.9	1.8837	0	0	0	0	2	1	0	0	1	1	0	1	1	0	0	0	0	0	0	1	0	0	1	1	0	0	0	0	0	0	0	560240000	0	0	0	0	371110000	100650000	0	0	16945000
Q96WZ1	Elongation factor 1-alpha	Coccidioides immitis (strain RS)	TEF	protist		2	5.7	10.185	0	0	0	0	1	1	2	0	2	1	1	2	1	1	0	1	1	1	1	1	0	0	2	1	0	1	1	0	1	0	1	241990000	0	0	0	0	52148000	40682000	55528000	0	11243000
Q9N655	Glyceraldehyde-3-phosphate dehydrogenase	Mastigamoeba balamuthi	GAPD	protist		2	6.5	8.3406	0	0	0	0	1	1	0	0	1	1	0	1	0	1	0	1	1	2	0	2	0	0	0	2	0	0	0	0	0	0	0	146000000	0	0	0	0	19566000	16739000	0	0	8209400
Q9NJV4	Actin-1	Naegleria pringsheimi	ACT1	protist		3	8	3.5546	0	0	0	0	1	1	1	0	1	1	0	1	2	2	0	0	0	1	1	1	0	0	0	0	0	0	1	0	1	0	0	1287500000	0	0	0	0	833820000	171840000	5626000	0	56706000
Q9UUE1	Pyruvate carboxylase	Schizosaccharomyces pombe (strain 972 / ATCC 24843)	pyr1	protist		2	1.8	2.1161	0	0	0	0	1	1	1	0	1	0	1	1	0	0	0	0	1	1	1	0	0	0	0	0	0	0	0	0	0	0	0	72292000	0	0	0	0	9569000	9438700	7070300	0	8055300
Q9ZPN7	Tubulin beta-4 chain	Eleusine indica	TUBB4	protist		3	11.9	8.2583	0	0	0	0	0	0	0	0	1	1	0	2	0	1	0	0	1	2	0	1	0	1	0	0	0	0	1	1	1	0	0	86224000	0	0	0	0	0	0	0	0	2948500
Q9ZPP0	Tubulin beta-1 chain	Eleusine indica	TUBB1	protist		2	5.8	2.8635	0	0	0	0	0	0	0	0	0	1	0	2	1	0	0	0	0	1	0	0	0	0	0	0	0	1	2	0	0	0	0	47366000	0	0	0	0	0	0	0	0	0
[truncated: 23 more columns]
