# Supplementary material for: Continuous and prolonged breastfeeding in wild Bornean orangutans verified with fecal proteomics
Source: Commun Biol. 2026 May 25;9:973. doi: 10.1038/s42003-026-09968-2 (PMC13376732; doi:10.1038/s42003-026-09968-2)
Supplement: Supplementary file 4 — Supplementary data 2 [file 42003_2026_9968_MOESM4_ESM.xlsx]

## Sheet: d2_milk
PID	PN	OS	GN	class	Razor + unique peptides	Unique + razor sequence coverage [%]	Score	Razor + unique peptides P01	Razor + unique peptides P02	Razor + unique peptides P03	Razor + unique peptides P04	Razor + unique peptides P05	Razor + unique peptides P06	Razor + unique peptides P07	Razor + unique peptides P08	Razor + unique peptides P09	Razor + unique peptides P10	Razor + unique peptides P11	Razor + unique peptides P12	Intensity	Intensity P01	Intensity P02	Intensity P03	Intensity P04	Intensity P05	Intensity P06	Intensity P07	Intensity P08	Intensity P09	Intensity P10	Intensity P11	Intensity P12		id
A0A248QF42	Peptidyl-prolyl cis-trans isomerase	Pongo pygmaeus	NA	pongo	8	55.2	36.102	4	3	5	4	4	4	6	6	5	5	6	7	356720000	12387000	20137000	42160000	9106100	14944000	27510000	65266000	31418000	35987000	28554000	43501000	25746000		82
A0A2J8R373	C4B isoform 1	Pongo abelii	CR201_G0054468	pongo	33	23.8	126.01	27	5	9	5	12	5	4	2	7	2	0	0	103420000	49437000	2959300	26509000	1139000	10651000	3094000	3074900	1168300	4876900	508780	0	0		84
A0A2J8R4G9	Complement C2	Pongo abelii	CR201_G0054010	pongo	23	22.8	102.73	22	6	7	5	9	7	5	7	9	3	4	2	81566000	33775000	6342500	8966300	2479000	6780100	3686200	3441900	3539500	8701400	1935500	1102200	816140		85
A0A2J8R547	Ras-related C3 botulinum toxin substrate 1	Pongo abelii	CR201_G0053876	pongo	5	27.6	13.364	3	2	4	4	3	4	4	3	4	4	4	5	130920000	2477600	3235200	14547000	13949000	9836700	14283000	19479000	12453000	10042000	8066200	15336000	7217800		86
A0A2J8R7I0	VWA1 isoform 4 (Fragment)	Pongo abelii	CR201_G0053290	pongo	7	16.4	9.1836	5	4	5	4	3	4	4	2	4	3	5	3	1441400000	68741000	52059000	63466000	87625000	37346000	101500000	248460000	354420000	74696000	74263000	194470000	84344000		87
A0A2J8R8V0	IGHV3-33 isoform 1 (Fragment)	Pongo abelii	CR201_G0052735	pongo	2	15.4	8.4253	2	2	1	1	1	1	1	2	1	2	0	1	13226000	2231900	2930900	1912900	1213700	719460	564420	469390	620750	897590	905370	0	759620		88
A0A2J8R8X5	IGHG1 isoform 2 (Fragment)	Pongo abelii	CR201_G0052853	pongo	7	36.4	118.67	7	5	3	4	3	5	5	6	4	3	3	5	564290000	96969000	82718000	92410000	46571000	59617000	29560000	56087000	30553000	35773000	14002000	16531000	3503700		90
A0A2J8R8X6	IGHV1-2 isoform 1	Pongo abelii	CR201_G0052796	pongo	2	16.9	7.3315	1	0	0	0	0	0	1	1	0	0	1	1	2261400	1152600	0	0	0	0	0	433540	319620	0	0	282310	73329		91
A0A2J8R8Y0	IGHM isoform 2 (Fragment)	Pongo abelii	CR201_G0052849	pongo	15	42.6	280.39	15	12	7	7	6	7	5	5	5	5	6	7	567850000	347080000	122320000	33866000	12522000	6092600	8628600	9636100	6268300	4921400	5633800	6350200	4529000		92
A0A2J8RBZ5	Terpene cyclase/mutase family member	Pongo abelii	CR201_G0052025	pongo	6	11.8	2.6103	0	0	2	1	0	1	2	0	0	1	4	1	5049400	0	0	1204400	204220	0	414370	822120	0	0	263880	1958500	181880		93
A0A2J8RFA4	2,3-cyclic-nucleotide 3-phosphodiesterase	Pongo abelii	CR201_G0051499	pongo	16	32.9	22.756	3	3	4	4	7	4	4	5	4	7	8	6	31938000	1551200	1429800	4348800	3706000	4214800	2697900	2819200	1648700	1282100	2457800	4147900	1633900		94
A0A2J8RVP6	CSN1S1 isoform 6 (Fragment)	Pongo abelii	CR201_G0048237	pongo	6	76.4	323.31	5	6	5	6	5	5	5	5	5	5	5	6	230980000	23711000	33885000	24409000	18237000	17845000	20505000	23292000	16591000	14546000	16178000	11399000	10377000		95
A0A2J8RZ87	IGLV1-50 isoform 1 (Fragment)	Pongo abelii	CR201_G0047507	pongo	2	28.7	13.129	2	2	1	2	2	1	1	1	2	2	2	2	42342000	7403700	839820	4859800	3761900	3436600	4381900	4714900	3006000	3189400	2749200	2450400	1548000		97
A0A2J8S529	BTN1A1 isoform 1	Pongo abelii	BTN1A1	pongo	41	67.7	323.31	29	33	36	36	35	36	34	35	32	36	36	34	19204000000	879380000	1245700000	1990699999.9999998	1857599999.9999998	1318300000	1706399999.9999998	2232900000	1773399999.9999998	1180500000	1665499999.9999998	2528100000	825090000		98
A0A2J8S611	SPINT1 isoform 11 (Fragment)	Pongo abelii	CR201_G0046074	pongo	4	16.7	4.0477	1	2	2	0	1	0	1	0	0	0	0	0	3015700	734970	1453700	525940	0	181000	0	120010	0	0	0	0	0		99
A0A2J8SAG8	Ras-related protein Rab-18	Pongo abelii	CR201_G0044653	pongo	13	70.9	107.59	7	8	10	12	9	10	10	11	10	9	11	9	518810000	9671500	17233000	80032000	55506000	32973000	58042000	38855000	67018000	25565000	48741000	60736000	24435000		101
A0A2J8SC32	Perilipin	Pongo abelii	CR201_G0044348	pongo	26	66.8	323.31	13	15	19	18	18	20	19	20	17	18	20	20	4442800000	468450000	104830000	411520000	262940000	233780000	260180000	433180000	204860000	383130000	765470000	340070000	574450000		102
A0A2J8SJ24	UDP-glucose 4-epimerase (Fragment)	Pongo abelii	CR201_G0042740	pongo	4	21.5	5.8114	0	0	0	2	0	2	4	0	2	2	2	2	7544300	0	0	0	352030	0	387140	3349800	0	1672700	536030	896460	350150		103
A0A2J8SLQ7	Peroxiredoxin-1 (Fragment)	Pongo abelii	CR201_G0041884	pongo	7	38.6	15.117	1	1	1	2	1	3	2	2	4	2	6	4	40997000	78418	350580	693790	7517500	103080	658110	2584400	497080	9758500	4914100	10034000	3807800		104
A0A2J8SNF6	STX3 isoform 2	Pongo abelii	CR201_G0041669	pongo	3	12.8	6.5075	0	0	0	1	0	0	2	0	0	1	1	1	1436800	0	0	0	251560	0	0	732400	0	0	141980	186630	124200		106
A0A2J8SPU6	Profilin	Pongo abelii	CR201_G0041552	pongo	5	43.6	8.076	1	0	0	1	1	1	3	2	1	1	3	5	16223000	385620	0	0	294030	146310	1414000	1825400	2972500	961240	412740	4568100	3243300		107
A0A2J8SU97	Annexin (Fragment)	Pongo abelii	CR201_G0040154	pongo	2	13.7	0.61334	0	0	0	2	0	0	0	0	0	0	0	0	1756200	0	0	0	1756200	0	0	0	0	0	0	0	0		108
A0A2J8SV15	DENND5A isoform 4	Pongo abelii	CR201_G0039754	pongo	3	4.8	2.6576	2	1	1	1	2	1	1	0	1	1	1	1	43756000	9066000	3917900	5675800	3178800	1480200	2209000	4395800	0	4168900	2026400	5538200	2099300		109
A0A2J8SVK6	TPP1 isoform 11	Pongo abelii	CR201_G0039835	pongo	2	6.6	3.6991	2	1	0	1	1	1	1	1	1	0	1	1	9366700	3971500	677190	0	369080	860430	1007600	290310	401400	766870	0	593430	428840		110
A0A2J8SXH4	KRT4 isoform 1	Pongo abelii	CR201_G0039354	pongo	22	42.3	116.93	3	1	1	22	4	0	3	0	0	0	0	0	77721000	780880	787790	1591900	68836000	1489600	0	4235100	0	0	0	0	0		111
A0A2J8SYZ4	T0137840 isoform 1	Pongo abelii	CRIP1	pongo	3	45.5	38.577	0	0	2	2	2	2	2	2	2	2	3	2	36223000	0	0	3690600	2864900	532930	1996400	4678400	3093100	4099800	4029000	5981700	5256200		112
A0A2J8T0B3	GLI pathogenesis related 2	Pongo abelii	GLIPR2	pongo	6	61.7	107.05	4	4	5	6	5	5	6	5	4	6	6	5	378360000	18294000	16404000	44993000	35767000	18917000	23146000	58019000	35531000	21891000	33978000	49362000	22056000		113
A0A2J8T0S9	Ciliary neurotrophic factor receptor subunit alpha (Fragment)	Pongo abelii	CR201_G0038975	pongo	2	7.8	0.76944	0	0	0	0	0	0	1	0	0	0	2	1	614660	0	0	0	0	0	0	314260	0	0	0	257100	43300		114
A0A2J8T1C6	ADP-ribosylation factor 4 (Fragment)	Pongo abelii	CR201_G0038789	pongo	2	14.2	5.3775	0	1	0	1	0	2	0	1	1	0	1	1	4429100	0	201880	0	921860	0	868580	0	334490	123840	0	898020	1080500		115
A0A2J8T262	CROCC isoform 3	Pongo abelii	CR201_G0038173	pongo	3	1.5	4.8252	1	2	1	2	0	1	1	1	2	0	2	1	3089200	0	143370	0	0	0	0	0	0	1818400	0	985160	142210		116
A0A2J8T3F5	long-chain-fatty-acid--CoA ligase	Pongo abelii	CR201_G0037889	pongo	7	19.1	8.1188	0	2	2	2	3	3	4	3	1	3	5	5	34058000	0	702990	2508000	1514600	1539400	3043600	5486200	1818700	1154000	2081300	10053000	4156100		117
A0A2J8T813	RAB11A isoform 7 (Fragment)	Pongo abelii	CR201_G0037035	pongo	6	35.5	19.336	3	3	1	2	3	2	6	6	6	5	6	6	52595000	1171100	3601600	1912600	3315300	575950	1453400	9590400	5992700	8896700	5139300	4728400	6217800		118
A0A2J8T8T6	Annexin	Pongo abelii	CR201_G0037169	pongo	7	36.5	25.118	2	1	1	4	2	4	4	3	4	2	6	2	30909000	460760	194700	595430	3623800	1156700	3938800	2246000	3939000	5291000	1058300	6017200	2387600		119
A0A2J8TB70	Peptidyl-cysteine S-nitrosylase GAPDH	Pongo abelii	CR201_G0036254	pongo	11	63.1	65.764	2	5	6	9	8	7	8	8	9	5	8	8	273520000	2837700	14913000	35116000	31957000	13512000	21138000	40667000	23980000	28971000	17968000	25704000	16761000		120
A0A2J8TBH3	Triosephosphate isomerase	Pongo abelii	CR201_G0036281	pongo	6	31.7	18.151	0	2	2	3	1	1	4	3	4	1	2	4	18123000	0	1501700	1666800	1306600	137050	307720	3469300	1489800	2786300	699700	2609800	2148800		121
A0A2J8TIM1	Tumor necrosis factor ligand superfamily member	Pongo abelii	TNFSF10	pongo	4	15.3	12.237	3	3	2	1	1	1	1	1	0	1	1	2	5542200	553640	2092700	858320	712850	201220	278680	344580	69989	0	151250	78021	200900		123
A0A2J8TLG9	SERPINA5 isoform 1	Pongo abelii	SERPINA5	pongo	7	19.5	26.714	3	5	2	5	5	5	3	3	2	6	3	1	94046000	1544500	9855400	3758700	14931000	11260000	15873000	9879100	10869000	2054800	10689000	2837200	493730		124
A0A2J8TLQ5	SERPINA1 isoform 1	Pongo abelii	CR201_G0033988	pongo	29	55.5	242.81	23	18	17	19	18	19	17	20	20	18	19	19	1610399999.9999998	233070000	180980000	120410000	134230000	98127000	115270000	156550000	129230000	163790000	98816000	93856000	86110000		125
A0A2J8TXW3	GANAB isoform 6	Pongo abelii	GANAB	pongo	5	6.7	5.8881	3	3	2	3	1	2	3	1	1	3	1	2	15247000	2154200	1868200	1855100	1254400	361320	1307300	1781600	175270	258450	1752800	777300	1701300		126
A0A2J8TZM7	Cofilin-1	Pongo abelii	CFL1	pongo	5	45.6	26.978	0	1	1	1	0	2	2	2	3	1	2	2	49079000	0	166250	318180	671180	0	5833100	7097700	8669100	8220800	4064000	12737000	1302000		127
A0A2J8U920	KLK6 isoform 1	Pongo abelii	KLK6	pongo	7	37.7	53.872	6	6	5	5	7	6	7	6	4	6	6	7	192640000	17613000	17947000	18154000	14694000	15579000	12464000	22183000	10923000	5699500	17290000	17648000	22449000		128
A0A2J8U942	KLK8 isoform 4	Pongo abelii	KLK8	pongo	7	44.6	46.696	5	3	1	2	1	0	1	1	3	2	0	0	93240000	61426000	18584000	2399200	816370	923380	0	908050	506590	7170700	506370	0	0		129
A0A2J8UBW1	Peroxiredoxin-6	Pongo abelii	PRDX6	pongo	3	13.8	7.1734	0	0	2	2	1	1	3	1	3	1	2	2	8085000	0	0	757840	450430	99427	217160	2704100	147710	1510200	379780	1007400	810990		130
A0A2J8UBW5	SERPINC1 isoform 1	Pongo abelii	CR201_G0028956	pongo	5	15.1	2.6515	2	3	0	1	0	0	0	1	1	0	0	0	2564400	918570	512630	0	586900	0	0	0	385920	160340	0	0	0		131
A0A2J8UFH4	14-3-3 protein zeta/delta (Fragment)	Pongo abelii	CR201_G0028223	pongo	7	28.5	34.309	3	3	4	4	3	3	5	3	6	3	4	4	74277000	1337300	3939100	12183000	6540400	3337600	5441900	12659000	5674800	7476100	4430900	6486800	4770500		132
A0A2J8UI61	CD63 isoform 12	Pongo abelii	CR201_G0027864	pongo	3	19.3	10.009	2	2	2	2	2	2	1	1	1	1	3	2	31942000	4887800	1242000	5487900	2396500	2149700	2340400	3860700	2504900	1922500	957660	1299100	2893100		133
A0A2J8UKK3	Amyloid-beta A4 protein (Fragment)	Pongo abelii	CR201_G0027179	pongo	6	15.7	13.819	4	3	2	2	2	1	2	0	1	2	2	3	14927000	6022800	1957100	1297900	1131400	725920	236750	841210	0	542000	388400	1209100	574070		135
A0A2J8UTX1	Albumin	Pongo abelii	CR201_G0024825	pongo	69	86.9	323.31	59	62	59	58	62	55	62	60	60	64	62	59	75657000000	5880499999.999999	8491499999.999999	6145399999.999999	7476599999.999999	5099300000	5589700000	7008299999.999999	8754600000	5418800000	6444299999.999999	6026899999.999999	3320799999.9999995		136
A0A2J8V220	FOLR1 isoform 1	Pongo abelii	FOLR1	pongo	12	56.4	171.56	9	8	11	9	8	8	10	11	11	9	11	8	1512099999.9999998	114790000	97815000	172950000	181870000	81866000	136930000	143850000	152300000	83206000	117180000	172110000	57285000		138
A0A2J8V7X6	Sulfhydryl oxidase	Pongo abelii	QSOX1	pongo	26	41.6	214.13	15	10	11	11	11	15	12	16	18	10	14	15	933370000	57349000	61252000	78677000	64286000	51097000	93913000	102520000	95951000	109820000	55807000	88610000	74086000		139
A0A2J8V8D1	nucleoside-diphosphate kinase	Pongo abelii	CMPK1	pongo	3	15.6	2.6479	0	0	1	1	1	0	0	0	0	0	1	0	4169500	0	0	2090800	185010	189190	0	0	0	0	0	1704600	0		140
A0A2J8V8U0	SCP2 isoform 17	Pongo abelii	CR201_G0021013	pongo	8	43.4	28.223	3	3	2	5	1	2	8	4	5	2	5	3	61936000	4133000	4583000	1532400	9854900	237410	1325900	17133000	5205600	5620000	5417000	5292600	1601400		141
A0A2J8VDB0	RRBP1 isoform 5	Pongo abelii	CR201_G0019731	pongo	4	5.4	1.0074	0	0	1	2	0	0	2	1	0	1	1	0	2640100	0	0	168590	514010	0	0	565860	863860	0	113530	414220	0		142
A0A2J8VEF2	Sclerostin domain-containing protein 1	Pongo abelii	CR201_G0019650	pongo	3	14.8	38.778	2	3	3	3	3	3	3	3	3	3	3	3	164120000	3358100	8510300	14658000	13020000	15010000	18044000	23251000	13459000	11482000	18066000	15056000	10203000		143
A0A2J8VGE7	MUC1 isoform 10 (Fragment)	Pongo abelii	CR201_G0019128	pongo	2	23.5	9.4368	2	1	1	1	1	1	1	1	2	1	1	1	25509000	1944000	2852600	613390	2450600	761700	1873500	2314000	1814500	3858300	2408000	2440400	2177900		144
A0A2J8VLH4	Platelet glycoprotein 4 (Fragment)	Pongo abelii	CR201_G0018141	pongo	10	29.8	44.465	1	3	6	5	3	5	7	7	4	5	5	6	122110000	371150	2802800	9656700	8983500	3296000	10539000	28097000	19404000	5459700	10820000	13689000	8995200		145
A0A2J8VMA9	Acyl-CoA-binding protein	Pongo abelii	DBI	pongo	4	62.1	29.321	0	2	4	4	4	4	3	4	4	3	1	1	171820000	0	3440500	44868000	14321000	11485000	29565000	26317000	20763000	12722000	7065200	627400	647860		146
A0A2J8VRI6	TTN isoform 7	Pongo abelii	CR201_G0017238	pongo	29	1	2.5927	8	7	6	8	7	11	8	8	11	9	7	9	470850000	24598000	47451000	34832000	38466000	45068000	38592000	67084000	46426000	29417000	43291000	29771000	25855000		147
A0A2J8VSK1	LCP1 isoform 1 (Fragment)	Pongo abelii	CR201_G0016723	pongo	13	23.8	20.382	3	2	4	9	3	3	8	6	10	6	7	9	48475000	413130	664680	6258600	5862100	665290	969450	9931700	4325600	9496900	3276600	3903900	2707400		148
A0A2J8VWY7	MFGE8 isoform 3	Pongo abelii	MFGE8	pongo	23	71.8	267.6	15	15	19	19	17	19	18	19	18	19	18	17	2853500000	186720000	241630000	279340000	264660000	205550000	258120000	228530000	296920000	165110000	293850000	323420000	109690000		150
A0A2J8VX49	Aminopeptidase (Fragment)	Pongo abelii	CR201_G0014756	pongo	18	22.4	27.77	0	4	9	4	3	5	7	3	4	4	8	7	47002000	0	1130200	6571300	3494800	1978000	6413200	5346900	2808900	1811700	1812300	12786000	2848500		151
A0A2J8W3B3	LMAN1 isoform 1	Pongo abelii	LMAN1	pongo	8	21.8	14.834	0	1	0	1	1	0	3	0	0	1	7	4	11216000	0	744350	0	254240	0	0	1850400	0	0	0	6967300	1399700		152
A0A2J8W809	Carboxypeptidase	Pongo abelii	CR201_G0012150	pongo	2	7.4	1.5608	2	0	0	0	0	0	0	0	0	0	0	0	2157200	2157200	0	0	0	0	0	0	0	0	0	0	0		153
A0A2J8WDF6	ATP2B2 isoform 8 (Fragment)	Pongo abelii	CR201_G0011246	pongo	5	5.3	20.86	1	3	1	3	1	1	1	3	1	2	3	1	12992000	3219600	877670	882020	1504800	280970	530500	782020	1212400	61593	1462900	1880900	296240		154
A0A2J8WFA9	MDK isoform 12 (Fragment)	Pongo abelii	CR201_G0010941	pongo	2	15.3	2.5381	0	1	0	1	1	1	1	2	1	1	1	2	6932900	0	215700	0	666370	648760	732700	795860	675290	743910	1138900	436070	879330		155
A0A2J8WG23	CD59 isoform 11	Pongo abelii	CR201_G0011115	pongo	6	24.6	43.19	5	5	5	5	5	5	5	5	5	6	5	5	1113900000	78740000	62716000	135370000	82999000	81975000	74573000	145400000	81007000	126660000	90236000	97167000	57100000		156
A0A2J8WG27	Catalase	Pongo abelii	CR201_G0011097	pongo	3	8.3	2.8151	0	1	0	1	0	0	1	1	1	2	0	1	1952300	0	563900	0	211290	0	0	244790	69173	208180	580480	0	74532		157
A0A2J8WID0	Apolipoprotein D (Fragment)	Pongo abelii	CR201_G0010808	pongo	4	21.9	16.274	2	0	1	4	0	0	0	0	0	0	0	0	11709000	2850200	0	0	8858900	0	0	0	0	0	0	0	0		158
A0A2J8WPV5	SERBP1 isoform 4	Pongo abelii	CR201_G0008553	pongo	2	7.5	37.117	1	1	2	1	1	1	1	0	2	0	1	1	14197000	2240000	2480200	1658800	1642500	2005300	1055800	1320800	0	781490	0	422560	589180		159
A0A2J8WRN4	TNC isoform 5	Pongo abelii	TNC	pongo	34	20.6	142.03	31	8	10	2	2	1	0	0	0	0	1	1	87316000	70959000	4865300	9943300	791570	381920	374480	0	0	0	0	0	0		160
A0A2J8WS35	Thioredoxin	Pongo abelii	TXN	pongo	3	36.5	1.7809	0	1	1	2	0	2	1	2	1	1	2	2	14606000	0	842810	1162300	3595800	0	952160	1960900	1698700	1056900	87794	1850800	1398200		161
A0A2J8WSS5	CP isoform 1	Pongo abelii	CR201_G0007644	pongo	4	7	27.821	3	2	1	1	0	1	1	1	2	1	0	0	14226000	4249600	2528600	971440	1458300	0	542300	1475500	957360	1702700	340750	0	0		162
A0A2J8WU93	Isocitrate dehydrogenase [NADP]	Pongo abelii	CR201_G0007031	pongo	13	32.9	51.029	1	3	5	3	1	6	8	6	9	5	7	7	73813000	244040	1837700	15157000	3102800	406660	4216600	16902000	4524000	10365000	3679500	7579900	5798000		163
A0A2J8X0B1	Heat shock cognate 71 kDa protein	Pongo abelii	CR201_G0005905	pongo	14	28.2	31.675	5	1	3	4	4	2	6	3	5	2	5	5	46165000	3299000	840550	8149700	2765600	2234000	1146500	9260000	2911900	4156800	2222300	5049500	4129100		164
A0A2J8X3N1	Cathepsin B	Pongo abelii	CR201_G0004893	pongo	3	13.6	6.3889	2	2	0	0	0	0	0	0	1	0	0	2	6101300	1303700	2652700	0	0	0	0	0	0	1069700	0	0	1075200		165
A0A2J8X493	Lipoprotein lipase	Pongo abelii	LPL	pongo	20	52.4	229.1	18	14	11	12	10	13	16	15	13	15	12	13	1774599999.9999998	191830000	159050000	89819000	135060000	62816000	117780000	224330000	251600000	131350000	134600000	167920000	108410000		166
A0A2J8X5F8	Clusterin	Pongo abelii	CLU	pongo	28	51	323.31	24	18	17	20	23	20	19	19	18	14	18	16	3839299999.9999995	653650000	273450000	273360000	382710000	381670000	428680000	388710000	388480000	243400000	136200000	170110000	118890000		168
A0A2J8X8E6	Transmembrane 9 superfamily member	Pongo abelii	CR201_G0004288	pongo	7	11.2	2.8068	0	1	2	0	0	0	2	2	1	0	3	3	4204700	0	337160	704950	0	0	0	1387600	323160	38915	0	1084800	328180		169
A0A2J8XB06	Ezrin (Fragment)	Pongo abelii	CR201_G0004043	pongo	19	31.1	42.514	4	3	6	6	1	2	8	3	13	7	8	9	94752000	473430	1894900	11081000	7044100	1179100	2683500	16230000	4489000	23419000	7167000	8529900	10561000		170
A0A2J8XCL1	UTP--glucose-1-phosphate uridylyltransferase	Pongo abelii	UGP2	pongo	24	48.8	95.855	6	8	13	15	6	12	17	13	22	14	17	17	1489399999.9999998	1969400	9968500	25724000	372030000	5048300	17272000	77473000	25639000	71419000	786980000	55261000	40636000		171
A0A2J8XIA2	Perilipin	Pongo abelii	PLIN2	pongo	35	75.3	323.31	17	22	25	26	23	24	25	24	23	24	31	23	9534800000	284610000	423310000	842070000	956300000	634080000	801200000	1071999999.9999999	992030000	501170000	935150000	1571699999.9999998	521120000		172
A0A2J8XIT3	Beta-1,4-galactosyltransferase	Pongo abelii	CR201_G0001993	pongo	14	41.1	235.26	9	13	10	10	11	11	11	11	9	10	11	11	1690499999.9999998	76056000	259700000	180630000	142830000	105170000	141280000	225510000	126280000	79717000	104450000	151160000	97687000		173
A0A2J8XKC4	Phosphatidylethanolamine-binding protein 1	Pongo abelii	CR201_G0000966	pongo	7	57.8	40.013	1	2	3	4	4	3	3	3	3	3	5	5	212650000	9123300	14514000	26260000	15841000	12094000	15328000	31769000	12584000	19444000	18921000	24214000	12561000		174
A0A2J8XQG8	Pro-epidermal growth factor	Pongo abelii	EGF	pongo	6	5.3	7.2091	0	0	0	0	0	1	0	1	0	0	4	2	1118900	0	0	0	0	0	76609	0	79866	0	0	649940	312440		175
A0A2J8XVX2	14-3-3 protein beta/alpha	Pongo abelii	CR201_G0038426	pongo	2	10.2	1.6467	0	0	0	0	0	0	0	1	1	1	0	0	1217800	0	0	0	0	0	0	0	224860	704470	288460	0	0		176
A0A2J8XYY3	protein disulfide-isomerase	Pongo abelii	P4HB	pongo	8	19.4	52.749	1	1	3	3	4	2	3	3	5	1	4	3	33811000	237830	902090	8594300	1590300	2956300	1345700	5302900	2983500	2367200	992620	5015600	1522300		177
A0A2J8Y4V3	Heat shock protein HSP 90-beta	Pongo abelii	CR201_G0016550	pongo	6	8	12.724	3	3	2	4	2	3	4	3	4	2	4	3	149680000	18417000	2369500	12216000	11582000	17173000	16318000	19965000	7924000	8051300	10206000	14602000	10862000		178
A0A2J8Y5B0	MYOF isoform 3	Pongo abelii	MYOF	pongo	8	5	1.84	0	1	2	1	0	2	1	2	2	1	2	0	5028600	0	304170	1478200	354890	0	305740	690370	582190	613250	189470	510250	0		179
A0A2J8Y5C5	Retinol-binding protein	Pongo abelii	RBP4	pongo	4	17.1	1.4317	0	2	1	0	2	1	0	0	0	0	0	0	3465600	0	1318000	105960	0	2041700	0	0	0	0	0	0	0		180
A0A2J8Y7K5	Fatty acid-binding protein, heart (Fragment)	Pongo abelii	CR201_G0015823	pongo	19	84.1	259.74	12	15	14	13	14	14	16	14	16	18	16	17	7040199999.999999	227800000	452090000	827140000	550500000	505210000	551290000	959950000	538780000	626810000	574980000	736350000	489280000		181
A0A2J8Y7S1	CST1 isoform 1	Pongo abelii	LOC100440716	pongo	5	28.6	27.01	5	4	4	5	4	3	4	4	5	3	5	5	105760000	12326000	5454900	3215800	9405600	5372000	6345700	8537900	11416000	21985000	2461800	6098800	13140000		182
A0A663D5M8	Metalloproteinase inhibitor 3	Pongo abelii	TIMP3	pongo	4	22.7	8.5059	0	0	1	1	1	1	2	1	2	1	2	3	16070000	0	0	1325900	544560	267370	1521100	4125300	998550	1556600	1627000	1195800	2907500		183
A0A663D6Y1	STOM isoform 3	Pongo abelii	STOM	pongo	5	23.3	9.7781	2	0	1	2	0	0	0	1	2	0	4	1	8474000	1913100	0	571070	1220300	0	0	0	494030	1733300	0	1644500	897770		184
A0A663D824	Peptidyl-prolyl cis-trans isomerase	Pongo abelii	PPIB	pongo	8	36.1	13.217	1	2	1	4	2	5	6	4	5	5	3	2	16692000	52198	192170	258240	783490	1004200	2223900	4281300	1410200	2926400	2507100	721120	331480		185
A0A663D8J5	NPC intracellular cholesterol transporter 2	Pongo abelii	CR201_G0037690	pongo	8	50.3	29.202	7	4	2	3	2	2	1	1	5	3	3	5	81723000	14906000	11897000	4453400	4775000	3854400	3333500	5045400	3543000	10345000	4023200	6588300	8959600		186
A0A663D950	MUC15 isoform 3	Pongo abelii	CR201_G0050921	pongo	4	9.3	4.5543	1	1	2	2	2	2	1	1	2	1	3	2	17401000	137100	363720	1623800	870450	1926000	1194300	1303800	1605200	1340400	686730	4250700	2099000		187
A0A663D9Z9	HSPA6 isoform 1	Pongo abelii	CR201_G0042093	pongo	2	7.3	9.2426	2	2	2	2	2	2	2	2	2	2	2	1	7615499999.999999	749300000	461130000	181660000	814950000	917620000	648830000	1633899999.9999998	606910000	826180000	436120000	337550000	1335500		188
A0A663DAW3	IGKC isoform 1 (Fragment)	Pongo abelii	CR201_G0053602	pongo	7	77.4	292.77	7	7	6	7	7	7	7	7	6	7	7	7	9222600000	892670000	1003299999.9999999	841870000	958350000	681900000	815780000	884780000	809010000	516070000	624210000	722200000	472440000		189
A0A663DDM3	Beta-defensin 1	Pongo abelii	DEFB1	pongo	3	44.1	39.535	1	2	1	1	1	1	3	1	1	1	1	1	486980000	27158000	33507000	46299000	38854000	47908000	35157000	52616000	24015000	31475000	32335000	43809000	73845000		190
A0A663DDX6	EH domain containing 4	Pongo abelii	EHD4	pongo	8	17.9	6.7074	1	1	2	1	1	2	2	1	2	1	3	4	7533600	305840	123080	994790	337450	313200	396590	1212700	308460	501730	603050	935410	1501200		191
A0A663DHI7	Myristoylated alanine-rich C-kinase substrate	Pongo abelii	MARCKS	pongo	4	13.9	5.0296	1	0	1	3	0	3	0	0	4	0	3	2	4916100	0	0	0	273380	0	1047100	0	0	1818500	0	1248400	528680		192
A0A663DIH0	Ribonuclease 4	Pongo abelii	RAB1	pongo	2	16.3	3.1139	0	0	1	0	0	0	0	0	0	0	1	1	859610	0	0	310530	0	0	0	0	0	0	0	314740	234340		193
A0A6D2W2R5	CHRDL2 isoform 4	Pongo abelii	CR201_G0023305	pongo	21	50.7	182.01	17	11	13	11	13	12	16	11	15	14	11	11	1250600000	195570000	97341000	144340000	94146000	98571000	99787000	136330000	72010000	139900000	96021000	44244000	32338000		194
A0A6D2W355	CST3 isoform 1	Pongo abelii	CST3	pongo	4	37	9.3672	1	3	2	1	3	1	1	2	2	2	3	2	13796000	260100	2200300	2992900	114550	1940200	444010	1015300	1914200	942970	795710	896250	279320		195
A0A6D2WGZ2	Beta-2-microglobulin	Pongo abelii	B2M	pongo	8	66.4	125.95	8	4	5	4	4	4	4	5	3	5	4	4	2832700000	356800000	359810000	273330000	265480000	246940000	250670000	260990000	146850000	202500000	199730000	160030000	109550000		197
A0A6D2WLD0	small monomeric GTPase	Pongo abelii	RAP1A	pongo	7	29.3	25.77	0	2	5	4	3	4	5	2	2	3	5	3	37474000	0	1156700	7193200	2272800	2007600	2045600	9641000	1518200	1376000	1705900	6605200	1951500		198
A0A6D2WT31	Cell division control protein 42 homolog	Pongo abelii	CDC42	pongo	8	42.4	32.265	2	3	3	6	3	3	6	3	4	4	5	5	92003000	2431700	3229300	18640000	11943000	4932600	4979700	13475000	5515400	5547700	5396800	11540000	4371200		199
A0A6D2X156	C-C motif chemokine	Pongo abelii	CCL28	pongo	2	20.5	7.6551	1	1	1	1	0	0	1	2	2	2	1	2	22090000	1889800	2171300	1494100	399600	0	0	308750	5066900	1521000	2776300	1103500	5359000		200
A0A6D2X3D2	Glucosidase 2 subunit beta	Pongo abelii	CR201_G0047067	pongo	3	9.4	2.1321	1	0	2	1	0	1	1	0	0	0	1	1	12549000	212100	0	6874600	4234100	0	493500	504730	0	0	0	86377	143040		201
A0A6D2X493	Fructose-bisphosphate aldolase	Pongo abelii	CR201_G0034412	pongo	17	54.1	89.356	5	11	12	14	7	12	14	8	14	9	14	13	443160000	2819900	23628000	61149000	49273000	7857400	29737000	88796000	26199000	51841000	30822000	42830000	28208000		202
A0A6D2XCS7	Aldo-keto reductase family 1 member A1	Pongo abelii	CR201_G0041882	pongo	6	21.5	18.616	1	1	3	2	0	1	2	1	6	2	3	4	24434000	91497	369690	2772100	842220	0	343370	4267500	1254200	5479600	1519600	4265200	3228900		203
A0A6D2XU82	Transthyretin	Pongo abelii	TTR	pongo	7	77.6	66.08	5	5	2	4	5	4	7	4	3	4	1	5	386200000	51729000	56756000	26157000	33136000	30067000	34294000	30677000	49843000	29355000	21339000	9120100	13727000		204
A0A6D2Y610	Peptidyl-prolyl cis-trans isomerase	Pongo abelii	PPIC	pongo	2	9.9	3.6382	2	0	0	0	0	1	1	1	1	0	2	1	8369200	985130	0	0	0	0	1369400	1081800	1074400	544000	0	3262400	52068		205
A0A888	Prolactin-inducible protein homolog	Pongo pygmaeus	PIP	pongo	8	63	50.88	4	3	3	4	3	4	7	3	5	3	4	4	211600000	11019000	9826500	18524000	20228000	13135000	28526000	33412000	15954000	14558000	21456000	15376000	9586900		40
A0A8I5T3A5	Ig-like domain-containing protein	Pongo abelii	NA	pongo	4	39.3	65.669	4	3	2	3	3	3	3	3	3	3	3	3	159100000	19647000	19316000	13396000	13450000	14911000	12387000	17308000	13068000	9642700	13160000	8361100	4457200		207
A0A8I5TBG3	Ig-like domain-containing protein	Pongo abelii	NA	pongo	4	32.6	11.528	2	4	2	2	3	2	3	2	2	2	3	2	36239000	4790900	10214000	2056200	1157300	4747600	3237400	3109800	1029400	1596200	1268300	1716300	1316400		208
A0A8I5TBH8	Ig-like domain-containing protein	Pongo abelii	NA	pongo	5	46.3	121.12	5	4	5	5	4	4	3	4	3	4	4	3	411430000	85861000	44629000	75215000	41686000	29059000	26593000	36560000	22885000	16846000	12819000	13248000	6028400		209
A0A8I5TFH2	Gelsolin	Pongo abelii	GSN	pongo	8	13.5	5.126	3	4	1	2	2	2	2	0	3	0	2	1	422670000	47678000	69980000	1124700	72636000	70589000	68689000	1836100	0	79965000	0	9667500	503600		210
A0A8I5TIW8	Ig-like domain-containing protein	Pongo abelii	NA	pongo	2	15.2	4.995	1	1	1	1	1	1	2	1	1	1	1	1	40250000	5645900	4548000	3637700	4256300	2531300	3350200	4702800	2822100	2426200	2508100	2950900	870140		211
A0A8I5TTK9	Ig-like domain-containing protein	Pongo abelii	LOC100450449	pongo	3	8.9	5.8047	1	3	0	1	0	0	0	1	0	0	0	0	10971000	1415800	4606500	0	3343700	0	0	0	1604700	0	0	0	0		215
A0A8I5TUU5	Rho-related GTP-binding protein RhoC	Pongo abelii	PPM1J	pongo	2	3	1.6944	1	0	1	1	2	1	1	0	0	0	1	1	9996500	959940	0	2355700	153760	798480	417160	4738200	0	0	0	504480	68724		216
A0A8I5TX16	Ig-like domain-containing protein	Pongo abelii	NA	pongo	4	41.1	12.709	2	3	3	3	3	2	2	1	1	1	2	1	80382000	10017000	10687000	10679000	9704700	5999900	3813300	7670700	2559100	4370100	2552000	9455700	2873300		217
A0A8I5TZB3	Mucin-1	Pongo abelii	MUC1	pongo	10	25	181	8	7	8	9	9	9	9	9	10	8	8	10	1027199999.9999999	73742000	58735000	93488000	106250000	59619000	72955000	119760000	76155000	74719000	79640000	126420000	85671000		218
A0A8I5U4K8	Legumain	Pongo abelii	LGMN	pongo	4	16.8	1.5374	4	0	1	0	0	0	0	0	0	0	0	0	9281900	8839500	0	442420	0	0	0	0	0	0	0	0	0		219
A0A8I5U6W2	Leucine rich alpha-2-glycoprotein 1	Pongo abelii	LRG1	pongo	5	15	10.641	4	2	2	2	2	1	3	2	3	1	2	1	20788000	4608200	1610600	2932900	355620	892180	0	4747900	2127200	1641000	0	1289400	583110		220
A0A8I5UEI6	Ribonuclease T2	Pongo abelii	RNASET2	pongo	7	28.5	66.02	4	6	3	4	4	4	4	5	4	5	5	5	117490000	10683000	21741000	4581200	9289700	5007700	2851900	7816100	10825000	9875500	16221000	10054000	8545500		221
A0A8I5UG58	Ig-like domain-containing protein	Pongo abelii	NA	pongo	8	27.6	278.55	7	8	8	7	8	7	8	7	7	7	8	6	4693800000	378770000	410250000	462700000	445730000	349570000	423930000	571480000	337590000	366390000	315150000	364480000	267730000		222
A0A8I5UGC0	Synaptosomal-associated protein	Pongo abelii	SNAP23	pongo	6	34	24.147	0	2	4	4	3	3	4	3	4	4	4	3	53485000	0	504990	7239300	3298700	4024900	4746100	10363000	4351500	4118800	5558900	7035600	2243200		223
A0A8I5UKR5	Phosphoglycerate dehydrogenase	Pongo abelii	PHGDH	pongo	2	7.9	1.6721	0	0	2	2	0	2	1	1	1	1	1	1	4753600	0	0	887030	715550	0	504980	918450	153890	169110	512710	599320	292530		224
A0A8I5UNY9	Ig-like domain-containing protein	Pongo abelii	NA	pongo	2	16.1	23.485	2	1	1	1	1	1	1	1	1	1	1	1	216950000	32173000	26425000	21498000	19776000	17028000	24374000	17697000	11304000	12104000	13662000	13365000	7542200		225
A0A8I5UQG3	Ig-like domain-containing protein	Pongo abelii	NA	pongo	2	9.4	4.6831	2	1	0	1	1	2	1	1	1	0	1	1	196690000	18233000	26077000	0	27928000	14537000	28795000	35781000	14620000	17628000	0	12100000	990690		226
A0A8I5YLZ8	Ras-related protein Rab-1A	Pongo abelii	RAB1A	pongo	10	51.5	66.112	1	1	3	3	3	4	5	4	4	6	7	8	144110000	1146200	1592100	8650800	10279000	4911800	8678900	14158000	10626000	14553000	20843000	32479000	16194000		228
A0A8I5YM60	Ig-like domain-containing protein	Pongo abelii	NA	pongo	5	47.3	51.158	3	4	4	3	2	3	2	2	3	2	2	2	21512000	1979800	1090200	8359000	2772100	1047500	1920000	1557700	331420	761220	314080	855620	523230		229
A0A8I5YP39	Ig-like domain-containing protein	Pongo abelii	NA	pongo	3	27	8.9373	3	2	2	2	2	2	2	2	2	3	2	2	144590000	9566300	7927700	18173000	9037000	4519200	3376900	17674000	7001800	19212000	21228000	21207000	5670300		230
A0A8I5YPN4	Galectin 3 binding protein	Pongo abelii	LGALS3BP	pongo	6	13.1	37.053	6	2	4	4	2	2	2	2	3	1	1	2	29240000	14164000	2442500	2948600	1866800	1390900	1288500	1312000	1413300	1001700	359810	293740	757390		231
A0A8I5YQ35	Ig-like domain-containing protein	Pongo abelii	NA	pongo	22	64.9	323.31	21	20	18	19	20	18	19	17	18	19	21	20	20370000000	2264500000	2644700000	1573699999.9999998	2269400000	1661399999.9999998	1712599999.9999998	1720199999.9999998	1420800000	1136900000	1305900000	1559999999.9999998	1099400000		232
A0A8I5YQX9	Ig-like domain-containing protein	Pongo abelii	NA	pongo	2	17.1	22.135	2	1	1	1	1	1	1	1	1	1	1	1	85316000	15689000	9393200	13779000	11536000	8611700	8875200	8176500	951890	573580	6010100	1529400	190630		233
A0A8I5YS52	Ig-like domain-containing protein	Pongo abelii	NA	pongo	3	34.9	17.044	2	2	2	1	1	1	1	1	1	1	1	1	102490000	10839000	13690000	10241000	9445400	8940900	8815400	11192000	6338300	5283000	6254000	6365300	5083700		234
A0A8J9DN88	Serpin family A member 3	Pongo abelii	SERPINA3	pongo	20	51.8	231.6	20	6	9	6	10	8	6	6	13	3	3	3	843270000	414040000	10033000	84565000	13295000	93673000	46871000	17745000	20174000	132530000	3060800	2202000	5077200		236
A0A8J9DSK5	small monomeric GTPase	Pongo abelii	RAB5C	pongo	3	14.1	12.85	1	0	2	2	1	2	1	2	2	2	2	2	7221500	191090	0	1570800	556250	223690	529100	518600	830440	620910	988590	652210	539830		237
A0A8J9E977	14-3-3 protein gamma	Pongo abelii	YWHAG	pongo	2	6.8	4.0714	0	0	0	0	0	1	1	0	0	1	0	1	986130	0	0	0	0	0	303580	395050	0	0	270700	0	16807		238
A0A8J9GQQ1	Elongation factor 1-alpha	Pongo abelii	EEF1A1	pongo	11	31.4	83.454	6	7	8	9	7	9	9	7	9	7	10	8	654270000	5756000	30911000	87434000	114410000	9720100	58710000	129740000	33923000	60594000	37278000	67357000	18444000		239
B3Y6B6	Monocyte differentiation antigen CD14	Pongo pygmaeus	CD14	pongo	18	52.8	288.61	16	13	13	13	14	12	11	11	13	10	13	14	2024999999.9999998	457100000	280980000	166140000	216670000	101170000	185270000	159200000	103270000	115970000	57335000	91559000	90306000		241
E1U7Q6	Alpha-2-HS-glycoprotein (Fragment)	Pongo pygmaeus	NA	pongo	6	13.1	11.282	5	4	1	4	3	3	2	2	2	4	3	2	23297000	8584900	3561700	163020	1691100	1401100	1037600	2188400	714650	1535000	1265900	719210	434150		242
E3SH28	Prunin 1 Pru du 6.0101	Prunus dulcis	NA	pongo	5	13.6	29.807	2	2	1	1	4	1	1	1	1	1	1	1	74180000	5258100	8850000	5486500	7676900	9806500	5118800	5748600	4654100	5663700	6785100	5334600	3797300		42
H2N3A5	Gremlin	Pongo abelii	GREM2	pongo	5	38.7	30.376	2	4	2	3	2	2	2	3	3	4	2	5	52178000	1056700	3467500	1629300	1906300	829060	3006200	4345000	16387000	5689000	7465200	1298400	5098600		243
H2N5F1	Ras-related protein Rab-25	Pongo abelii	RAB25	pongo	4	17.8	2.2713	0	0	2	0	0	0	0	2	1	0	1	0	5839500	0	0	2037000	0	0	0	0	1981500	1187200	0	633680	0		244
H2N5H8	Mucin-1	Pongo abelii	MUC1	pongo	2	14.6	4.2421	2	2	0	1	1	1	1	1	1	1	1	1	52363000	8097400	13119000	0	4201200	1486500	3901500	2825000	3895800	4725000	3108300	2501200	4502200		245
H2N851	MARCKS-related protein	Pongo abelii	MARCKSL1	pongo	2	14.4	22.356	1	2	1	2	2	1	1	1	1	2	2	2	23907000	3508500	1387100	2720200	2542200	770960	1494500	2041000	1394200	2459000	3252600	1599100	737680		246
H2N8E8	SFN isoform 1	Pongo abelii	SFN	pongo	5	19	18.87	2	1	0	1	0	0	1	2	4	0	2	1	5956400	2193100	135230	0	389840	0	0	290140	537370	1925700	0	359940	125070		248
H2N8L3	Tissue alpha-L-fucosidase	Pongo abelii	FUCA1	pongo	8	14.9	13.887	1	1	1	2	0	3	1	2	2	1	2	2	45839000	506110	3087200	1888900	2371300	0	2995800	5162200	4831900	6984000	2091600	6519400	9400900		249
H2N980	Carbonic anhydrase	Pongo abelii	CA6	pongo	18	76.6	323.31	16	17	17	17	17	16	16	17	13	16	16	16	3893799999.9999995	389890000	409180000	436760000	339110000	275100000	363900000	378020000	273110000	230230000	318740000	289840000	189890000		250
H2N983	phosphopyruvate hydratase	Pongo abelii	ENO1	pongo	7	16.5	43.321	2	2	2	3	2	2	2	2	4	2	4	4	60793000	3197400	2488000	8424100	6905500	1438100	3091100	9788600	5372400	8406900	2658900	5166200	3856200		251
H2N9I9	45 kDa calcium-binding protein	Pongo abelii	SDF4	pongo	8	26.2	60.474	6	5	2	3	3	4	4	3	4	3	0	4	76365000	7776800	19433000	1864000	3517200	2289000	6964800	10184000	3358900	8822400	4067300	0	8087500		252
H2N9P0	Rab GDP dissociation inhibitor	Pongo abelii	GDI2	pongo	15	42.5	17.381	3	5	3	3	5	1	5	5	5	1	10	2	67794000	5940200	4862200	4903400	5765200	3659600	162660	8132100	10263000	4019400	1023000	16021000	3043000		253
H2N9R6	Small ribosomal subunit protein RACK1	Pongo abelii	NA	pongo	2	16.4	4.2961	1	1	2	1	1	1	1	1	1	1	1	1	2211900000	130200000	286050000	133470000	112470000	217570000	130500000	329090000	146750000	245090000	240520000	114080000	126150000		254
H2N9U1	oleoyl-[acyl-carrier-protein] hydrolase	Pongo abelii	OLAH	pongo	10	58	112.47	0	4	5	6	3	6	7	4	10	6	6	7	436040000	0	10798000	42534000	73715000	8236600	46385000	68561000	24852000	44570000	44184000	46289000	25919000		255
H2NE04	Nucleobindin 2	Pongo abelii	NUCB2	pongo	7	22.1	36.762	1	3	2	0	1	2	3	6	4	4	3	4	33048000	74788	1260600	717170	0	291110	2300700	2911500	5069600	5348200	4297300	6827200	3950100		257
H2NEW7	Dipeptidyl peptidase 1	Pongo abelii	CTSC	pongo	7	21.8	41.855	7	1	1	0	0	1	0	0	0	0	0	0	18429000	16680000	862250	332700	0	0	554160	0	0	0	0	0	0		259
H2NGF6	Alpha-2-macroglobulin	Pongo abelii	A2M	pongo	2	2.4	1.796	1	1	0	0	0	0	1	1	0	0	0	0	1430100	1156300	155290	0	0	0	0	109390	9089.4	0	0	0	0		260
H2NGN4	Heme-binding protein 1	Pongo abelii	HEBP1	pongo	4	27	22.188	0	0	1	2	3	1	2	1	1	0	3	0	7703200	0	0	1250100	1193200	966570	658230	731900	118340	503870	0	2280900	0		261
H2NH48	Alpha-lactalbumin	Pongo abelii	LALBA	pongo	18	54.2	323.31	16	14	15	15	15	16	15	16	16	15	15	14	213270000000	19019000000	18946000000	12973000000	19495000000	15458000000	16280000000	18301000000	24769000000	16895000000	17482000000	22577000000	11078000000		262
H2NHE3	Keratin, type II cytoskeletal 1	Pongo abelii	KRT1	pongo	2	6.4	12.564	2	2	2	2	1	1	2	2	2	2	2	1	110620000	8043600	7690800	11451000	10037000	3747000	3662800	8371300	11523000	9982500	13176000	12876000	10060000		263
H2NHN7	MYL6 isoform 2	Pongo abelii	MYL6	pongo	2	18.6	1.6958	0	0	0	0	1	0	0	1	1	1	1	0	1820700	0	0	0	0	378930	0	0	241330	486210	331510	382720	0		265
H2NKA8	COL4A2 isoform 1	Pongo abelii	COL4A2	pongo	3	3.6	11.463	2	2	1	1	1	1	0	1	2	2	1	1	11471000	675720	1166900	393090	103550	536880	3368000	0	267930	1091400	896730	2796200	174910		266
H2NM54	SERPINA11 isoform 1	Pongo abelii	SERPINA11	pongo	5	14.2	17.657	3	0	1	0	1	2	0	1	0	1	0	0	3828500	589850	0	468410	0	626570	1448500	0	366580	0	328590	0	0		267
H2NMA4	Heat shock protein HSP 90-alpha	Pongo abelii	HSP90AA1	pongo	9	11.3	14.806	1	2	1	6	0	2	5	2	3	3	3	4	14661000	42466	571640	361180	1761300	0	361970	4484800	1260700	2388700	579220	2008300	840770		268
H2NMG7	Ig-like domain-containing protein	Pongo abelii	NA	pongo	2	12.7	-2	0	0	0	0	0	0	0	0	0	0	0	1	208240	0	0	0	0	0	0	0	0	0	0	0	208240		269
H2NMH9	Ig-like domain-containing protein	Pongo abelii	NA	pongo	5	33.6	20.243	2	2	1	2	4	2	1	2	1	1	2	1	181140000	27755000	14948000	6479500	28021000	16669000	15312000	15533000	8867200	11113000	9634400	18035000	8774300		271
H2NMI7	Ig-like domain-containing protein	Pongo abelii	NA	pongo	13	49.4	168.88	12	9	9	8	10	10	10	10	9	8	9	10	2632200000	364870000	249260000	263380000	174540000	182270000	189710000	330430000	285390000	141670000	169100000	149670000	131920000		272
H2NN23	Protein disulfide-isomerase	Pongo abelii	PDIA3	pongo	6	14.3	23.857	1	1	0	5	1	2	3	2	0	1	5	3	27404000	10579000	258810	0	3392800	296240	1678000	2175900	1262000	0	1216900	4047500	2496300		273
H2NP48	HAPLN3 isoform 1	Pongo abelii	HAPLN3	pongo	7	20	9.1531	2	3	1	2	2	3	0	2	2	1	0	2	7676600	1015400	1956000	144750	553620	392690	1050800	0	951990	226750	871720	0	512760		274
H2NRB5	CDH1 isoform 2	Pongo abelii	CDH1	pongo	3	4	6.7459	1	3	2	2	2	2	2	2	3	1	2	3	31938000	3958800	3200400	2380900	2498600	1444400	3847300	1311600	802860	2173500	3980900	2506500	3831800		275
H2NRE0	Haptoglobin	Pongo abelii	HP	pongo	14	38.2	91.476	13	7	5	5	7	4	3	10	9	5	6	6	188740000	65568000	22988000	7995500	8182300	6417200	4667700	6183100	12078000	19143000	7070500	14604000	13845000		276
H2NTI4	Lactoperoxidase	Pongo abelii	LPO	pongo	26	44.5	77.993	14	10	11	13	13	13	13	15	16	16	15	18	265680000	18111000	15789000	19422000	20681000	13404000	20770000	16036000	22718000	19788000	24078000	39383000	35502000		277
H2NTX7	Enoyl reductase (ER) domain-containing protein	Pongo abelii	VAT1	pongo	6	12.8	9.8236	1	2	1	2	2	4	3	1	2	2	5	2	20727000	408730	844380	709160	916010	580070	2271900	4853600	403690	1208300	1521100	5642700	1366700		278
H2NUH5	Beta-2-glycoprotein 1	Pongo abelii	APOH	pongo	5	25.8	4.656	4	3	2	3	2	3	2	1	2	1	3	1	37849000	7882300	2236200	4407900	2471700	5268500	5261200	1745500	284470	6608100	334600	968520	380540		279
H2NUM6	Na(+)/H(+) exchange regulatory cofactor NHE-RF	Pongo abelii	NHERF1	pongo	9	36.6	20.678	0	2	4	2	3	4	6	2	4	3	3	3	27670000	0	622210	2738300	1819700	362350	1285900	8470600	1718800	3571100	1802800	2577600	2701100		280
H2NV50	Fatty acid synthase	Pongo abelii	FASN	pongo	96	51	323.31	36	50	64	60	37	53	69	41	66	40	53	52	2972199999.9999995	71817000	272140000	404690000	389550000	77718000	236220000	584150000	134250000	290870000	178770000	203610000	128430000		281
H2NVR1	KRT13 isoform 2	Pongo abelii	KRT13	pongo	17	40.8	119.93	3	0	5	17	2	1	6	2	0	1	2	1	86520000	3415600	0	3986500	61901000	966400	210970	11027000	1121500	0	379610	444610	3066100		282
H2NVT4	CIDEA isoform 1	Pongo abelii	CIDEA	pongo	10	46.1	40.375	5	5	8	9	6	6	6	6	5	5	9	6	428190000	9269900	16593000	68975000	47814000	25067000	39433000	54173000	38866000	18935000	42235000	51891000	14941000		283
H2NW96	ATP synthase subunit alpha	Pongo abelii	ATP5F1A	pongo	4	11.4	13.579	0	0	0	0	0	0	3	1	0	0	0	1	7419700	0	0	0	0	0	0	6931600	141520	0	0	0	346580		285
H2NWK4	Cytochrome b5	Pongo abelii	CYB5A	pongo	2	34.7	2.0614	0	0	0	1	0	0	0	0	1	0	2	0	4835000	0	0	0	701450	0	0	0	0	202110	0	3931500	0		286
H2NX88	Complement C3	Pongo abelii	C3	pongo	62	42.4	255.97	55	12	9	11	12	12	9	10	19	1	3	4	336850000	194340000	10612000	32057000	15388000	24593000	13129000	9367600	6117800	23736000	781370	1290500	5436200		287
H2NXQ5	Calreticulin	Pongo abelii	CALR	pongo	6	15.8	16.352	1	2	3	3	1	2	4	3	2	3	6	2	37894000	104040	1237000	6702500	2173500	194440	6413100	7397600	2388900	3507300	1587400	4942200	1246400		288
H2NXX7	Ras-related protein Rab-8A	Pongo abelii	RAB8A	pongo	2	18.4	16.736	0	0	1	1	0	0	1	0	1	1	1	2	25091000	0	0	794000	2244500	0	0	6334900	0	533260	9030200	345320	5809300		289
H2NZ64	Apolipoprotein E	Pongo abelii	APOE	pongo	14	41.6	73.386	11	7	7	4	4	3	5	4	3	3	6	3	85005000	30584000	13900000	12022000	11372000	4556100	3270000	2836100	1934000	1064700	912180	2180700	373280		290
H2P0G5	A1BG isoform 2	Pongo abelii	A1BG	pongo	13	39.2	46.891	9	6	3	4	5	4	5	8	5	2	6	4	91960000	16913000	26707000	2566500	973380	5630600	2297300	7071600	5893600	4750800	6657800	11976000	522330		291
H2P3R1	Ig-like domain-containing protein	Pongo abelii	NA	pongo	4	49.1	62.887	3	3	3	2	3	2	3	3	2	3	3	2	413180000	46794000	47523000	57800000	39889000	35629000	35830000	17097000	35201000	13364000	24892000	38215000	20943000		292
H2P3V1	Glutathione hydrolase	Pongo abelii	GGT1	pongo	13	25.3	55.31	10	9	8	10	8	6	9	9	6	7	9	6	239220000	31360000	25295000	28141000	27732000	9826800	12381000	22762000	16166000	12348000	18238000	27027000	7942700		293
H2P483	Myosin-9	Pongo abelii	MYH9	pongo	3	2.3	1.0062	1	1	1	0	0	1	1	0	0	1	0	1	108970	0	0	0	0	0	0	0	0	0	0	0	108970		294
H2P4Z6	Ig-like domain-containing protein	Pongo abelii	NA	pongo	10	56.5	293.38	9	9	8	9	9	9	9	9	9	8	8	8	8164699999.999999	1004999999.9999999	898880000	744220000	690170000	662330000	690590000	731230000	656780000	571130000	584460000	557220000	372710000		295
H2P5I7	Ig-like domain-containing protein	Pongo abelii	NA	pongo	5	24.3	18.208	2	1	2	3	4	4	4	4	1	4	3	5	114230000	16911000	4800700	12566000	13427000	8326400	15409000	16134000	8281600	4020900	5709300	3581300	5066000		299
H2P6K0	Xanthine dehydrogenase/oxidase	Pongo abelii	XDH	pongo	99	77.3	323.31	58	64	81	75	73	70	80	74	64	76	80	72	52564000000	1362200000	2717000000	5897599999.999999	5703300000	3902399999.9999995	5004300000	6706899999.999999	4866100000	2634100000	4549300000	6804699999.999999	2416600000		300
H2P765	Ig-like domain-containing protein	Pongo abelii	NA	pongo	4	44.9	62.52	3	3	1	2	3	2	2	2	1	2	2	3	170550000	10747000	19066000	4086000	18043000	25742000	14716000	21477000	17181000	4459100	12547000	12814000	9669200		301
H2P9E7	Ras-related protein Rab-7a	Pongo abelii	RAB7A	pongo	6	34.8	9.4835	1	1	3	1	1	1	2	2	1	1	1	4	10585000	95490	192570	1757600	1029000	363990	240180	2077400	1275900	525470	395610	692240	1939400		302
H2PAY1	Lactotransferrin	Pongo abelii	LTF	pongo	96	87.1	323.31	78	77	78	77	83	76	85	77	81	81	85	84	193260000000	15639000000	16881000000	14109000000	18059000000	15204000000	16762000000	20132000000	17423000000	14873000000	17429000000	16078000000	10674000000		303
H2PBL1	Coatomer subunit beta	Pongo abelii	COPB2	pongo	3	3.9	0.6409	0	0	0	0	0	1	2	0	0	0	0	0	836230	0	0	0	0	0	171090	665140	0	0	0	0	0		304
H2PDG9	Alpha-S1-casein	Pongo abelii	CSN1S1	pongo	12	44.9	301.31	12	10	10	11	11	11	11	10	11	11	11	10	2298300000	184020000	317330000	240520000	181770000	202340000	173830000	251760000	155770000	170710000	191640000	129330000	99259000		305
H2PDH0	Beta-casein	Pongo abelii	CSN2	pongo	9	45.6	323.31	8	9	8	8	9	7	8	9	8	8	8	8	3426499999.9999995	61336000	935920000	41465000	233410000	523770000	222330000	260370000	541710000	107000000	158660000	192840000	147660000		306
H2PDH8	Kappa-casein	Pongo abelii	CSN3	pongo	8	53.8	210.7	8	8	6	8	7	8	7	8	7	6	7	8	6430399999.999999	845970000	598010000	541480000	583850000	434090000	488620000	679940000	472090000	426300000	444170000	491470000	424460000		307
H2PDJ5	Vitamin D-binding protein	Pongo abelii	GC	pongo	15	41.6	53.51	10	9	3	3	5	5	5	6	5	3	5	5	82847000	21471000	14956000	5561800	4515800	3655600	4156400	6452200	6524800	2176200	5924600	5860800	1591400		308
H2PDV6	Broad substrate specificity ATP-binding cassette transporter ABCG2	Pongo abelii	ABCG2	pongo	18	32.2	74.808	3	3	9	11	6	8	11	9	10	7	12	8	279620000	3941400	5152600	34759000	36782000	1948300	21486000	42538000	23513000	16049000	27005000	52163000	14286000		309
H2PE81	Annexin	Pongo abelii	ANXA5	pongo	6	16.9	4.4072	0	1	1	1	1	1	4	1	2	3	3	2	10437000	0	177740	968970	319060	94516	224940	2587500	159380	511550	1140800	3195800	1057200		310
H2PF09	FGFBP1 isoform 1	Pongo abelii	FGFBP1	pongo	2	11.1	1.8977	0	0	0	0	0	1	1	0	0	1	1	2	5276400	0	0	0	0	0	488670	1806600	0	0	883310	798480	1299300		311
H2PG85	Alpha-mannosidase	Pongo abelii	MAN2A1	pongo	14	13.2	15.661	1	3	4	2	5	3	6	2	4	3	9	8	73526000	7624700	9129300	9572500	5230300	6500900	1458700	17407000	548050	1237600	1074900	8856900	4885000		312
H2PGZ0	DPYSL3 isoform 1	Pongo abelii	DPYSL3	pongo	6	12	16.024	0	2	3	4	2	1	3	2	2	1	4	2	16381000	0	598520	4314500	3223400	1028700	723900	2614600	368780	641320	506780	1911600	448870		313
H2PKH0	ADGRG6 isoform 1	Pongo abelii	ADGRG6	pongo	2	4.1	7.0579	1	1	2	1	0	1	0	1	1	1	1	0	21410000	7354400	360590	4698700	1753400	0	839750	0	579230	771300	449460	4603500	0		314
H2PLK8	AZGP1 isoform 2	Pongo abelii	AZGP1	pongo	23	60.7	286.12	14	18	16	16	18	15	18	16	18	16	17	20	1480999999.9999998	75359000	136620000	118640000	103170000	125670000	101200000	159830000	105670000	138930000	147140000	149190000	119600000		315
H2PLP5	Uncharacterized protein	Pongo abelii	GNB2	pongo	6	13.3	6.59	2	2	4	2	2	2	4	4	3	3	2	3	574660000	55109000	48809000	47841000	48378000	44476000	48766000	53085000	43031000	51586000	63055000	44034000	26491000		316
H2PNJ5	Podocalyxin	Pongo abelii	PODXL	pongo	5	9.6	11.609	0	2	1	3	2	1	3	0	4	3	4	3	27618000	0	490930	744800	1668800	2397800	488950	4610500	0	8200200	2561000	2739800	3715300		317
H2PR28	Tumor necrosis factor receptor superfamily member 11B	Pongo abelii	TNFRSF11B	pongo	3	6.2	0.64116	0	0	0	0	0	0	0	0	1	1	0	3	1878500	0	0	0	0	0	0	0	0	514270	284890	0	1079300		318
H2PRL6	Mammalian defensins domain-containing protein	Pongo abelii	LOC112131868	pongo	2	19.1	5.322	2	0	1	1	1	0	1	0	1	0	0	0	5138600	1932700	0	1848600	326920	342070	0	571470	0	116850	0	0	0		319
H2PSJ0	Sodium/nucleoside cotransporter	Pongo abelii	SLC28A3	pongo	11	18.9	52.257	2	1	7	4	2	4	7	4	2	3	9	5	198040000	1991100	3817400	33506000	6553800	4635800	16747000	35857000	14767000	6783200	10493000	47473000	15419000		320
H2PT58	Alpha-1-acid glycoprotein	Pongo abelii	ORM1	pongo	5	22.9	8.2458	4	2	2	2	2	1	2	1	3	2	2	1	32351000	7184600	4620700	1904200	1490200	2660200	2546900	4005800	1613600	2533300	1762700	1668000	361370		321
H2PTI2	Lipocalin/cytosolic fatty-acid binding domain-containing protein	Pongo abelii	LCN2	pongo	12	48.8	155.52	9	2	3	3	6	3	4	6	12	5	8	10	517780000	95493000	7552200	17865000	16031000	26173000	16534000	23872000	31716000	150780000	18052000	48449000	65265000		322
H2PVG9	Metalloproteinase inhibitor 1	Pongo abelii	TIMP1	pongo	8	54.8	206.45	7	8	7	8	8	8	8	8	8	8	8	8	2615200000	139030000	223020000	170330000	198580000	201870000	242070000	318120000	239790000	216450000	255560000	210490000	199920000		324
H2PXS1	Cystatin domain-containing protein	Pongo abelii	LOC100451744	pongo	2	24.8	12.66	1	2	1	1	2	1	1	2	2	2	2	2	313140000	27423000	26068000	19773000	14279000	21629000	13849000	24512000	35544000	45751000	30161000	28868000	25286000		325
I6L590	Ras-related protein Rab-10	Pongo abelii	RAB10	pongo	2	9	3.6039	1	0	1	1	1	1	1	1	0	0	1	1	3509700	162910	0	600780	687990	83573	609970	188310	436180	0	0	531590	208420		326
J9QMI3	L-lactate dehydrogenase	Pongo pygmaeus	NA	pongo	3	12.6	14.37	0	1	3	3	1	1	2	1	2	1	2	1	23978000	0	1225600	3205000	2856000	320940	1582300	4351100	1163200	3732100	2051900	2048700	1440900		327
K7ET55	Ig-like domain-containing protein	Pongo abelii	NA	pongo	2	27.6	58.402	2	2	2	2	2	2	2	2	2	2	2	2	252480000	26358000	20247000	27217000	22798000	18635000	19957000	31650000	24255000	18572000	15380000	20137000	7271300		329
K7EU15	Phosphoglucomutase-1	Pongo abelii	PGM1	pongo	6	14.1	3.1812	0	0	1	1	0	1	3	2	2	3	1	2	6871500	0	0	350150	87431	0	184780	3051600	447050	535940	1306900	662930	244690		332
K7EUL8	14-3-3 protein epsilon	Pongo abelii	YWHAE	pongo	4	20	4.3493	0	0	0	1	0	1	1	1	1	0	2	1	21576000	0	0	0	108470	0	19668000	72758	143480	273300	0	1017300	292080		333
K7EW01	40S ribosomal protein S6	Pongo abelii	RPS6	pongo	3	13.1	4.3028	0	1	1	2	0	0	1	0	0	1	0	0	4039500	0	189340	531850	640280	0	0	614650	0	0	2063400	0	0		335
O23657	Ras-related protein RABC1	Arabidopsis thaliana	RABC1	plant	2	9	6.6346	0	0	2	2	2	2	2	2	2	2	2	2	27089000	0	0	4778000	2854500	1277500	2487600	3514800	3017600	1839700	2140100	3957300	1221700		43
P08793	Xanthine dehydrogenase	Calliphora vicina	XDH	animal	2	0.7	2.9074	1	0	1	0	0	0	0	1	0	1	1	0	6961100	196590	0	873570	0	0	0	0	992960	0	3005000	1892900	0		45
P0DJG1	Apolipoprotein A-I	Pongo abelii	APOA1	pongo	16	54.3	81.894	12	13	11	10	8	11	13	8	7	4	9	8	277840000	39143000	51134000	43551000	24772000	10342000	18907000	49338000	8272000	15074000	2399200	10135000	4775900		46
P10989	Actin	Schizosaccharomyces pombe (strain 972 / ATCC 24843)	act1	pongo	2	14.1	1.6917	1	1	1	1	1	1	1	1	1	1	1	2	2759600000	116380000	161480000	469180000	403620000	22839000	221870000	401130000	204150000	264570000	106280000	335180000	52959000		47
P49128	Actin-1	Aedes aegypti	ACT-1	animal	3	10.6	95.479	1	1	2	2	1	1	3	2	1	2	2	1	977550000	31796000	53510000	174880000	144650000	41805000	69373000	136260000	48403000	86477000	63655000	89201000	37546000		53
P60576	Cystatin-B	Pongo pygmaeus	CSTB	pongo	3	45.9	17.797	0	1	1	3	2	3	2	2	1	1	2	2	41062000	0	956250	1487100	15045000	3154900	5662200	1792000	2228000	1109900	723810	7645000	1257000		54
P68197	Ubiquitin	Ceratitis capitata	NA	animal	6	61.8	74.008	5	3	3	5	3	4	5	5	5	5	3	3	391250000	30003000	25561000	30783000	26971000	26682000	41609000	47949000	36484000	40970000	35818000	31161000	17265000		55
P79239	Lysozyme C	Pongo pygmaeus	LYZ	pongo	17	68.9	323.31	6	10	14	13	15	15	15	15	15	17	15	15	21751000000	14284000	191180000	690880000	1266300000	1801199999.9999998	2337000000	3360499999.9999995	2240300000	2124799999.9999998	3066199999.9999995	2529600000	2128399999.9999998		56
P84185	Actin-5C	Anopheles gambiae	Act5C	animal	21	50	237.12	15	14	18	17	14	13	18	17	17	15	16	15	2506600000	100950000	165990000	370510000	300000000	87108000	163010000	368080000	200320000	235800000	157530000	220930000	136390000		58
P93198	2S seed storage albumin protein (Fragment)	Juglans regia	NA	plant	3	25.9	9.5858	0	1	0	0	3	0	0	0	0	0	0	0	3576600	0	399210	0	0	3177400	0	0	0	0	0	0	0		59
Q06396	ADP-ribosylation factor 1	Oryza sativa subsp. japonica	Os01g0813400	plant	7	53	41.005	1	1	4	2	1	3	4	1	4	1	4	2	52908000	645790	2155600	9066700	2005200	1268800	3776200	13019000	2234600	6043700	1531300	10490000	670330		60
Q27031	Heat shock 70 kDa protein	Theileria parva	TP02_0148	pongo	2	2.9	0.65372	0	0	0	0	0	0	1	1	0	1	0	0	311420	0	0	0	0	0	0	311420	0	0	0	0	0		62
Q28777	Complement C4 (Fragment)	Pongo pygmaeus	NA	pongo	2	21.8	35.159	2	0	0	0	1	1	1	0	0	0	0	0	17229000	10086000	0	0	0	4020900	1299100	1822500	0	0	0	0	0		336
Q39433	Ras-related protein RAB1BV	Beta vulgaris	RAB1BV	plant	4	16.7	1.2587	1	1	2	0	3	1	1	2	1	0	1	2	1314500000	45156000	161680000	196940000	0	194090000	174830000	211740000	116320000	104260000	0	0	109500000		63
Q39570	GTP-binding protein YPTC4	Chlamydomonas reinhardtii	YPTC4	protist	4	23.5	6.2597	1	0	0	1	1	2	1	0	1	1	2	1	17473000	3221000	0	0	1695000	2811400	2191200	2434400	0	334830	2245500	2493200	46757		64
Q5R4P0	Endoplasmic reticulum chaperone BiP	Pongo abelii	HSPA5	pongo	6	13	3.669	0	2	0	1	1	1	2	0	1	0	2	0	88785000	0	1759200	0	1068900	82444000	489820	1792100	0	636980	0	594680	0		65
Q5R4U7	Prosaposin	Pongo abelii	DKFZp459J1314	pongo	20	38.2	199.06	17	14	11	16	11	15	15	11	14	11	16	17	2094199999.9999998	294350000	209820000	181070000	207440000	127450000	135260000	178640000	90465000	195100000	107800000	197930000	168890000		337
Q5R543	Hemopexin	Pongo abelii	HPX	pongo	5	10.6	3.6211	5	4	2	2	2	3	3	3	2	2	3	2	26107000	3719600	3200600	1575900	1588300	1294800	2327200	3123800	2666100	1539700	1580400	2102600	1388000		66
Q5R5L2	Aldehyde dehydrogenase 1A1	Pongo abelii	DKFZp469B0514	pongo	7	15.8	5.2755	0	1	1	2	1	1	4	2	2	1	1	1	7900900	0	302830	711260	694430	166590	2571300	1952800	484790	533760	60402	317590	105140		339
Q5R668	Fatty acid CoA ligase Acsl3	Pongo abelii	ACSL3	pongo	14	23.6	47.501	2	1	9	3	5	7	8	7	2	5	10	6	73258000	567800	840380	16890000	5910500	2732500	5811200	12684000	7676300	534890	4786600	13269000	1554800		67
Q5R6K0	Uncharacterized protein DKFZp469G0916	Pongo abelii	DKFZp469G0916	pongo	7	28.2	19.302	3	0	5	3	3	3	3	4	2	3	6	3	54750000	1471000	0	12111000	4837500	2880700	3792800	6934300	3298900	3633300	5063900	7890600	2835500		340
Q5R6W6	TPD52 isoform 5	Pongo abelii	DKFZp459G1312	pongo	2	12.1	4.0532	0	0	0	0	0	0	1	0	0	0	1	0	687750	0	0	0	0	0	0	382720	0	0	0	305020	0		341
Q5R8A7	Uncharacterized protein DKFZp469P2134	Pongo abelii	DKFZp469P2134	pongo	7	30.7	59.732	7	5	3	5	5	6	5	2	5	2	3	2	626260000	46223000	57759000	96470000	52825000	49888000	42925000	72329000	34665000	65810000	32984000	60713000	13674000		342
Q5R9L7	Serotransferrin	Pongo abelii	DKFZp459H0229	pongo	26	40.7	119.21	8	13	10	9	14	11	13	15	5	7	7	7	211720000	13133000	26972000	23764000	18567000	22236000	17485000	39886000	24993000	4023500	9666500	5217500	5776400		344
Q5RAV8	Perilipin-3	Pongo abelii	PLIN3	pongo	3	9.4	32.298	1	1	1	3	2	1	2	1	1	2	1	2	239470000	7762300	12354000	27653000	24856000	22979000	23103000	31346000	17374000	13322000	18057000	29793000	10866000		68
Q5RBI2	Uncharacterized protein DKFZp469E0915	Pongo abelii	DKFZp469E0915	pongo	2	8.7	2.1701	1	0	2	0	0	1	0	0	0	0	0	0	1120400	156570	0	841830	0	0	122020	0	0	0	0	0	0		345
Q5RBN3	10-formyltetrahydrofolate dehydrogenase	Pongo abelii	DKFZp469C068	pongo	19	26.9	32.555	0	2	6	5	0	1	9	2	6	4	10	6	36848000	0	1333900	5669200	4956300	0	142240	10038000	229790	3342100	3132200	6054100	1950200		346
Q5RC17	JCHAIN isoform 1	Pongo abelii	DKFZp469K0627	pongo	12	75.5	102.65	9	9	10	8	10	8	8	7	8	8	9	7	4728600000	402900000	526470000	524750000	429520000	428160000	401260000	466460000	353150000	311660000	381790000	312370000	190130000		347
Q5RDC2	Uncharacterized protein DKFZp469G1013	Pongo abelii	DKFZp469G1013	pongo	45	60.3	323.31	41	40	40	40	39	38	39	38	41	40	41	42	29408000000	2794000000	2804600000	2948399999.9999995	2716000000	2370000000	2508600000	3114899999.9999995	2163400000	1907699999.9999998	2480000000	2040899999.9999998	1559499999.9999998		348
Q5RE17	Uncharacterized protein DKFZp469C2335	Pongo abelii	DKFZp469C2335	pongo	2	3.6	4.2261	0	1	0	2	0	2	2	0	1	1	1	0	50349000	0	13289000	0	5612400	0	12581000	6720300	0	5743900	3465500	2937600	0		349
Q5RE78	Complement C2	Pongo abelii	DKFZp469A1324	pongo	2	3.4	10.261	2	1	1	1	1	1	1	0	1	1	1	0	27580000	16656000	2167100	2208000	1115300	1065000	1027400	1094500	0	1196700	458350	591750	0		350
Q5RE92	Syntaxin-binding protein 2	Pongo abelii	DKFZp469D0239	pongo	5	10.5	0.8307	1	0	2	1	0	2	2	1	2	1	0	3	9754000	74897	0	1906800	1211200	0	4000600	1310400	226380	786860	144350	0	92602		351
Q5REJ4	Nucleobindin-1	Pongo abelii	DKFZp459P137	pongo	18	45.7	57.306	13	11	7	5	8	7	7	9	9	7	5	8	104150000	23337000	15578000	8868900	5213600	5126600	6211700	7082100	9497500	10615000	5617800	3139400	3859800		352
Q5REY6	Transforming protein RhoA	Pongo abelii	RHOA	pongo	9	43.5	62.585	3	1	6	4	3	3	4	4	6	5	6	4	121030000	963980	1225600	28222000	8472400	6085500	7360000	17282000	8208100	6310300	8068100	21086000	7740800		69
Q5RFP2	Uncharacterized protein DKFZp469M2121 (Fragment)	Pongo abelii	DKFZp469M2121	pongo	10	13.3	9.2751	0	1	2	1	0	0	4	0	2	1	4	1	9554800	0	271460	545080	1209100	0	0	1141700	0	597330	359700	5339000	91488		353
Q6PSU2-4	Isoform 4 of Conglutin-7	Arachis hypogaea	NA	plant	3	27.2	27.815	2	0	0	0	0	1	0	0	0	0	0	1	5632100	5542800	0	0	0	0	81276	0	0	0	0	0	8006.5		73
Q8EW18	Leucine--tRNA ligase	Malacoplasma penetrans (strain HF-2)	leuS	bacteria	2	1.8	2.9942	2	2	2	2	2	2	2	2	2	2	2	2	84219000	4314100	6392800	9320500	6590400	4235600	7018000	9741000	4687300	10204000	12324000	4895800	4495500		76
Q8HXQ4	Superoxide dismutase [Cu-Zn]	Pongo pygmaeus	SOD1	pongo	8	62.6	119.61	1	2	5	6	3	3	5	3	7	4	4	4	189500000	741890	4637100	30799000	33862000	2864900	14722000	27524000	4012000	49978000	5241600	11216000	3905600		77
						7.1
						40.7
						8.7
						26.9
						75.5
						60.3
						3.6
						3.4
						10.5
						45.7
						13.3
